# Supplementary material for: Crystal structure of (1Z,2Z)-N1,N2-diisobutyl-1,2-di­phenyl­ethane-1,2-di­imine
Source: Acta Crystallogr E Crystallogr Commun. 2026 Mar 5;82(Pt 4):345–8. doi: 10.1107/S2056989026002227 (PMC13055979; doi:10.1107/S2056989026002227)
Supplement: Supplementary file 1 [file e-82-00345-sup1.cif]

##############################################################################
#                                                                            #
# This CIF contains the data in a paper accepted for publication in          #
# Acta Crystallographica Section E. It conforms to the requirements of       #
# Notes for Authors for Acta Crystallographica Section E, and has been       #
# peer reviewed under the auspices of the IUCr Commission on Journals.       #
#                                                                            #
# Full details of the Crystallographic Information File format               #
# are given in the paper "The Crystallographic Information File (CIF):       #
# a New Standard Archive File for Crystallography" by S. R. Hall, F. H.      #
# Allen and I. D. Brown [Acta Cryst. (1991), A47, 655-685].                  #
#                                                                            #
# The current version of the core CIF dictionary is obtainable from          #
# ftp://ftp.iucr.org/pub/cif_core.dic.                                       #
#                                                                            #
# Software is freely available for graphical display of the structure(s)     #
# in this CIF. For information consult the CIF software page                 #
# http://www.iucr.org/resources/cif/software.                                #
#                                                                            #
# This file may be used for bona fide research purposes within the           #
# scientific community so long as proper attribution is given to the journal # 
# article from which it was obtained.                                        #
#                                                                            #
##############################################################################
data_I
_audit_creation_method
;
Olex2 1.5
(compiled 2025.05.31 svn.r86d253d1 for OlexSys, GUI svn.r7254)
;
_journal_date_recd_electronic     2026-02-11
_journal_date_accepted     2026-02-27
_journal_name_full     'Acta Crystallographica, Section E'
_journal_year     2026
_journal_volume     82
_journal_issue      1
_journal_page_first     0
_journal_page_last     0
_journal_paper_category     GO
_journal_paper_doi     10.1107/S2056989026002227
_journal_coeditor_code     VM2325
_publ_contact_author_name     'Jamal Lasri'
_publ_contact_author_address
;
Department of Chemistry,
Rabigh College of Science and Arts,
King Abdulaziz University,
Jeddah 21589,
Saudi Arabia
;
_publ_contact_author_email     'jlasri@kau.edu.sa'
_publ_contact_author_fax     ?
_publ_contact_author_phone     ?
_publ_section_title
;\
Crystal structure of
(1<i>Z</i>,2<i>Z</i>)-<i>N</i>^1^,<i>N</i>^2^-diisobutyl-1,2-diphenylethane-\
1,2-diimine
;
_publ_section_title_footnote     .
loop_
    _publ_author_name
    _publ_author_footnote
    _publ_author_address
    'Eltayeb, Naser E.' .
;
Department of Chemistry,
Rabigh College of Science and Arts,
King Abdulaziz University,
Jeddah 21589,
Saudi Arabia
Department of Chemistry,
Faculty of Pure and Applied Sciences,
International University of Africa,
Khartoum 2469,
Sudan
;
    'Lasri, Jamal' .
;
Department of Chemistry,
Rabigh College of Science and Arts,
King Abdulaziz University,
Jeddah 21589,
Saudi Arabia
;
    'Almehmadi, Yaseen A.' .
;
Department of Chemistry,
Rabigh College of Science and Arts,
King Abdulaziz University,
Jeddah 21589,
Saudi Arabia
King Fahd Medical Research Center,
King Abdulaziz University,
Jeddah 21589,
Saudi Arabia
;
    'H\"okelek, Tuncer' .
;
Department of Physics,
Hacettepe University,
06800 Beytepe, Ankara,
T\"urkiye
;
    'McKay, Aidan P.' .
;
EaStCHEM School of Chemistry,
University of St Andrews,
Fife KY16 9ST,
United Kingdom
;
_publ_section_synopsis
;
In the title compound, the dihedral angle between the phenyl rings is
89.23(5)\%. In the crystal, the molecules are elongated along the
<i>c</i>-axis direction and stacked along the <i>b</i>-axis direction. Neither
intra- or intermolecular hydrogen bondings nor \p--\p interactiones are
observed. The weak C---H...\p(ring) interactions may help in the consolidation
of the packing.
;
_chemical_name_systematic
;\
(1<i>Z</i>,2<i>E</i>)-<i>N</i>^1^,<i>N</i>^2^-Diisobutyl-\
1,2-diphenylethane-1,2-diimine
;
_chemical_name_common     ?
_chemical_formula_moiety     'C22 H28 N2'
_chemical_formula_sum     'C22 H28 N2'
_chemical_formula_iupac     'C22 H28 N2'
_chemical_formula_weight     320.46
_chemical_melting_point     ?
_space_group_crystal_system     monoclinic
_space_group_name_H-M_alt     'P 1 21/c 1'
_space_group_name_Hall     '-P 2ybc'
loop_
    _space_group_symop_operation_xyz
    'x, y, z'
    '-x, y+1/2, -z+1/2'
    '-x, -y, -z'
    'x, -y-1/2, z-1/2'
_cell_length_a     14.9744(4)
_cell_length_b     9.09166(17)
_cell_length_c     14.8245(4)
_cell_angle_alpha     90
_cell_angle_beta     111.189(3)
_cell_angle_gamma     90
_cell_volume     1881.80(8)
_cell_formula_units_Z     4
_cell_measurement_reflns_used     15611
_cell_measurement_theta_min     2.6580
_cell_measurement_theta_max     29.1080
_cell_measurement_temperature     100
_exptl_crystal_description     prism
_exptl_crystal_colour     colourless
_exptl_crystal_size_max     0.12
_exptl_crystal_size_mid     0.09
_exptl_crystal_size_min     0.05
_exptl_crystal_density_diffrn     1.131
_exptl_crystal_density_meas     ?
_exptl_crystal_density_method     ?
_exptl_crystal_F_000     696
_exptl_absorpt_coefficient_mu     0.066
_exptl_absorpt_correction_type     multi-scan
_exptl_absorpt_process_details
;
(CrysAlisPro; Rigaku OD, 2024)
;
_exptl_absorpt_correction_T_min     0.72910
_exptl_absorpt_correction_T_max     1.00000
_diffrn_ambient_temperature     100
_diffrn_source     'Rotating Anode'
_diffrn_radiation_type     'Mo K\a'
_diffrn_radiation_wavelength     0.71073
_diffrn_radiation_monochromator     'Rigaku Osmic Confocal Optical System'
_diffrn_measurement_device_type     'Rigaku XtaLAB P200K'
_diffrn_measurement_device     'AFC11: Quarter \c 4 circle'
_diffrn_measurement_method     'shutterless scans'
_diffrn_detector     'hybrid photon counting detector'
_diffrn_measurement_specimen_support     Loop
_diffrn_detector_area_resol_mean     5.8140
_diffrn_reflns_number     40015
_diffrn_reflns_av_R_equivalents     0.0392
_diffrn_reflns_av_unetI/netI     0.0273
_diffrn_reflns_theta_min     2.673
_diffrn_reflns_theta_max     29.066
_diffrn_reflns_theta_full     25.242
_diffrn_measured_fraction_theta_max     0.890
_diffrn_measured_fraction_theta_full     1.000
_diffrn_reflns_limit_h_min     -19
_diffrn_reflns_limit_h_max     19
_diffrn_reflns_limit_k_min     -11
_diffrn_reflns_limit_k_max     10
_diffrn_reflns_limit_l_min     -20
_diffrn_reflns_limit_l_max     19
_diffrn_radiation_probe     x-ray
_refine_special_details
;
One terminal iso-propyl group was disordered and modelled over two sites with
 geometric restraints on minor component and some thermal restraints.
;
_reflns_number_total     4483
_reflns_number_gt     3689
_reflns_threshold_expression     'I > 2\s(I)'
_refine_ls_structure_factor_coef     Fsqd
_refine_ls_matrix_type     full
_refine_ls_R_factor_all     0.0653
_refine_ls_R_factor_gt     0.0521
_refine_ls_wR_factor_gt     0.1287
_refine_ls_wR_factor_ref     0.1350
_refine_ls_goodness_of_fit_ref     1.045
_refine_ls_restrained_S_all     1.044
_refine_ls_number_reflns     4483
_refine_ls_number_parameters     251
_refine_ls_number_restraints     27
_refine_ls_hydrogen_treatment     constr
_refine_ls_weighting_scheme     calc
_refine_ls_weighting_details
              'w=1/[\s^2^(Fo^2^)+(0.0567P)^2^+0.9225P] where P=(Fo^2^+2Fc^2^)/3'
_atom_sites_solution_hydrogens     geom
_atom_sites_solution_primary     dual
_atom_sites_solution_secondary     ?
_refine_ls_shift/su_max     0.000
_refine_ls_shift/su_mean     0.000
_refine_diff_density_max     0.459
_refine_diff_density_min     -0.220
_refine_ls_extinction_method     none
_refine_ls_extinction_coef     .
loop_
    _atom_type_symbol
    _atom_type_description
    _atom_type_scat_dispersion_real
    _atom_type_scat_dispersion_imag
    _atom_type_scat_source
    'C' 'C' 0.0033 0.0016
                         'International Tables Vol C Tables 4.2.6.8 and 6.1.1.4'
    'H' 'H' 0.0000 0.0000
                         'International Tables Vol C Tables 4.2.6.8 and 6.1.1.4'
    'N' 'N' 0.0061 0.0033
                         'International Tables Vol C Tables 4.2.6.8 and 6.1.1.4'
_computing_data_collection
                         'CrysAlisPro system (CCD 43.144a (release 23-01-2025))'
_computing_cell_refinement
;
CrysAlisPro 1.171.43.144a (Rigaku OD, 2024)
;
_computing_data_reduction
;
CrysAlisPro 1.171.43.144a (Rigaku OD, 2024)
;
_computing_structure_solution
;
<i>SHELXT2018/2</i> (Sheldrick, 2015a)
;
_computing_structure_refinement
;
<i>SHELXL2019/3</i> (Sheldrick, 2015b)
;
_computing_molecular_graphics
;
Olex2 1.5 (Dolomanov <i>et al.</i>,  2009)
;
_computing_publication_material
;
Olex2 1.5 (Dolomanov <i>et al.</i>,  2009)
;
loop_
    _atom_site_type_symbol
    _atom_site_label
    _atom_site_fract_x
    _atom_site_fract_y
    _atom_site_fract_z
    _atom_site_U_iso_or_equiv
    _atom_site_adp_type
    _atom_site_calc_flag
    _atom_site_occupancy
    _atom_site_disorder_assembly
    _atom_site_disorder_group
    N N1 0.37234(8) 0.86706(13) 0.61972(8) 0.0232(3) Uani d 1 . .
    N N2 0.14025(8) 0.81812(13) 0.56906(9) 0.0250(3) Uani d 1 . .
    C C1 0.29496(9) 0.85203(14) 0.54690(10) 0.0208(3) Uani d 1 . .
    C C2 0.20808(9) 0.76482(15) 0.54711(10) 0.0218(3) Uani d 1 . .
    C C3 0.28760(9) 0.91967(14) 0.45281(10) 0.0220(3) Uani d 1 . .
    C C4 0.20704(10) 0.90086(16) 0.36928(11) 0.0279(3) Uani d 1 . .
    H H4 0.154265 0.845326 0.371846 0.034 Uiso calc 1 . .
    C C5 0.20313(12) 0.96279(18) 0.28193(12) 0.0353(4) Uani d 1 . .
    H H5 0.147825 0.949203 0.225345 0.042 Uiso calc 1 . .
    C C6 0.27952(12) 1.04399(17) 0.27735(12) 0.0353(4) Uani d 1 . .
    H H6 0.276944 1.085687 0.217703 0.042 Uiso calc 1 . .
    C C7 0.35985(12) 1.06419(16) 0.36023(12) 0.0324(3) Uani d 1 . .
    H H7 0.412320 1.120084 0.357258 0.039 Uiso calc 1 . .
    C C8 0.36407(10) 1.00328(15) 0.44748(11) 0.0263(3) Uani d 1 . .
    H H8 0.419212 1.018405 0.503993 0.032 Uiso calc 1 . .
    C C9 0.38136(10) 0.80456(15) 0.71334(10) 0.0250(3) Uani d 1 . .
    H H9A 0.407259 0.703423 0.718588 0.030 Uiso calc 1 . .
    H H9B 0.317420 0.799228 0.718680 0.030 Uiso calc 1 . .
    C C10 0.44799(10) 0.89913(16) 0.79551(10) 0.0261(3) Uani d 1 . .
    H H10 0.511786 0.904326 0.788291 0.031 Uiso calc 1 . .
    C C11 0.46138(12) 0.82634(19) 0.89208(11) 0.0368(4) Uani d 1 . .
    H H11A 0.398785 0.812680 0.897948 0.055 Uiso calc 1 . .
    H H11B 0.501575 0.889013 0.944960 0.055 Uiso calc 1 . .
    H H11C 0.492379 0.730505 0.895464 0.055 Uiso calc 1 . .
    C C12 0.40984(11) 1.05480(17) 0.79215(12) 0.0322(3) Uani d 1 . .
    H H12A 0.399703 1.098330 0.728731 0.048 Uiso calc 1 . .
    H H12B 0.456254 1.114151 0.842774 0.048 Uiso calc 1 . .
    H H12C 0.348954 1.052269 0.802784 0.048 Uiso calc 1 . .
    C C13 0.20366(10) 0.60699(15) 0.51653(10) 0.0227(3) Uani d 1 . .
    C C14 0.11641(10) 0.53135(16) 0.48865(11) 0.0281(3) Uani d 1 . .
    H H14 0.060975 0.579783 0.490742 0.034 Uiso calc 1 . .
    C C15 0.11025(11) 0.38670(17) 0.45808(12) 0.0335(4) Uani d 1 . .
    H H15 0.050625 0.336522 0.438894 0.040 Uiso calc 1 . .
    C C16 0.19123(12) 0.31445(16) 0.45537(12) 0.0340(4) Uani d 1 . .
    H H16 0.187115 0.214945 0.434705 0.041 Uiso calc 1 . .
    C C17 0.27739(11) 0.38811(17) 0.48284(12) 0.0333(3) Uani d 1 . .
    H H17 0.332729 0.338914 0.481144 0.040 Uiso calc 1 . .
    C C18 0.28401(10) 0.53428(16) 0.51310(11) 0.0279(3) Uani d 1 . .
    H H18 0.343637 0.584308 0.531424 0.033 Uiso calc 1 . .
    C C19 0.14487(11) 0.97277(16) 0.59749(11) 0.0290(3) Uani d 1 . .
    H H19A 0.133450 1.035458 0.539788 0.035 Uiso calc 0.759(7) A 1
    H H19B 0.209846 0.994857 0.644261 0.035 Uiso calc 0.759(7) A 1
    H H19C 0.099942 1.029705 0.543008 0.035 Uiso calc 0.241(7) A 2
    H H19D 0.210259 1.009976 0.609276 0.035 Uiso calc 0.241(7) A 2
    C C20 0.0719(2) 1.0096(2) 0.6428(2) 0.0236(6) Uani d 0.759(7) A 1
    H H20 0.006860 0.990264 0.593438 0.028 Uiso calc 0.759(7) A 1
    C C21 0.0834(4) 0.9156(3) 0.7297(3) 0.0467(10) Uani d 0.759(7) A 1
    H H21A 0.079789 0.811575 0.711351 0.070 Uiso calc 0.759(7) A 1
    H H21B 0.032208 0.938305 0.754019 0.070 Uiso calc 0.759(7) A 1
    H H21C 0.145684 0.935587 0.780327 0.070 Uiso calc 0.759(7) A 1
    C C22 0.0772(3) 1.1724(4) 0.6695(3) 0.0330(8) Uani d 0.759(7) A 1
    H H22A 0.141592 1.195593 0.715079 0.049 Uiso calc 0.759(7) A 1
    H H22B 0.030125 1.193924 0.699508 0.049 Uiso calc 0.759(7) A 1
    H H22C 0.063235 1.232146 0.610940 0.049 Uiso calc 0.759(7) A 1
    C C20A 0.1210(8) 1.0007(8) 0.6866(8) 0.040(2) Uani d 0.241(7) A 2
    H H20A 0.177371 0.971916 0.744905 0.048 Uiso calc 0.241(7) A 2
    C C21A 0.0365(9) 0.9228(14) 0.6893(11) 0.057(3) Uani d 0.241(7) A 2
    H H21D -0.020923 0.961469 0.638568 0.085 Uiso calc 0.241(7) A 2
    H H21E 0.031023 0.937251 0.752609 0.085 Uiso calc 0.241(7) A 2
    H H21F 0.042711 0.817609 0.678463 0.085 Uiso calc 0.241(7) A 2
    C C22A 0.1086(13) 1.1651(16) 0.6878(16) 0.070(5) Uani d 0.241(7) A 2
    H H22D 0.138498 1.211442 0.646093 0.106 Uiso calc 0.241(7) A 2
    H H22E 0.138969 1.201675 0.754050 0.106 Uiso calc 0.241(7) A 2
    H H22F 0.040131 1.188997 0.663855 0.106 Uiso calc 0.241(7) A 2
loop_
    _atom_site_aniso_label
    _atom_site_aniso_U_11
    _atom_site_aniso_U_22
    _atom_site_aniso_U_33
    _atom_site_aniso_U_12
    _atom_site_aniso_U_13
    _atom_site_aniso_U_23
    N1 0.0231(6) 0.0230(6) 0.0273(6) -0.0019(4) 0.0135(5) -0.0029(5)
    N2 0.0257(6) 0.0233(6) 0.0294(6) -0.0015(5) 0.0139(5) -0.0021(5)
    C1 0.0207(6) 0.0175(6) 0.0288(7) -0.0004(5) 0.0143(5) -0.0019(5)
    C2 0.0199(6) 0.0237(7) 0.0232(7) -0.0014(5) 0.0094(5) 0.0024(5)
    C3 0.0251(7) 0.0174(6) 0.0289(7) 0.0012(5) 0.0161(6) -0.0016(5)
    C4 0.0276(7) 0.0270(7) 0.0316(8) -0.0028(6) 0.0137(6) 0.0002(6)
    C5 0.0400(9) 0.0355(8) 0.0304(8) 0.0006(7) 0.0128(7) 0.0026(7)
    C6 0.0501(10) 0.0288(8) 0.0367(9) 0.0044(7) 0.0272(8) 0.0063(6)
    C7 0.0398(8) 0.0238(7) 0.0450(9) -0.0030(6) 0.0291(7) 0.0009(6)
    C8 0.0269(7) 0.0229(7) 0.0347(8) -0.0032(5) 0.0177(6) -0.0022(6)
    C9 0.0240(7) 0.0244(7) 0.0289(7) -0.0025(5) 0.0121(6) 0.0001(6)
    C10 0.0225(7) 0.0292(7) 0.0280(7) -0.0033(5) 0.0107(6) -0.0013(6)
    C11 0.0363(8) 0.0420(9) 0.0301(8) -0.0055(7) 0.0096(7) 0.0023(7)
    C12 0.0347(8) 0.0293(8) 0.0335(8) -0.0032(6) 0.0135(7) -0.0057(6)
    C13 0.0274(7) 0.0224(7) 0.0220(7) -0.0037(5) 0.0134(5) -0.0007(5)
    C14 0.0271(7) 0.0252(7) 0.0366(8) -0.0018(6) 0.0171(6) -0.0007(6)
    C15 0.0343(8) 0.0275(8) 0.0436(9) -0.0095(6) 0.0198(7) -0.0055(7)
    C16 0.0474(9) 0.0200(7) 0.0415(9) -0.0024(6) 0.0242(8) -0.0037(6)
    C17 0.0345(8) 0.0293(8) 0.0408(9) 0.0053(6) 0.0194(7) -0.0032(7)
    C18 0.0264(7) 0.0281(7) 0.0319(8) -0.0019(6) 0.0137(6) -0.0029(6)
    C19 0.0306(7) 0.0261(7) 0.0370(8) -0.0021(6) 0.0204(6) -0.0048(6)
    C20 0.0219(13) 0.0252(10) 0.0252(13) 0.0030(8) 0.0105(10) -0.0018(8)
    C21 0.092(3) 0.0257(12) 0.0375(17) -0.0096(16) 0.0416(18) -0.0038(12)
    C22 0.044(2) 0.0257(13) 0.0392(14) 0.0122(12) 0.0263(15) -0.0003(10)
    C20A 0.042(6) 0.037(4) 0.043(5) 0.006(4) 0.017(5) 0.001(3)
    C21A 0.065(7) 0.071(6) 0.056(7) -0.005(6) 0.048(6) -0.016(6)
    C22A 0.062(10) 0.038(6) 0.115(12) 0.010(6) 0.036(8) -0.002(6)
_geom_special_details
;
 All esds (except the esd in the dihedral angle between two l.s. planes)
 are estimated using the full covariance matrix.  The cell esds are taken
 into account individually in the estimation of esds in distances, angles
 and torsion angles; correlations between esds in cell parameters are only
 used when they are defined by crystal symmetry.  An approximate (isotropic)
 treatment of cell esds is used for estimating esds involving l.s. planes.
;
loop_
    _geom_bond_atom_site_label_1
    _geom_bond_atom_site_label_2
    _geom_bond_site_symmetry_2
    _geom_bond_distance
    _geom_bond_publ_flag
    N1 C1 . 1.2738(18) ?
    N1 C9 . 1.4600(18) ?
    N2 C2 . 1.2694(17) ?
    N2 C19 . 1.4623(18) ?
    C1 C2 . 1.5246(17) ?
    C1 C3 . 1.4915(19) ?
    C2 C13 . 1.4991(19) ?
    C3 C4 . 1.392(2) ?
    C3 C8 . 1.4003(18) ?
    C4 H4 . 0.9500 ?
    C4 C5 . 1.394(2) ?
    C5 H5 . 0.9500 ?
    C5 C6 . 1.384(2) ?
    C6 H6 . 0.9500 ?
    C6 C7 . 1.386(2) ?
    C7 H7 . 0.9500 ?
    C7 C8 . 1.387(2) ?
    C8 H8 . 0.9500 ?
    C9 H9A . 0.9900 ?
    C9 H9B . 0.9900 ?
    C9 C10 . 1.530(2) ?
    C10 H10 . 1.0000 ?
    C10 C11 . 1.523(2) ?
    C10 C12 . 1.520(2) ?
    C11 H11A . 0.9800 ?
    C11 H11B . 0.9800 ?
    C11 H11C . 0.9800 ?
    C12 H12A . 0.9800 ?
    C12 H12B . 0.9800 ?
    C12 H12C . 0.9800 ?
    C13 C14 . 1.4002(19) ?
    C13 C18 . 1.3898(19) ?
    C14 H14 . 0.9500 ?
    C14 C15 . 1.383(2) ?
    C15 H15 . 0.9500 ?
    C15 C16 . 1.392(2) ?
    C16 H16 . 0.9500 ?
    C16 C17 . 1.378(2) ?
    C17 H17 . 0.9500 ?
    C17 C18 . 1.395(2) ?
    C18 H18 . 0.9500 ?
    C19 H19A . 0.9900 ?
    C19 H19B . 0.9900 ?
    C19 H19C . 0.9900 ?
    C19 H19D . 0.9900 ?
    C19 C20 . 1.512(2) ?
    C19 C20A . 1.510(8) ?
    C20 H20 . 1.0000 ?
    C20 C21 . 1.504(4) ?
    C20 C22 . 1.526(4) ?
    C21 H21A . 0.9800 ?
    C21 H21B . 0.9800 ?
    C21 H21C . 0.9800 ?
    C22 H22A . 0.9800 ?
    C22 H22B . 0.9800 ?
    C22 H22C . 0.9800 ?
    C20A H20A . 1.0000 ?
    C20A C21A . 1.463(13) ?
    C20A C22A . 1.507(14) ?
    C21A H21D . 0.9800 ?
    C21A H21E . 0.9800 ?
    C21A H21F . 0.9800 ?
    C22A H22D . 0.9800 ?
    C22A H22E . 0.9800 ?
    C22A H22F . 0.9800 ?
loop_
    _geom_angle_atom_site_label_1
    _geom_angle_atom_site_label_2
    _geom_angle_atom_site_label_3
    _geom_angle_site_symmetry_1
    _geom_angle_site_symmetry_3
    _geom_angle
    _geom_angle_publ_flag
    C1 N1 C9 . . 120.48(11) ?
    C2 N2 C19 . . 118.82(12) ?
    N1 C1 C2 . . 124.72(12) ?
    N1 C1 C3 . . 119.05(12) ?
    C3 C1 C2 . . 116.21(11) ?
    N2 C2 C1 . . 124.37(12) ?
    N2 C2 C13 . . 119.40(12) ?
    C13 C2 C1 . . 116.21(11) ?
    C4 C3 C1 . . 121.90(12) ?
    C4 C3 C8 . . 118.68(13) ?
    C8 C3 C1 . . 119.41(12) ?
    C3 C4 H4 . . 119.7 ?
    C3 C4 C5 . . 120.58(13) ?
    C5 C4 H4 . . 119.7 ?
    C4 C5 H5 . . 119.9 ?
    C6 C5 C4 . . 120.22(15) ?
    C6 C5 H5 . . 119.9 ?
    C5 C6 H6 . . 120.2 ?
    C5 C6 C7 . . 119.68(14) ?
    C7 C6 H6 . . 120.2 ?
    C6 C7 H7 . . 119.8 ?
    C6 C7 C8 . . 120.39(14) ?
    C8 C7 H7 . . 119.8 ?
    C3 C8 H8 . . 119.8 ?
    C7 C8 C3 . . 120.45(14) ?
    C7 C8 H8 . . 119.8 ?
    N1 C9 H9A . . 109.6 ?
    N1 C9 H9B . . 109.6 ?
    N1 C9 C10 . . 110.35(11) ?
    H9A C9 H9B . . 108.1 ?
    C10 C9 H9A . . 109.6 ?
    C10 C9 H9B . . 109.6 ?
    C9 C10 H10 . . 108.3 ?
    C11 C10 C9 . . 109.30(12) ?
    C11 C10 H10 . . 108.3 ?
    C12 C10 C9 . . 111.59(12) ?
    C12 C10 H10 . . 108.3 ?
    C12 C10 C11 . . 110.82(13) ?
    C10 C11 H11A . . 109.5 ?
    C10 C11 H11B . . 109.5 ?
    C10 C11 H11C . . 109.5 ?
    H11A C11 H11B . . 109.5 ?
    H11A C11 H11C . . 109.5 ?
    H11B C11 H11C . . 109.5 ?
    C10 C12 H12A . . 109.5 ?
    C10 C12 H12B . . 109.5 ?
    C10 C12 H12C . . 109.5 ?
    H12A C12 H12B . . 109.5 ?
    H12A C12 H12C . . 109.5 ?
    H12B C12 H12C . . 109.5 ?
    C14 C13 C2 . . 119.60(12) ?
    C18 C13 C2 . . 121.48(12) ?
    C18 C13 C14 . . 118.91(13) ?
    C13 C14 H14 . . 119.7 ?
    C15 C14 C13 . . 120.55(13) ?
    C15 C14 H14 . . 119.7 ?
    C14 C15 H15 . . 119.9 ?
    C14 C15 C16 . . 120.15(14) ?
    C16 C15 H15 . . 119.9 ?
    C15 C16 H16 . . 120.2 ?
    C17 C16 C15 . . 119.63(14) ?
    C17 C16 H16 . . 120.2 ?
    C16 C17 H17 . . 119.7 ?
    C16 C17 C18 . . 120.55(14) ?
    C18 C17 H17 . . 119.7 ?
    C13 C18 C17 . . 120.21(13) ?
    C13 C18 H18 . . 119.9 ?
    C17 C18 H18 . . 119.9 ?
    N2 C19 H19A . . 109.2 ?
    N2 C19 H19B . . 109.2 ?
    N2 C19 H19C . . 108.7 ?
    N2 C19 H19D . . 108.7 ?
    N2 C19 C20 . . 112.00(13) ?
    N2 C19 C20A . . 114.3(3) ?
    H19A C19 H19B . . 107.9 ?
    H19C C19 H19D . . 107.6 ?
    C20 C19 H19A . . 109.2 ?
    C20 C19 H19B . . 109.2 ?
    C20A C19 H19C . . 108.7 ?
    C20A C19 H19D . . 108.7 ?
    C19 C20 H20 . . 107.8 ?
    C19 C20 C22 . . 110.62(19) ?
    C21 C20 C19 . . 112.2(3) ?
    C21 C20 H20 . . 107.8 ?
    C21 C20 C22 . . 110.5(2) ?
    C22 C20 H20 . . 107.8 ?
    C20 C21 H21A . . 109.5 ?
    C20 C21 H21B . . 109.5 ?
    C20 C21 H21C . . 109.5 ?
    H21A C21 H21B . . 109.5 ?
    H21A C21 H21C . . 109.5 ?
    H21B C21 H21C . . 109.5 ?
    C20 C22 H22A . . 109.5 ?
    C20 C22 H22B . . 109.5 ?
    C20 C22 H22C . . 109.5 ?
    H22A C22 H22B . . 109.5 ?
    H22A C22 H22C . . 109.5 ?
    H22B C22 H22C . . 109.5 ?
    C19 C20A H20A . . 108.6 ?
    C21A C20A C19 . . 115.0(10) ?
    C21A C20A H20A . . 108.6 ?
    C21A C20A C22A . . 111.6(10) ?
    C22A C20A C19 . . 104.2(10) ?
    C22A C20A H20A . . 108.6 ?
    C20A C21A H21D . . 109.5 ?
    C20A C21A H21E . . 109.5 ?
    C20A C21A H21F . . 109.5 ?
    H21D C21A H21E . . 109.5 ?
    H21D C21A H21F . . 109.5 ?
    H21E C21A H21F . . 109.5 ?
    C20A C22A H22D . . 109.5 ?
    C20A C22A H22E . . 109.5 ?
    C20A C22A H22F . . 109.5 ?
    H22D C22A H22E . . 109.5 ?
    H22D C22A H22F . . 109.5 ?
    H22E C22A H22F . . 109.5 ?
loop_
    _geom_torsion_atom_site_label_1
    _geom_torsion_atom_site_label_2
    _geom_torsion_atom_site_label_3
    _geom_torsion_atom_site_label_4
    _geom_torsion_site_symmetry_1
    _geom_torsion_site_symmetry_2
    _geom_torsion_site_symmetry_3
    _geom_torsion_site_symmetry_4
    _geom_torsion
    _geom_torsion_publ_flag
    N1 C1 C2 N2 . . . . 88.92(18) ?
    N1 C1 C2 C13 . . . . -92.70(16) ?
    N1 C1 C3 C4 . . . . 176.57(13) ?
    N1 C1 C3 C8 . . . . -2.69(18) ?
    N1 C9 C10 C11 . . . . -176.32(12) ?
    N1 C9 C10 C12 . . . . 60.76(15) ?
    N2 C2 C13 C14 . . . . 16.3(2) ?
    N2 C2 C13 C18 . . . . -165.14(13) ?
    N2 C19 C20 C21 . . . . 57.4(3) ?
    N2 C19 C20 C22 . . . . -178.7(2) ?
    N2 C19 C20A C21A . . . . -45.1(12) ?
    N2 C19 C20A C22A . . . . -167.6(7) ?
    C1 N1 C9 C10 . . . . -148.72(12) ?
    C1 C2 C13 C14 . . . . -162.17(12) ?
    C1 C2 C13 C18 . . . . 16.39(19) ?
    C1 C3 C4 C5 . . . . -178.58(13) ?
    C1 C3 C8 C7 . . . . 178.38(12) ?
    C2 N2 C19 C20 . . . . -166.92(17) ?
    C2 N2 C19 C20A . . . . -134.0(6) ?
    C2 C1 C3 C4 . . . . -1.72(18) ?
    C2 C1 C3 C8 . . . . 179.02(12) ?
    C2 C13 C14 C15 . . . . 178.53(13) ?
    C2 C13 C18 C17 . . . . -178.95(13) ?
    C3 C1 C2 N2 . . . . -92.90(16) ?
    C3 C1 C2 C13 . . . . 85.48(14) ?
    C3 C4 C5 C6 . . . . -0.1(2) ?
    C4 C3 C8 C7 . . . . -0.9(2) ?
    C4 C5 C6 C7 . . . . -0.4(2) ?
    C5 C6 C7 C8 . . . . 0.1(2) ?
    C6 C7 C8 C3 . . . . 0.5(2) ?
    C8 C3 C4 C5 . . . . 0.7(2) ?
    C9 N1 C1 C2 . . . . -2.99(19) ?
    C9 N1 C1 C3 . . . . 178.88(11) ?
    C13 C14 C15 C16 . . . . 0.4(2) ?
    C14 C13 C18 C17 . . . . -0.4(2) ?
    C14 C15 C16 C17 . . . . -0.3(2) ?
    C15 C16 C17 C18 . . . . -0.1(2) ?
    C16 C17 C18 C13 . . . . 0.5(2) ?
    C18 C13 C14 C15 . . . . -0.1(2) ?
    C19 N2 C2 C1 . . . . -0.8(2) ?
    C19 N2 C2 C13 . . . . -179.18(12) ?
loop_
    _geom_hbond_atom_site_label_D
    _geom_hbond_atom_site_label_H
    _geom_hbond_atom_site_label_A
    _geom_hbond_site_symmetry_A
    _geom_hbond_distance_DH
    _geom_hbond_distance_HA
    _geom_hbond_distance_DA
    _geom_hbond_angle_DHA
    _geom_hbond_publ_flag
    C6 H6 Cg2 4_564 0.95 3.23 4.044(5) 144 yes
    C16 H16 Cg1 1_565 0.95 2.95 3.76(7) 144 yes
    C21 H21C Cg2 4_565 0.98 3.00 3.72(5) 131 yes
_shelx_space_group_comment
;
The symmetry employed for this shelxl refinement is uniquely defined
by the following loop, which should always be used as a source of
symmetry information in preference to the above space-group names.
They are only intended as comments.
;
_shelx_estimated_absorpt_T_min     ?
_shelx_estimated_absorpt_T_max     ?
_shelx_hkl_file
;
   0   0   2 1548.17   76.73
   0   0   2 1548.37   76.73
   0   0   2 1555.35   76.73
   0   0  -2 1577.05   76.79
   0   0   2 1593.76   76.78
   0   0   2 1551.73   76.68
   0   0   2 1568.50   76.79
   0   0  -2 1483.16   76.80
   0   0   2 1541.99   76.75
   0   0  -2 1554.87   76.74
   0   0   3    0.19    0.41
   0   0   3   -0.19    0.41
   0   0   3    0.19    0.43
   0   0  -3    0.78    0.57
   0   0   3    0.24    0.54
   0   0   3    0.03    0.41
   0   0   3    0.35    0.56
   0   0   3    0.59    0.46
   0   0   4 1672.65   81.43
   0   0   4 1671.45   81.43
   0   0   4 1716.34   81.45
   0   0   4 1591.04   81.32
   0   0   4 1640.78   81.53
   0   0   4 1591.15   81.53
   0   0   4 1637.66   81.48
   0   0  -5    0.11    0.27
   0   0   5    0.12    0.53
   0   0   5    0.18    0.52
   0   0   5   -0.49    0.56
   0   0   5    0.09    0.55
   0   0   5   -0.79    0.83
   0   0   5   -0.81    0.86
   0   0   5   -0.57    0.60
   0   0   5    0.14    0.25
   0   0  -6    1.24    0.34
   0   0   6    0.87    0.67
   0   0   6    0.80    0.67
   0   0   6    0.88    0.63
   0   0   6    2.17    0.64
   0   0   6    1.60    0.90
   0   0   6    2.13    0.95
   0   0  -6    0.69    0.81
   0   0   6    1.48    0.31
   0   0   6    1.12    0.70
   0   0   7   -0.42    0.73
   0   0   7   -0.25    0.74
   0   0   7    0.76    0.74
   0   0   7   -0.33    0.88
   0   0   7   -0.48    0.73
   0   0   7    0.27    0.35
   0   0  -7    0.10    0.82
   0   0   7   -0.10    0.84
   0   0   8    0.95    0.74
   0   0   8    1.71    0.80
   0   0   8    2.59    0.85
   0   0   8    1.14    0.75
   0   0   8    1.73    1.07
   0   0   8    1.60    0.36
   0   0   8    1.63    0.81
   0   0  -8    2.13    0.99
   0   0   9   -0.85    0.86
   0   0   9    0.75    0.79
   0   0   9    0.54    0.82
   0   0   9    0.59    0.79
   0   0   9    0.13    0.24
   0   0  -9   -0.14    1.04
   0   0   9    0.66    0.92
   0   0  10    1.41    0.98
   0   0  10    1.30    0.93
   0   0  10   -0.12    0.96
   0   0  10    0.65    0.85
   0   0  10    1.18    1.11
   0   0  11   -0.13    1.01
   0   0 -11    1.49    1.05
   0   0  11    1.30    1.05
   0   0 -11   -0.33    1.06
   0   0 -11   -0.99    1.20
   0   0  11    0.39    1.02
   0   0  11    0.99    1.08
   0   0  12  562.20   29.84
   0   0 -12  584.65   30.15
   0   0 -12  601.91   30.19
   0   0  12  593.15   29.89
   0   0  12  579.27   29.87
   0   0 -12  586.84   30.17
   0   0  12  594.38   30.19
   0   0 -13   -0.39    1.13
   0   0 -13   -0.39    1.23
   0   0 -13    1.17    1.18
   0   0  13   -0.59    1.30
   0   0 -14   34.64    3.30
   0   0 -14   37.81    3.39
   0   0 -14   43.85    3.49
   0   0  14   48.92    3.72
   0   0  15   -1.61    1.76
   0   0  16    3.95    1.87
   0   0  17    0.79    1.99
   0   0  18   42.28    4.20
   0  -1   0    0.17    0.23
   0  -1   0    0.11    0.22
   0  -1   0   -0.02    0.22
   0   1   0    0.05    0.25
   0  -1   0    0.17    0.22
   0  -1  -1  322.27   16.18
   0  -1  -1  323.36   16.18
   0  -1  -1  323.82   16.19
   0  -1   1  316.02   16.13
   0  -1   1  316.36   16.11
   0   1   1  326.80   16.14
   0   1   1  320.48   16.11
   0  -1  -1  331.66   16.18
   0   1   1  336.36   16.18
   0   1   2  637.71   31.65
   0  -1  -2  637.65   31.66
   0   1   2  637.31   31.65
   0  -1  -2  638.74   31.66
   0   1   2  648.61   31.66
   0  -1  -2  644.72   31.67
   0  -1   2  626.74   31.51
   0  -1  -2  629.25   31.55
   0   1   2  636.97   31.55
   0  -1  -2  641.54   31.60
   0  -1   2  631.90   31.61
   0   1   2  626.82   31.49
   0  -1  -2  650.67   31.62
   0   1   2  625.49   31.62
   0   1  -3 4386.77  219.01
   0  -1   3 4422.86  218.99
   0   1  -3 4420.23  219.02
   0  -1  -3 4505.01  219.29
   0   1   3 4549.04  219.28
   0  -1   3 4438.98  219.11
   0  -1  -3 4531.23  219.30
   0  -1   3 4450.74  218.99
   0   1   3 4480.60  219.27
   0   1  -3 4431.28  219.02
   0  -1  -3 4552.62  219.30
   0  -1   3 4461.53  218.99
   0   1   3 4591.82  219.28
   0  -1   3 4416.16  219.25
   0  -1  -3 4506.73  219.25
   0   1  -3 4403.72  219.12
   0   1   3 4461.52  219.12
   0   1   3 4249.28  219.21
   0  -1  -3 4465.69  219.21
   0  -1  -3 4140.13  219.00
   0   1   3 4505.33  219.24
   0  -1   3 4559.84  219.20
   0   1   3 4509.66  219.01
   0  -1  -3 4610.39  219.25
   0  -1   4 1352.63   66.65
   0  -1   4 1332.72   66.65
   0   1  -4 1310.69   66.69
   0   1  -4 1322.97   66.69
   0   1   4 1381.96   66.94
   0   1   4 1379.23   66.94
   0  -1   4 1374.99   66.71
   0  -1   4 1328.13   66.65
   0   1  -4 1312.60   66.69
   0   1   4 1366.43   66.94
   0  -1   4 1339.95   66.89
   0  -1   4 1357.25   66.95
   0   1   4 1385.91   66.93
   0  -1  -4 1439.64   66.98
   0  -1  -4 1343.26   66.77
   0   1   4 1352.75   66.74
   0  -1   4 1344.85   66.85
   0   1   4 1378.13   66.91
   0   1   4 1376.35   66.58
   0  -1  -4 1304.56   66.58
   0  -1   5 1678.32   83.13
   0   1  -5 1699.05   83.20
   0   1   5 1668.78   83.40
   0   1  -5 1693.02   83.20
   0  -1   5 1652.93   83.12
   0   1   5 1697.78   83.41
   0  -1   5 1712.34   83.12
   0   1   5 1672.00   83.41
   0  -1   5 1667.60   83.13
   0   1  -5 1679.08   83.19
   0   1   5 1408.36   83.30
   0  -1   5 1708.13   83.46
   0  -1  -5 1678.04   83.24
   0   1   5 1720.26   83.19
   0   1   5 1708.96   83.44
   0  -1  -5 1793.68   83.52
   0  -1   5 1689.05   83.39
   0   1   5 1703.75   83.41
   0   1  -5 1608.74   83.34
   0  -1  -5 1667.62   82.99
   0  -1   5 1718.20   83.34
   0   1   5 1713.69   82.98
   0   1  -6 1326.05   64.01
   0  -1   6 1272.37   63.90
   0   1  -6 1307.12   64.00
   0   1   6 1302.52   64.19
   0  -1  -6 1253.77   64.26
   0  -1  -6 1254.57   64.26
   0   1   6 1316.47   64.20
   0  -1   6 1318.61   63.82
   0  -1   6 1263.14   63.90
   0  -1  -6 1247.94   64.26
   0   1   6 1287.84   64.19
   0   1  -6 1301.95   64.00
   0  -1   6 1277.59   63.90
   0  -1   6 1299.09   64.19
   0  -1   6 1316.63   64.27
   0  -1  -6 1354.27   64.35
   0  -1  -6 1302.44   64.01
   0   1   6 1113.37   64.10
   0   1   6 1333.18   63.94
   0   1   6 1352.57   64.26
   0  -1   6 1317.52   64.14
   0  -1  -6 1120.12   64.10
   0   1   6 1308.57   64.20
   0   1   6 1316.98   63.66
   0   1  -6 1242.16   64.11
   0   1   7  185.77    9.94
   0  -1  -7  177.14    9.32
   0   1  -7  199.65    9.80
   0  -1  -7  190.39   10.07
   0  -1   7  192.34    9.66
   0  -1  -7  195.85   10.10
   0   1   7  198.32    9.98
   0  -1   7  190.60    9.49
   0  -1   7  183.06    9.64
   0   1  -7  198.54    9.80
   0  -1  -7  208.35   10.15
   0   1  -7  209.55    9.83
   0  -1   7  194.51    9.67
   0   1   7  203.55   10.01
   0  -1  -7  190.11    9.75
   0   1   7  154.54    9.83
   0  -1   7  187.36   10.05
   0  -1  -7  188.74   10.10
   0   1   7  184.66    9.64
   0   1   7  183.54    9.99
   0  -1   7  177.69    9.93
   0  -1  -7  169.56    9.90
   0   1   7  187.76    9.96
   0  -1   7  177.47    9.85
   0   1  -7  186.80    9.92
   0   1   7  180.10    9.31
   0   1  -8   74.46    4.18
   0  -1   8   76.51    4.06
   0   1  -8   70.79    4.15
   0   1   8   71.70    4.33
   0  -1  -8   74.37    4.49
   0   1   8   70.49    4.32
   0  -1   8   73.66    4.03
   0  -1  -8   71.32    4.45
   0  -1   8   79.85    4.08
   0  -1  -8   78.53    4.52
   0   1   8   74.41    4.36
   0   1  -8   75.56    4.20
   0  -1   8   61.00    4.33
   0   1   8   68.73    3.98
   0  -1   8   67.04    4.31
   0   1   8   53.02    4.17
   0  -1   8   64.70    3.94
   0   1   8   67.22    4.38
   0  -1   8   72.41    3.78
   0   1  -8   61.76    4.24
   0  -1   8   65.68    4.21
   0  -1  -8   66.71    4.33
   0   1   8   68.32    4.33
   0   1  -9   69.13    4.09
   0   1   9   64.26    4.17
   0  -1  -9   67.45    4.37
   0  -1  -9   66.33    4.35
   0   1   9   66.34    4.20
   0   1  -9   72.52    4.12
   0  -1  -9   75.06    4.45
   0   1  -9   75.88    4.15
   0   1   9   67.26    4.20
   0   1   9   64.58    3.84
   0  -1   9   59.38    3.81
   0   1   9   64.93    4.24
   0   1  -9   66.52    4.24
   0  -1  -9   65.04    4.28
   0  -1   9   62.77    3.57
   0  -1   9   66.15    4.17
   0   1 -10   75.12    4.36
   0  -1  10   66.74    4.12
   0  -1 -10   70.13    4.66
   0   1 -10   71.27    4.35
   0   1  10   77.18    4.51
   0   1  10   66.58    4.40
   0  -1 -10   69.44    4.64
   0  -1  10   73.67    4.17
   0  -1  10   71.47    4.15
   0   1  10   66.39    4.40
   0   1 -10   73.84    4.36
   0  -1 -10   75.52    4.73
   0   1  10   65.67    4.04
   0  -1  10   69.32    4.07
   0  -1  10   67.49    4.44
   0   1  10   65.30    4.44
   0  -1  10   66.47    3.71
   0   1 -11  386.08   20.47
   0  -1 -11  380.63   20.80
   0   1  11  386.60   20.57
   0  -1  11  385.45   20.25
   0  -1  11  395.43   20.27
   0   1  11  385.00   20.56
   0  -1  11  391.12   20.26
   0  -1 -11  394.47   20.85
   0   1  11  398.28   20.60
   0   1 -11  404.90   20.52
   0  -1 -11  406.80   20.88
   0   1 -11  393.85   20.50
   0  -1  11  420.94   20.72
   0   1  11  416.24   20.77
   0   1 -12   31.29    2.73
   0   1  12   31.65    2.79
   0   1 -12   32.79    2.73
   0   1  12   36.40    2.92
   0   1  12   31.82    2.80
   0   1 -12   33.59    2.77
   0   1  12   37.95    3.04
   0  -1  12   35.84    2.97
   0   1 -13    3.83    1.33
   0   1  13    1.22    1.36
   0   1  13    3.82    1.53
   0   1 -13    2.16    1.18
   0   1 -13    1.65    1.14
   0   1  13    0.52    1.37
   0  -1  13    1.74    1.36
   0   1  13    2.03    1.52
   0   1 -14    1.08    1.34
   0   1 -14    2.32    1.26
   0   1 -14    1.61    1.26
   0  -1  14    2.52    1.54
   0   1  14    2.63    1.63
   0   1  15    4.02    1.95
   0  -1  15    1.81    1.50
   0  -1  16   -0.97    1.76
   0   1  16    1.52    1.88
   0   1  17   15.96    2.78
   0  -1  17   12.64    2.35
   0   1  18    2.01    2.19
   0  -2   0 3657.99  182.81
   0  -2   0 3686.55  182.82
   0  -2   0 3700.62  182.82
   0  -2   0 3588.39  182.89
   0   2   0 3801.82  182.91
   0  -2   0 3781.86  182.86
   0  -2   0 3709.46  182.90
   0  -2   1  544.96   26.89
   0  -2   1  545.17   26.89
   0  -2  -1  557.09   27.08
   0   2  -1  529.80   26.89
   0  -2  -1  556.65   27.08
   0   2  -1  521.49   26.88
   0   2  -1  527.91   26.89
   0  -2   1  545.02   26.89
   0  -2  -1  560.04   27.08
   0  -2   1  525.40   26.89
   0   2   1  578.44   27.09
   0   2  -1  540.65   27.07
   0  -2  -1  548.89   27.08
   0  -2   1  559.27   27.07
   0   2   1  545.88   27.07
   0  -2   1  523.04   27.07
   0  -2   1  549.96   26.98
   0  -2  -2   62.95    3.51
   0   2   2   59.85    3.50
   0   2   2   61.53    3.51
   0  -2  -2   61.62    3.50
   0   2   2   62.60    3.53
   0  -2  -2   60.65    3.50
   0  -2   2   61.66    3.36
   0  -2  -2   59.63    3.21
   0   2   2   61.85    3.43
   0  -2   2   58.08    3.38
   0   2   2   61.12    3.37
   0  -2  -2   61.58    3.52
   0   2   2   66.97    3.51
   0  -2  -3   17.94    1.55
   0  -2  -3   15.13    1.49
   0   2   3   19.32    1.53
   0   2   3   18.27    1.52
   0   2   3   16.59    1.49
   0  -2  -3   13.91    1.45
   0   2   3   20.86    1.43
   0  -2   3   19.89    1.28
   0  -2  -3   21.43    1.43
   0  -2   3   20.78    1.45
   0   2   3   20.11    1.50
   0  -2  -3   17.68    1.26
   0  -2  -3   22.58    1.60
   0   2   3   20.07    1.33
   0  -2  -4  435.97   21.77
   0  -2   4  426.97   21.52
   0  -2  -4  440.24   21.79
   0   2   4  423.62   21.73
   0   2   4  428.22   21.74
   0   2   4  430.96   21.75
   0  -2  -4  452.45   21.81
   0   2  -4  407.55   21.44
   0  -2  -4  403.74   21.55
   0  -2  -4  445.18   21.66
   0  -2   4  429.61   21.64
   0   2   4  432.87   21.52
   0   2   4  430.70   21.68
   0  -2   4  429.67   21.57
   0  -2  -4  413.46   21.39
   0  -2  -4  449.66   21.69
   0   2   4  427.52   21.40
   0  -2   5   31.26    1.73
   0   2   5   34.16    2.34
   0  -2   5   31.16    1.72
   0  -2   5   29.95    1.72
   0   2   5   38.93    2.40
   0  -2   5   31.16    2.07
   0  -2   5   32.26    1.73
   0  -2   5   34.42    1.74
   0  -2   5   32.90    1.73
   0   2   5   33.68    2.32
   0  -2  -5   31.32    2.23
   0  -2  -5   29.14    2.07
   0   2   5   30.08    2.04
   0  -2   5   29.61    2.13
   0   2  -5   29.33    1.98
   0  -2   5   30.41    2.25
   0  -2   5   31.25    2.11
   0  -2  -5   28.39    1.85
   0   2   5   31.22    1.88
   0   2   5   33.11    2.26
   0  -2   6  183.70    9.20
   0  -2   6  191.99    9.47
   0  -2   6  179.90    9.19
   0   2   6  181.27    9.78
   0   2  -6  183.53    9.26
   0   2  -6  179.37    9.26
   0   2   6  178.87    9.76
   0   2  -6  182.30    9.26
   0   2   6  181.92    9.78
   0  -2   6  178.20    9.19
   0  -2  -6  187.24    9.81
   0   2   6  164.09    9.54
   0  -2   6  179.97    9.74
   0  -2   6  183.47    9.64
   0   2  -6  185.53    9.50
   0   2   6  187.75    9.49
   0  -2  -6  181.45    9.56
   0  -2   6  184.01    9.62
   0   2   6  180.52    9.25
   0  -2  -6  182.23    9.27
   0   2   6  180.43    9.73
   0   2   7  745.71   37.88
   0  -2   7  753.23   37.30
   0   2  -7  747.92   37.39
   0   2  -7  740.94   37.38
   0  -2  -7  743.11   37.98
   0   2   7  746.20   37.89
   0  -2   7  746.20   37.30
   0  -2  -7  710.78   37.93
   0  -2   7  770.66   37.49
   0   2   7  767.06   37.91
   0   2  -7  735.22   37.38
   0  -2  -7  719.22   37.95
   0  -2   7  742.75   37.30
   0   2   7  776.71   37.56
   0   2   7  691.19   37.66
   0  -2   7  784.10   37.90
   0  -2  -7  815.43   38.02
   0  -2  -7  745.51   37.64
   0   2  -7  779.37   37.64
   0  -2   7  780.06   37.77
   0  -2  -7  705.28   37.78
   0   2   7  751.58   37.26
   0  -2   7  755.28   37.73
   0   2   7  771.89   37.87
   0  -2  -7  749.67   37.28
   0  -2  -8  220.43   12.36
   0   2   8  234.18   12.29
   0   2  -8  223.94   11.78
   0   2   8  229.94   12.28
   0  -2  -8  225.28   12.38
   0  -2   8  237.87   11.80
   0   2  -8  227.67   11.79
   0  -2   8  220.54   11.67
   0  -2   8  218.10   11.66
   0   2   8  221.59   12.25
   0  -2  -8  213.74   12.33
   0  -2   8  216.47   11.66
   0   2  -8  226.59   11.79
   0  -2   8  239.71   12.21
   0  -2  -8  249.76   12.48
   0   2  -8  248.72   12.06
   0  -2   8  256.87   12.41
   0   2   8  246.93   11.94
   0   2   8  207.39   12.06
   0  -2  -8  239.55   12.04
   0  -2   8  233.94   12.12
   0  -2   8  223.19   11.76
   0   2   8  227.30   12.24
   0  -2  -8  223.86   12.22
   0  -2  -8  236.42   11.57
   0   2  -9  190.45    9.73
   0   2   9  201.60   10.26
   0  -2  -9  182.66   10.33
   0   2   9  188.49   10.21
   0   2  -9  183.04    9.71
   0  -2   9  192.34    9.63
   0  -2   9  180.82    9.59
   0  -2   9  179.46    9.58
   0  -2  -9  189.56   10.37
   0  -2   9  182.84    9.60
   0   2  -9  185.92    9.72
   0   2   9  189.23   10.22
   0  -2  -9  184.21   10.33
   0  -2  -9  189.14    9.93
   0   2  -9  189.79    9.96
   0   2   9  184.28    9.77
   0   2   9  158.34    9.95
   0  -2   9  186.99    9.61
   0  -2   9  182.98   10.06
   0   2   9  179.91   10.16
   0  -2 -10   37.34    2.31
   0  -2 -10   48.05    3.59
   0   2  10   49.91    3.39
   0  -2  10   42.48    2.74
   0   2 -10   45.79    2.92
   0  -2  10   45.57    2.78
   0   2 -10   50.03    2.96
   0  -2 -10   50.96    3.65
   0   2  10   49.40    3.40
   0   2 -10   47.47    2.93
   0   2  10   47.79    3.37
   0  -2 -10   52.53    3.66
   0  -2  10   48.10    2.79
   0   2 -10   45.71    3.12
   0   2  10   48.56    2.96
   0  -2  10   48.12    3.25
   0   2  10   49.19    3.43
   0  -2  10   47.54    2.71
   0   2 -11    0.22    0.82
   0   2  11    1.88    1.40
   0  -2 -11    2.32    1.47
   0   2 -11    0.11    0.80
   0  -2 -11    1.26    1.36
   0   2  11    0.34    1.28
   0   2 -11    2.63    0.94
   0   2  11    1.72    1.34
   0  -2 -11    0.84    1.36
   0   2 -11    1.28    1.08
   0   2  11   -1.25    1.32
   0  -2  11   -0.16    1.19
   0   2  12    1.46    1.47
   0   2 -12    0.73    0.96
   0  -2 -12    1.14    1.46
   0  -2 -12    0.45    1.32
   0   2 -12    0.97    0.95
   0   2  12   -1.47    1.38
   0   2 -12    0.37    0.93
   0   2  12    1.65    1.49
   0  -2 -12    1.82    1.46
   0   2 -12    0.79    1.21
   0  -2  12    1.40    1.25
   0   2  12   -0.20    1.33
   0   2  13   39.05    3.30
   0   2  13   42.24    3.34
   0  -2 -13   35.85    3.48
   0   2 -13   36.29    2.79
   0  -2 -13   36.83    3.49
   0   2 -13   36.75    2.78
   0   2  13   41.60    3.32
   0   2 -13   31.48    2.71
   0  -2 -13   45.46    3.73
   0   2 -13   37.38    3.12
   0   2  13   35.41    3.36
   0  -2  13   33.38    3.12
   0   2  14   63.39    4.54
   0   2  14   58.16    4.44
   0  -2 -14   59.58    4.76
   0  -2 -14   60.56    4.75
   0   2  14   56.98    4.39
   0  -2 -14   57.47    4.68
   0   2 -14   58.47    4.29
   0  -2  14   57.47    4.39
   0   2  14   59.24    4.56
   0  -2  15    5.39    1.80
   0   2  15    3.22    1.80
   0  -2  16    2.65    1.73
   0   2  16    2.92    2.02
   0   2  17    5.25    2.13
   0   2  17    5.94    2.42
   0   3   0    0.06    0.47
   0  -3   0    0.11    0.58
   0  -3   0   -0.33    0.60
   0   3   0    0.81    0.52
   0  -3   0   -0.06    0.56
   0   3   0    0.92    0.50
   0   3   0    1.41    0.82
   0  -3   0   -0.15    0.57
   0  -3   0    0.30    0.60
   0   3   0    0.50    0.61
   0  -3   0   -0.37    0.57
   0   3  -1   62.63    3.35
   0  -3  -1   61.40    3.55
   0   3   1   58.45    3.52
   0  -3   1   60.54    3.34
   0   3  -1   61.44    3.34
   0   3   1   55.06    3.50
   0  -3   1   59.09    3.33
   0  -3  -1   59.65    3.54
   0   3   1   57.64    3.52
   0  -3  -1   62.59    3.56
   0  -3   1   60.29    3.34
   0   3  -1   62.84    3.35
   0  -3   1   64.34    3.26
   0   3   1   63.26    3.60
   0  -3   1   59.07    3.55
   0  -3   1   62.77    3.25
   0  -3  -1   65.04    3.59
   0  -3   1   60.35    3.44
   0  -3   1   61.19    3.57
   0  -3   2   66.96    3.63
   0  -3   2   66.60    3.63
   0  -3  -2   68.04    4.01
   0   3  -2   68.01    3.62
   0  -3  -2   71.85    4.03
   0  -3  -2   68.35    4.01
   0   3  -2   68.27    3.63
   0   3  -2   70.58    3.63
   0  -3   2   69.64    3.63
   0  -3   2   71.17    3.77
   0   3   2   72.40    4.00
   0  -3   2   70.23    3.95
   0  -3  -2   72.39    4.02
   0  -3   2   71.65    3.80
   0   3   2   68.69    3.54
   0   3   2   62.10    3.94
   0  -3   2   71.18    4.00
   0   3   3   20.49    1.73
   0  -3  -3   20.53    1.71
   0  -3  -3   20.55    1.72
   0   3   3   17.27    1.64
   0   3   3   18.48    1.68
   0  -3  -3   23.12    1.75
   0  -3   3   19.29    1.41
   0  -3   3   19.22    1.52
   0  -3  -3   20.18    1.47
   0   3   3   20.15    1.59
   0  -3   3   19.52    1.49
   0  -3   3   20.77    1.36
   0  -3   3   20.77    1.54
   0  -3  -3   16.59    1.42
   0  -3  -3   21.07    1.79
   0  -3  -4    9.91    1.33
   0   3   4    8.44    1.23
   0  -3  -4   11.94    1.39
   0   3   4    8.64    1.24
   0  -3  -4   12.93    1.42
   0   3   4    9.33    1.29
   0  -3  -4   10.95    1.15
   0  -3   4    8.31    0.99
   0  -3  -4    9.54    1.08
   0   3   4   14.62    1.27
   0  -3   4    9.48    0.94
   0  -3   4    8.76    0.96
   0  -3   4    7.37    0.94
   0  -3  -4    7.55    0.90
   0   3   4   10.91    1.25
   0  -3  -4   10.39    1.39
   0   3   5   52.36    3.69
   0  -3  -5   58.64    3.80
   0  -3   5   54.38    3.50
   0  -3  -5   57.49    3.77
   0   3   5   56.44    3.73
   0   3   5   50.47    3.67
   0  -3  -5   53.94    3.73
   0  -3  -5   61.49    3.56
   0  -3   5   64.84    3.37
   0  -3   5   66.77    3.66
   0   3   5   64.49    3.56
   0  -3  -5   62.90    3.64
   0   3   5   58.72    3.70
   0  -3   5   58.48    3.49
   0  -3  -5   59.34    3.74
   0  -3  -5   51.08    3.30
   0   3   6  110.02    6.42
   0  -3  -6  117.10    6.54
   0   3   6  118.50    6.49
   0  -3   6  107.66    6.12
   0  -3  -6  119.62    6.57
   0   3   6  115.32    6.47
   0  -3  -6  120.13    6.56
   0   3   6  108.03    6.14
   0  -3  -6  111.40    6.20
   0  -3  -6  120.11    6.38
   0   3  -6   99.63    5.99
   0  -3   6  110.77    6.17
   0  -3   6  118.13    6.35
   0  -3   6  113.63    6.23
   0  -3  -6  104.37    5.93
   0  -3   6  107.30    6.11
   0   3   6  116.11    6.41
   0   3   7    1.44    1.02
   0  -3   7    2.12    0.85
   0   3   7    1.59    1.06
   0   3   7    3.88    1.15
   0   3  -7    3.81    0.81
   0  -3  -7    2.88    1.00
   0  -3  -7    3.93    0.99
   0  -3   7    3.62    1.04
   0   3   7    4.19    0.92
   0  -3   7    3.55    1.14
   0  -3   7    4.27    0.87
   0   3   7    3.16    1.06
   0  -3   7    2.45    0.73
   0  -3  -7    2.93    0.65
   0   3   8    2.81    1.18
   0  -3  -8    4.91    1.31
   0  -3   8    2.71    0.85
   0  -3  -8    4.41    1.30
   0  -3   8    3.26    0.43
   0  -3   8    3.35    0.42
   0  -3   8    3.29    0.43
   0   3   8    2.96    1.18
   0  -3   8    2.89    0.40
   0   3   8    2.19    1.12
   0  -3   8    5.23    0.45
   0  -3   8    3.91    0.44
   0  -3  -8    2.11    1.14
   0  -3  -8    3.28    1.00
   0  -3  -8    2.53    1.01
   0  -3   8    1.21    1.00
   0   3  -8    1.46    0.78
   0   3   8    3.03    0.91
   0  -3   8    3.32    0.93
   0   3   8    2.56    1.10
   0  -3   8    2.58    0.76
   0  -3  -8    2.23    0.68
   0  -3  -9    1.93    1.35
   0  -3   9    2.11    0.46
   0  -3   9    2.51    0.49
   0   3   9    1.51    1.21
   0  -3  -9    3.70    1.39
   0  -3   9    1.78    0.85
   0   3   9    4.03    1.31
   0  -3   9    2.42    0.50
   0   3   9    2.70    1.20
   0  -3   9    2.05    0.46
   0  -3  -9    4.07    1.42
   0  -3   9    2.39    0.48
   0  -3   9    2.87    0.49
   0  -3  -9    2.68    1.16
   0   3   9    2.78    0.92
   0   3  -9    1.84    0.93
   0  -3  -9    3.65    1.10
   0  -3   9    2.57    1.00
   0   3   9    4.11    1.29
   0  -3  -9    2.28    0.71
   0  -3   9    2.88    0.83
   0  -3 -10   44.48    3.79
   0  -3 -10   49.01    3.81
   0   3  10   47.69    3.59
   0   3  10   48.81    3.64
   0  -3 -10   51.21    3.85
   0   3  10   51.79    3.68
   0  -3 -10   48.13    3.33
   0   3 -10   47.57    3.19
   0   3  10   49.69    3.23
   0  -3  10   47.08    3.01
   0  -3  10   44.43    3.32
   0  -3 -10   46.12    2.71
   0   3  10   42.97    3.51
   0  -3 -11   19.54    2.44
   0  -3 -11   15.98    2.35
   0   3  11   19.25    2.26
   0  -3 -11   12.19    2.05
   0   3  11   13.94    2.14
   0   3  11   15.20    2.16
   0   3 -11   18.09    1.84
   0  -3 -11   15.08    1.85
   0   3  11   22.53    2.36
   0  -3  11   19.43    2.04
   0   3  12   60.42    4.18
   0  -3 -12   46.97    4.18
   0  -3 -12   53.12    4.29
   0   3  12   55.94    4.13
   0  -3 -12   50.38    4.27
   0   3  12   54.34    4.13
   0   3 -12   48.99    3.60
   0   3  12   51.09    4.09
   0  -3  12   54.23    3.91
   0   3  13    4.34    1.81
   0  -3 -13    1.08    1.71
   0  -3 -13    1.34    1.67
   0   3  13    1.31    1.58
   0   3  13    0.65    1.62
   0  -3 -13    2.95    1.81
   0   3 -13    1.74    1.28
   0  -3  13    1.54    1.34
   0   3  13    3.18    1.76
   0   3  14   81.56    5.63
   0  -3  14   71.80    5.21
   0   3  15   31.19    3.38
   0  -3  15   30.61    3.11
   0  -3  16    0.62    1.80
   0   3  16    1.96    2.18
   0  -3  16    1.45    1.85
   0   3  17    4.84    2.25
   0   3  17    7.46    2.67
   0  -4   0  255.71   13.20
   0   4   0  256.49   13.24
   0  -4   0  253.48   13.20
   0   4   0  259.42   13.24
   0   4   0  257.90   13.24
   0  -4   0  265.37   13.22
   0  -4   0  254.75   13.36
   0   4   0  276.89   13.45
   0  -4   0  262.55   13.40
   0  -4   0  246.47   13.24
   0   4   0  239.71   13.23
   0  -4  -1   10.10    1.17
   0   4  -1   11.18    1.03
   0  -4   1    9.15    0.99
   0  -4   1   10.39    1.00
   0  -4  -1   11.18    1.23
   0   4   1    7.36    1.12
   0  -4   1   10.36    1.02
   0   4   1    9.78    1.20
   0   4  -1   10.98    1.03
   0   4  -1    8.42    0.97
   0   4   1   10.08    1.22
   0  -4  -1    9.00    1.13
   0  -4   1    9.15    0.77
   0  -4   1   12.60    1.25
   0  -4   1    9.68    0.78
   0   4   1   13.31    1.42
   0  -4  -1   13.38    1.29
   0  -4   1   10.26    1.19
   0  -4   1   11.31    1.05
   0   4   1    9.67    1.18
   0   4   2   41.28    2.78
   0   4   2   38.42    2.74
   0  -4  -2   44.48    2.84
   0  -4   2   43.61    2.41
   0  -4   2   40.80    2.39
   0   4  -2   41.33    2.39
   0  -4  -2   40.92    2.79
   0  -4  -2   40.59    2.79
   0   4  -2   38.89    2.37
   0  -4   2   39.64    2.38
   0   4  -2   42.00    2.40
   0   4   2   39.07    2.74
   0   4   2   44.25    2.84
   0  -4   2   41.71    2.41
   0  -4   2   41.31    2.41
   0  -4   2   43.40    2.77
   0  -4  -2   36.05    2.70
   0  -4   2   42.42    2.57
   0  -4  -2   35.74    2.62
   0  -4   2   42.26    2.79
   0  -4  -2   45.88    2.85
   0  -4   3  309.16   15.46
   0  -4  -3  317.12   16.08
   0   4  -3  300.68   15.45
   0  -4  -3  318.44   16.08
   0  -4   3  315.86   15.47
   0  -4   3  313.38   15.47
   0   4  -3  308.37   15.46
   0   4  -3  298.19   15.45
   0  -4  -3  319.63   16.09
   0   4   3  316.51   15.99
   0  -4   3  311.16   15.95
   0  -4   3  318.71   15.71
   0  -4  -3  284.90   15.84
   0   4   3  304.38   15.42
   0  -4   3  314.17   15.72
   0  -4  -3  312.27   16.03
   0  -4   3  314.25   16.01
   0  -4  -4   11.64    1.47
   0  -4  -4   10.40    1.42
   0  -4  -4   13.50    1.55
   0  -4  -4    6.76    1.12
   0  -4   4   10.41    1.18
   0  -4  -4   12.05    1.17
   0  -4   4   10.34    1.09
   0  -4   4    9.81    1.13
   0   4   4   10.91    1.33
   0   4   4   11.58    1.42
   0  -4  -4   11.01    1.14
   0  -4  -4   11.69    1.59
   0  -4   4   12.05    1.24
   0  -4   4   11.17    1.02
   0  -4  -5  269.86   14.06
   0   4   5  278.12   14.08
   0  -4  -5  277.07   14.10
   0  -4   5  246.53   13.76
   0   4   5  277.85   14.08
   0   4   5  280.50   14.08
   0  -4  -5  285.49   14.12
   0  -4   5  262.01   13.70
   0  -4  -5  251.90   13.72
   0  -4   5  259.38   13.75
   0  -4   5  258.53   13.54
   0  -4  -5  235.89   13.73
   0   4   5  264.29   13.78
   0  -4  -5  248.12   13.62
   0  -4  -5  287.68   14.03
   0  -4   5  266.95   13.80
   0   4   5  252.83   13.95
   0   4   5  283.30   13.95
   0  -4  -6   29.73    2.57
   0   4   6   31.74    2.53
   0  -4   6   29.88    2.24
   0  -4  -6   30.39    2.57
   0   4   6   25.97    2.44
   0  -4  -6   31.11    2.62
   0   4   6   33.48    2.58
   0  -4   6   27.03    1.98
   0  -4  -6   31.04    2.32
   0  -4   6   26.09    2.18
   0   4   6   30.38    2.26
   0  -4  -6   27.68    2.23
   0  -4   6   30.11    2.19
   0  -4   6   27.73    2.16
   0  -4  -6   30.16    2.59
   0  -4  -6   27.61    2.03
   0   4   6   27.47    2.42
   0  -4  -7   12.85    1.80
   0  -4   7   12.32    1.46
   0  -4  -7   12.25    1.78
   0   4   7   14.73    1.78
   0   4   7   11.98    1.65
   0  -4  -7   13.52    1.84
   0   4   7   11.07    1.66
   0   4   7   10.81    1.45
   0  -4  -7   12.52    1.54
   0  -4   7   10.00    1.27
   0  -4   7   12.14    1.57
   0  -4   7   11.48    1.36
   0  -4  -7   13.52    1.48
   0   4   7   14.96    1.72
   0  -4  -7   11.40    1.21
   0  -4   7   12.35    1.36
   0  -4   7   13.40    1.48
   0  -4   8   30.20    2.29
   0   4   8   24.36    2.52
   0   4   8   32.13    2.73
   0   4   8   34.47    2.78
   0  -4   8   25.44    2.25
   0  -4   8   25.83    2.18
   0  -4  -8   28.03    2.43
   0   4   8   28.32    2.28
   0  -4  -8   26.05    2.44
   0  -4  -8   30.99    2.08
   0  -4   8   29.69    2.35
   0   4   8   31.27    2.64
   0  -4   8   25.03    2.14
   0   4   9   -0.95    1.31
   0  -4   9    1.67    1.06
   0   4   9    2.09    1.28
   0   4   9    0.57    1.21
   0  -4  -9   -0.18    1.16
   0  -4   9    0.49    0.86
   0  -4  -9    0.58    1.14
   0  -4  -9    2.16    0.76
   0  -4   9    0.36    0.84
   0   4   9    0.19    1.21
   0  -4   9    0.30    0.91
   0   4  10    0.20    1.33
   0  -4 -10    3.24    1.51
   0  -4 -10    0.93    1.55
   0  -4 -10    0.23    1.57
   0   4  10    2.03    1.48
   0   4  10    3.03    1.47
   0  -4 -10    0.41    1.12
   0  -4 -10    2.78    1.33
   0   4 -10   -0.71    0.91
   0  -4  10    1.19    0.86
   0  -4 -10    0.23    0.88
   0   4  10   -1.19    1.34
   0  -4  10    2.22    1.13
   0  -4 -11   26.78    2.97
   0   4  11   30.22    2.95
   0  -4 -11   19.81    2.73
   0   4  11   27.23    2.85
   0   4  11   23.26    2.69
   0  -4 -11   21.59    2.78
   0   4 -11   32.54    2.34
   0  -4 -11   26.89    2.51
   0  -4 -11   25.61    1.89
   0  -4  11   28.13    2.52
   0   4  11   28.85    2.91
   0   4  12   23.84    2.73
   0   4  12   30.25    2.96
   0   4  12   21.45    2.69
   0  -4 -12   26.69    2.47
   0   4 -12   23.49    2.19
   0   4  12   17.91    2.57
   0  -4  12   22.07    2.39
   0  -4 -13   36.13    2.99
   0   4  13   35.64    3.44
   0  -4  13   27.30    2.90
   0  -4  14   14.89    2.28
   0   4  14   16.55    2.65
   0   4  15   -0.26    1.76
   0  -4  15    0.29    1.84
   0  -4  15    0.46    1.74
   0   4  15    0.56    2.09
   0   4  16    5.24    2.14
   0  -4  16   11.85    2.60
   0   4  16    9.52    2.58
   0   4  17   -0.29    2.09
   0  -5   0   -0.93    0.81
   0  -5   0   -0.19    0.74
   0   5   0   -0.49    0.70
   0   5   0    0.39    0.68
   0   5   0    0.20    0.67
   0  -5   0   -0.19    0.74
   0   5   0   -0.13    1.03
   0  -5   0   -0.74    0.80
   0   5   0   -0.32    0.79
   0  -5   0   -0.13    0.71
   0   5  -1  286.12   15.06
   0  -5  -1  281.32   15.23
   0   5   1  295.38   15.29
   0  -5   1  286.84   15.05
   0   5   1  289.64   15.28
   0  -5  -1  293.19   15.27
   0  -5   1  300.52   15.07
   0   5  -1  294.87   15.08
   0  -5   1  293.55   15.06
   0  -5  -1  279.20   15.23
   0   5   1  288.90   15.27
   0   5  -1  293.73   15.08
   0  -5   1  297.36   14.72
   0  -5   1  293.50   15.36
   0  -5  -1  304.36   15.39
   0   5   1  326.43   15.49
   0   5  -1  278.56   15.16
   0  -5   1  305.27   15.20
   0  -5   1  296.00   15.41
   0   5   1  290.97   15.28
   0  -5  -2    8.29    1.25
   0   5   2    5.26    1.15
   0  -5  -2    8.33    1.27
   0  -5   2    9.92    0.98
   0   5  -2    8.98    0.91
   0  -5   2    7.36    0.90
   0  -5   2    8.69    0.94
   0   5   2    7.05    1.23
   0   5   2    9.89    1.33
   0   5  -2    9.57    0.94
   0  -5  -2    7.84    1.21
   0   5  -2    8.50    0.92
   0  -5   2    6.30    0.77
   0  -5  -2    6.37    1.08
   0  -5   2    5.33    1.08
   0  -5   2    5.17    0.73
   0   5   2    7.73    1.30
   0  -5   2    7.09    1.01
   0  -5  -2    7.77    1.18
   0   5   2    6.61    1.27
   0  -5   2    9.39    1.22
   0  -5  -2    7.18    1.30
   0  -5   3    1.32    0.53
   0  -5  -3    0.40    1.02
   0   5   3    1.38    1.00
   0  -5   3    1.33    0.53
   0   5  -3    0.15    0.45
   0  -5  -3    0.41    0.96
   0  -5   3    1.93    0.54
   0   5   3    0.83    0.98
   0   5  -3    1.17    0.48
   0   5  -3    1.02    0.49
   0  -5  -3    1.08    0.98
   0   5   3    0.97    0.98
   0  -5   3    1.76    0.79
   0   5   3    0.77    1.00
   0  -5   3    1.21    0.68
   0  -5   3    1.51    0.58
   0  -5   3    1.60    0.86
   0  -5  -3    2.03    0.82
   0  -5   3    0.88    0.64
   0  -5  -3    1.52    1.09
   0  -5   4  292.89   14.95
   0   5  -4  295.22   14.93
   0  -5  -4  309.91   15.82
   0  -5   4  291.79   14.94
   0   5   4  281.87   15.75
   0   5   4  286.65   15.77
   0  -5  -4  309.06   15.81
   0   5  -4  294.36   14.93
   0  -5  -4  311.36   15.83
   0  -5   4  290.69   14.94
   0   5  -4  290.29   14.93
   0   5   4  279.50   15.75
   0  -5  -4  293.68   15.65
   0   5   4  328.62   15.75
   0  -5   4  317.14   15.43
   0  -5   4  308.46   15.36
   0  -5   4  314.50   15.36
   0  -5   4  323.23   15.70
   0   5   4  302.03   14.97
   0  -5  -4  320.82   15.44
   0  -5   4  298.99   15.33
   0  -5  -4  284.58   15.52
   0  -5   4  324.16   15.76
   0  -5   5  283.69   15.61
   0  -5  -5  310.81   15.90
   0  -5  -5  316.28   15.92
   0  -5  -5  328.81   15.96
   0  -5   5  306.54   15.63
   0  -5  -5  307.95   15.50
   0  -5   5  300.32   15.44
   0   5   5  311.93   15.68
   0  -5   5  311.93   15.43
   0  -5   5  285.62   15.31
   0  -5  -5  274.78   15.59
   0  -5   5  301.70   15.28
   0   5   5  279.82   15.02
   0  -5   5  308.04   15.68
   0  -5  -5  285.75   15.48
   0  -5  -6   22.56    2.35
   0  -5   6   20.13    1.99
   0  -5  -6   22.99    2.33
   0  -5  -6   21.77    2.31
   0  -5  -6   21.76    1.94
   0  -5   6   21.92    1.88
   0  -5   6   25.11    2.00
   0  -5  -6   20.21    1.98
   0  -5   6   20.41    1.72
   0  -5   6   23.44    2.04
   0  -5  -6   21.55    1.87
   0  -5   6   19.51    1.59
   0   5   7  248.13   12.74
   0  -5  -7  236.04   12.73
   0  -5  -7  234.08   12.75
   0   5   7  234.00   12.65
   0  -5  -7  241.30   12.77
   0   5   7  248.55   12.74
   0  -5  -7  219.63   12.33
   0  -5   7  225.27   12.22
   0  -5  -7  235.65   12.39
   0  -5   7  213.93   12.01
   0  -5   7  223.77   12.24
   0  -5   7  236.77   11.99
   0  -5  -7  220.38   12.07
   0  -5   7  219.42   11.86
   0  -5   7  227.25   12.29
   0  -5  -8   63.09    4.72
   0   5   8   66.33    4.68
   0  -5  -8   72.99    4.86
   0   5   8   64.35    4.68
   0   5   8   66.34    4.69
   0  -5  -8   67.32    4.78
   0  -5  -8   69.84    4.47
   0  -5   8   67.74    4.16
   0  -5  -8   62.58    4.35
   0  -5   8   66.66    4.28
   0   5   8   70.75    4.67
   0  -5   8   65.14    4.25
   0  -5  -8   62.02    4.01
   0  -5   8   66.60    4.33
   0   5   9   15.75    2.17
   0  -5  -9   11.97    2.20
   0  -5  -9   14.44    2.26
   0  -5  -9   11.68    2.09
   0   5   9   12.98    2.05
   0   5   9   12.63    2.00
   0  -5   9   12.29    1.61
   0  -5  -9    9.84    1.80
   0  -5  -9   14.08    1.87
   0   5   9    9.35    1.78
   0  -5   9   15.88    1.75
   0  -5  -9   12.71    1.42
   0  -5   9   10.79    1.67
   0   5  10    5.85    1.69
   0   5  10    2.94    1.56
   0   5  10    0.23    1.46
   0  -5  10    1.63    1.08
   0  -5 -10    2.11    1.43
   0  -5 -10    4.21    1.44
   0  -5 -10    1.25    0.96
   0  -5  10    2.62    1.14
   0  -5  10    3.14    1.23
   0   5  10    2.44    1.48
   0  -5 -11    1.47    1.48
   0  -5  11    3.47    1.24
   0   5  11    2.83    1.58
   0  -5  11    2.03    1.33
   0  -5 -11    3.40    1.12
   0  -5 -12    5.92    1.72
   0  -5  12    4.24    1.63
   0  -5  12    1.56    1.28
   0   5  12    2.26    1.75
   0  -5  13   10.45    2.09
   0  -5 -13    9.29    2.04
   0  -5  13   14.14    2.06
   0   5  13   14.66    2.40
   0  -5  14   13.16    2.35
   0   5  14   12.95    2.29
   0  -5 -14   13.59    2.24
   0  -5  14    8.19    1.93
   0   5  14   10.75    2.44
   0   5  15    5.50    2.02
   0  -5  15    3.82    2.06
   0   5  15    5.99    2.28
   0   5  16    2.14    1.96
   0   6   0   24.95    2.13
   0  -6   0   27.31    2.18
   0  -6   0   28.23    2.20
   0   6   0   30.06    2.24
   0  -6   0   29.28    2.22
   0   6   0   30.18    2.25
   0  -6   0   27.12    2.32
   0  -6   0   26.85    2.36
   0   6   0   25.18    2.23
   0   6  -1    1.84    0.83
   0  -6  -1    0.38    0.90
   0  -6   1    4.05    0.99
   0  -6  -1    2.40    0.95
   0   6   1    1.59    0.94
   0  -6   1    0.78    0.76
   0   6   1    0.93    0.90
   0   6  -1    2.26    0.86
   0  -6   1    1.18    0.81
   0   6  -1    1.95    0.82
   0   6   1    1.86    0.99
   0  -6  -1    0.51    0.85
   0  -6   1    1.07    0.36
   0  -6   1    1.64    0.96
   0  -6  -1    0.91    0.94
   0  -6   1    2.02    0.98
   0   6  -1    1.11    0.91
   0   6   1    1.23    0.98
   0   6  -2   63.83    3.72
   0  -6   2   63.68    3.69
   0   6   2   65.45    4.17
   0  -6   2   56.76    3.64
   0   6   2   65.26    4.18
   0  -6  -2   61.44    4.06
   0  -6  -2   66.25    4.12
   0   6   2   56.05    4.05
   0  -6  -2   62.30    4.08
   0   6  -2   59.54    3.68
   0   6  -2   63.12    3.71
   0  -6   2   60.20    3.66
   0  -6  -2   61.38    4.09
   0  -6   2   63.95    3.45
   0  -6   2   66.81    4.13
   0  -6   2   62.28    4.15
   0  -6   2   62.39    3.87
   0  -6  -2   57.71    4.02
   0  -6  -3   57.36    3.95
   0  -6  -3   59.20    3.96
   0   6   3   49.65    3.83
   0  -6   3   53.96    3.28
   0   6   3   56.85    3.95
   0   6  -3   55.40    3.29
   0  -6   3   57.57    3.30
   0   6  -3   54.45    3.29
   0   6  -3   53.53    3.28
   0  -6  -3   58.60    3.94
   0  -6   3   55.41    3.28
   0   6   3   56.18    3.92
   0  -6   3   59.84    3.85
   0  -6   3   63.10    3.34
   0  -6  -3   56.79    3.41
   0  -6   3   56.98    3.30
   0  -6   3   60.13    3.59
   0  -6  -3   49.28    3.68
   0  -6   3   60.62    3.91
   0  -6  -4  104.17    6.24
   0   6   4   97.22    6.21
   0   6   4  101.86    6.26
   0  -6  -4  106.54    6.26
   0  -6   4   99.20    5.34
   0  -6   4  103.48    5.35
   0   6  -4   98.65    5.33
   0   6   4   85.97    6.09
   0   6  -4   95.56    5.31
   0  -6   4   96.33    5.33
   0   6  -4   95.77    5.32
   0  -6  -4  104.55    6.24
   0  -6   4  110.20    5.66
   0  -6   4  115.98    5.68
   0  -6  -4   95.94    6.05
   0  -6   4  108.62    6.10
   0  -6  -4  111.45    5.78
   0  -6   4  104.68    6.15
   0  -6  -4   97.64    5.99
   0  -6   4  106.40    5.75
   0  -6  -5   28.39    2.68
   0  -6  -5   35.81    2.85
   0   6   5   26.71    2.62
   0  -6  -5   25.48    2.61
   0   6   5   27.05    2.66
   0   6   5   27.85    2.63
   0  -6   5   30.76    2.21
   0  -6   5   33.18    2.25
   0   6   5   27.30    1.73
   0  -6   5   29.95    2.20
   0   6   5   31.31    1.75
   0  -6  -5   28.40    2.28
   0  -6  -5   26.48    2.46
   0  -6   5   27.62    2.46
   0  -6  -5   26.96    2.36
   0  -6   5   31.08    2.58
   0  -6   5   27.90    2.14
   0   6   6   20.16    2.29
   0  -6  -6   20.99    2.45
   0  -6  -6   21.73    2.45
   0   6   6   19.26    2.25
   0   6   6   19.37    2.28
   0  -6  -6   22.87    2.45
   0  -6  -6   17.20    1.97
   0  -6  -6   22.49    1.96
   0  -6   6   19.79    1.86
   0  -6   6   21.19    2.02
   0  -6   6   20.86    1.84
   0   6   6   19.56    1.48
   0   6   6   17.72    1.38
   0  -6   6   23.27    2.23
   0  -6  -6   17.57    1.85
   0  -6   6   19.36    1.66
   0  -6  -7    0.44    1.52
   0  -6  -7   -0.22    1.48
   0  -6  -7    1.97    1.61
   0  -6   7   -0.32    1.03
   0   6   7   -0.43    0.70
   0  -6   7    0.86    1.00
   0  -6  -7    0.52    1.05
   0  -6  -7    1.07    1.09
   0  -6   7    0.87    0.68
   0  -6   7    0.68    1.05
   0  -6  -7    1.26    0.94
   0   6   7   -0.07    0.58
   0  -6  -8   32.52    3.07
   0  -6  -8   32.30    3.07
   0   6   8   27.19    3.00
   0   6   8   25.98    2.90
   0  -6  -8   33.56    3.14
   0   6   8   28.56    2.99
   0  -6   8   29.10    2.50
   0  -6   8   30.23    2.53
   0  -6  -8   27.10    2.65
   0   6   8   28.97    2.22
   0  -6   8   28.90    2.57
   0   6   8   25.77    2.03
   0  -6  -8   30.34    2.44
   0  -6   8   32.80    2.67
   0  -6  -9   14.24    2.35
   0  -6  -9   12.05    2.31
   0   6   9   14.46    2.29
   0  -6  -9   13.51    2.42
   0   6   9   12.11    2.24
   0   6   9   14.53    2.33
   0  -6   9   12.88    1.73
   0  -6  -9   17.29    2.13
   0  -6   9   11.71    1.66
   0   6   9   13.82    1.61
   0  -6  -9   11.36    1.85
   0  -6   9   12.29    1.66
   0  -6   9   12.28    1.72
   0  -6  -9   13.03    1.62
   0   6  10   -1.76    1.13
   0  -6 -10    2.15    1.47
   0  -6  10   -0.51    1.14
   0  -6 -10    1.58    1.56
   0  -6  10   -0.80    1.35
   0  -6  10    0.19    1.16
   0  -6 -10    2.32    1.10
   0  -6  10    1.04    1.24
   0  -6 -11    2.88    1.76
   0  -6  11    1.32    1.51
   0   6  11    0.50    1.15
   0  -6  11    0.40    1.19
   0  -6 -11    0.37    1.11
   0  -6  12   20.44    2.75
   0   6  12   24.55    2.57
   0  -6 -12   28.34    2.87
   0   6  12   30.28    3.22
   0  -6  12   24.00    2.65
   0   6  13   13.19    2.24
   0  -6  13   14.90    2.43
   0  -6 -13   18.10    2.50
   0  -6  13   16.59    2.30
   0   6  13   18.13    2.86
   0  -6 -14    0.91    1.80
   0  -6  14    1.65    1.93
   0   6  14    3.94    2.03
   0  -6  15   20.02    3.00
   0  -7   0   -0.13    1.01
   0  -7   0   -0.53    1.12
   0   7   0    0.41    0.97
   0  -7   0   -0.13    1.01
   0   7   0    0.14    1.01
   0   7   0   -0.28    1.05
   0  -7   0    0.53    0.97
   0   7  -1    6.40    1.21
   0  -7  -1    9.09    1.48
   0   7   1    5.97    1.35
   0  -7   1    7.90    1.28
   0  -7  -1    7.98    1.48
   0  -7   1    7.26    1.28
   0  -7   1    5.12    1.15
   0   7   1    6.92    1.38
   0   7  -1    8.02    1.22
   0   7   1    8.15    1.45
   0  -7  -1    6.77    1.41
   0   7  -1    5.95    1.16
   0  -7  -1    6.24    1.35
   0  -7   1    8.43    1.43
   0  -7   1    8.61    1.51
   0  -7  -2   29.35    2.60
   0   7   2   28.42    2.58
   0  -7   2   28.97    2.19
   0  -7  -2   31.10    2.61
   0   7   2   29.21    2.59
   0  -7   2   29.67    2.21
   0   7  -2   29.38    2.18
   0   7  -2   28.66    2.20
   0   7  -2   29.89    2.21
   0  -7  -2   28.59    2.59
   0  -7   2   28.12    2.18
   0   7   2   31.27    2.65
   0  -7   2   27.08    2.54
   0  -7  -2   23.67    2.47
   0  -7   2   33.17    2.73
   0  -7  -2   27.29    2.55
   0   7   3    2.20    1.34
   0  -7  -3    2.13    1.20
   0   7  -3    4.02    0.88
   0  -7  -3    5.11    1.40
   0   7  -3    4.21    0.87
   0  -7  -3    2.83    1.24
   0   7   3    6.25    1.53
   0   7  -3    3.46    0.87
   0   7   3    3.30    1.35
   0  -7  -3    2.47    0.86
   0  -7   3    1.94    1.14
   0  -7  -3    1.04    1.00
   0  -7   3    2.68    0.97
   0  -7   3    5.49    1.37
   0   7  -4    0.99    0.62
   0  -7  -4    0.77    1.44
   0   7   4    0.20    1.37
   0  -7  -4    1.91    1.43
   0   7   4    1.39    1.32
   0   7  -4   -0.06    0.63
   0   7  -4    0.43    0.58
   0   7   4   -0.40    1.19
   0  -7  -4   -0.19    1.41
   0  -7   4    0.94    0.77
   0  -7   4    0.53    1.14
   0  -7  -4    1.68    1.11
   0  -7  -4    2.12    0.90
   0  -7   4    0.19    1.21
   0  -7   4    1.35    0.91
   0  -7  -4   -0.17    1.02
   0  -7  -5    5.40    1.70
   0  -7  -5    6.49    1.78
   0   7   5    6.12    1.68
   0   7  -5    6.13    0.61
   0   7   5    2.55    1.46
   0   7   5    5.92    1.62
   0   7  -5    5.68    0.60
   0   7  -5    4.67    0.57
   0  -7  -5    3.96    1.64
   0  -7   5    5.96    1.44
   0  -7  -5    9.50    1.61
   0  -7  -5    8.80    1.32
   0  -7   5    6.46    1.08
   0  -7  -5    6.48    1.37
   0  -7   5    4.74    1.10
   0  -7   5    8.95    1.62
   0  -7  -6   20.27    2.49
   0  -7  -6   16.98    2.41
   0   7   6   14.81    2.25
   0   7   6   19.33    2.41
   0   7   6   23.01    2.56
   0  -7  -6   19.50    2.41
   0  -7  -6   17.92    1.89
   0  -7   6   16.25    1.74
   0  -7   6   17.24    2.02
   0   7   6   16.14    1.16
   0  -7  -6   22.21    2.28
   0  -7  -6   16.72    1.98
   0  -7   6   20.36    1.78
   0  -7   6   20.88    2.27
   0  -7  -7    1.46    1.76
   0   7   7    0.48    1.62
   0  -7  -7    1.68    1.72
   0   7   7    4.52    1.76
   0  -7  -7    1.45    1.62
   0   7   7    3.10    1.61
   0  -7   7    0.28    1.04
   0  -7   7    1.30    1.18
   0   7   7    2.68    0.68
   0  -7  -7    2.80    1.37
   0  -7  -7    0.47    1.12
   0  -7   7    0.80    1.25
   0  -7  -7    1.84    1.11
   0  -7   8   93.99    5.86
   0  -7  -8  101.93    6.08
   0  -7   8  101.04    6.10
   0  -7  -8  100.43    6.21
   0   7   8   91.96    5.34
   0  -7  -8   87.12    5.81
   0  -7   8  101.26    6.19
   0  -7   9    2.90    1.29
   0  -7   9    3.06    1.21
   0  -7  -9    2.19    1.43
   0  -7  -9    3.19    1.62
   0  -7   9    5.75    1.43
   0  -7   9    2.01    1.27
   0  -7  -9    2.71    1.27
   0  -7  10   13.91    1.90
   0  -7  10   16.03    2.05
   0  -7 -10   16.02    2.34
   0  -7  10   11.27    1.91
   0  -7  10   11.45    1.78
   0  -7 -10   12.95    1.78
   0  -7  11    3.07    1.41
   0  -7 -11    2.04    1.63
   0  -7  11    0.43    1.41
   0  -7  12   48.57    3.89
   0  -7 -12   38.67    3.87
   0  -7  12   42.11    3.65
   0  -7 -13   13.56    2.48
   0  -7  13   12.84    2.34
   0  -7  14   26.11    3.04
   0  -8   0   24.43    2.27
   0  -8   0   21.72    2.20
   0   8   0   18.89    2.09
   0  -8   0   22.30    2.18
   0   8   0   23.86    2.21
   0   8   0   21.38    2.22
   0  -8   0   20.77    2.37
   0   8   1    3.80    1.42
   0  -8  -1    2.33    1.35
   0   8  -1    4.98    1.23
   0  -8  -1    3.86    1.40
   0   8   1    4.17    1.43
   0   8   1    4.35    1.36
   0  -8  -1    1.83    1.25
   0   8  -1    2.09    1.14
   0   8  -1    4.45    1.26
   0  -8   1    5.88    1.47
   0  -8  -1    2.88    1.33
   0  -8  -1    3.91    1.30
   0  -8   1    7.61    1.73
   0   8   2  142.68    8.62
   0   8  -2  143.37    8.13
   0  -8  -2  157.38    8.70
   0  -8  -2  153.47    8.66
   0   8   2  152.50    8.70
   0   8  -2  148.54    8.16
   0  -8  -2  157.96    8.69
   0   8   2  149.05    8.66
   0   8  -2  145.30    8.15
   0  -8  -2  147.25    8.74
   0  -8   2  154.27    8.78
   0  -8   2  145.32    8.79
   0  -8  -2  127.75    8.52
   0   8   3  252.44   13.44
   0  -8  -3  252.55   13.40
   0   8  -3  246.48   12.64
   0  -8  -3  249.87   13.39
   0   8  -3  232.33   12.61
   0  -8  -3  247.89   13.36
   0   8   3  238.46   13.38
   0   8  -3  236.40   12.61
   0   8   3  248.58   13.43
   0  -8   3  237.66   13.33
   0  -8   3  247.43   13.50
   0  -8  -3  218.20   13.19
   0   8   4    8.14    1.85
   0   8  -4    7.03    1.01
   0  -8  -4   11.32    2.09
   0  -8  -4    7.32    1.86
   0  -8  -4    9.85    1.93
   0   8  -4    8.18    1.02
   0   8  -4    6.52    0.99
   0   8   4    5.75    1.80
   0   8   4    6.86    1.84
   0  -8   4    9.22    1.75
   0  -8  -4    5.14    1.64
   0  -8  -4    3.79    1.35
   0  -8   4    7.31    1.61
   0  -8  -5   13.19    2.31
   0   8   5   12.21    2.14
   0  -8  -5   15.38    2.35
   0   8   5   14.64    2.29
   0   8   5   14.64    2.23
   0  -8  -5   16.10    2.39
   0  -8   5   12.40    1.94
   0  -8  -5   11.77    1.86
   0  -8  -5    9.71    1.70
   0  -8   5   15.24    2.11
   0   8   6   24.43    2.88
   0   8   6   20.29    2.75
   0   8   6   21.53    2.83
   0  -8   6   20.46    2.46
   0  -8  -6   21.14    2.48
   0  -8  -6   22.23    2.40
   0  -8   6   21.73    2.51
   0  -8   7    0.63    1.32
   0  -8  -7    2.27    1.50
   0  -8   7    1.36    1.43
   0  -8  -7    3.51    1.49
   0  -8   8   19.44    2.27
   0  -8  -8   18.78    2.46
   0  -8   8   16.46    2.38
   0  -8  -8   15.88    2.12
   0  -8   9   37.45    3.28
   0  -8  -9   32.03    3.29
   0  -8   9   43.16    3.47
   0  -8   9   32.74    3.11
   0  -8  -9   40.13    3.24
   0  -8 -10    3.16    1.82
   0  -8  10    7.98    1.72
   0  -8  10    5.79    1.67
   0  -8 -10    5.23    1.60
   0  -8 -11    1.50    1.92
   0  -8  11    0.70    1.44
   0  -8 -12    1.54    1.93
   0  -8 -13   11.33    2.66
   0   9   0   -1.04    1.34
   0   9   0    0.70    1.31
   0   9   0    1.22    1.34
   0  -9   0    0.70    1.36
   0   9  -1    0.77    1.13
   0   9   1    2.68    1.44
   0   9   1    1.54    1.44
   0   9  -1    1.10    1.17
   0   9  -1    0.31    1.07
   0   9   1    0.58    1.31
   0  -9   1    1.15    1.42
   0  -9  -1    2.34    1.44
   0  -9  -1    0.23    1.39
   0  -9   1    0.24    1.51
   0  -9  -2   29.14    2.93
   0   9   2   35.71    3.08
   0  -9  -2   25.89    2.89
   0   9   2   31.49    2.98
   0  -9  -2   29.30    2.89
   0   9   2   32.98    3.04
   0  -9  -2   34.48    3.17
   0  -9   2   25.83    2.90
   0  -9   2   32.02    3.14
   0  -9  -2   27.88    2.94
   0  -9  -3    3.29    1.71
   0  -9  -3    8.17    1.88
   0   9   3    4.51    1.79
   0  -9  -3    7.01    1.86
   0   9   3    2.50    1.64
   0   9   3    3.86    1.71
   0  -9   3    5.55    1.68
   0  -9   3    3.96    1.70
   0  -9  -3    3.91    1.50
   0   9   4   35.84    3.52
   0   9   4   41.18    3.65
   0   9   4   35.57    3.51
   0  -9  -4   32.61    3.34
   0  -9   4   36.90    3.44
   0  -9  -4   36.30    3.30
   0  -9   4   44.60    3.72
   0  -9  -5   53.39    4.37
   0  -9   5   59.83    4.41
   0  -9   5   58.42    4.52
   0  -9  -5   49.36    4.16
   0  -9  -6    6.54    1.92
   0  -9   6   11.55    2.08
   0  -9  -6    8.78    1.79
   0  -9   6   10.19    2.13
   0  -9  -7    0.26    1.49
   0  -9   7    0.24    1.52
   0  -9   7    2.31    1.53
   0  -9  -7   -1.56    1.51
   0  -9  -8    8.83    2.04
   0  -9   8    6.45    1.87
   0  -9  -8   10.76    2.06
   0  -9   8    7.19    2.01
   0  -9  -9    1.06    1.74
   0  -9   9    0.24    1.50
   0  -9   9    3.08    1.63
   0  -9  -9    0.21    1.60
   0  -9 -10    0.81    1.74
   0  -9  10   -0.24    1.48
   0  -9  10   -0.26    1.65
   0  -9 -11    1.09    1.95
   0  -9 -12   20.87    3.17
   0 -10   0   26.57    3.00
   0  10   1    1.04    1.71
   0  10   1    0.21    1.67
   0  10   1    2.31    1.73
   0 -10   1    0.52    1.45
   0 -10  -1    0.79    1.54
   0 -10   1    0.81    1.66
   0 -10  -1    2.92    1.53
   0  10   2    7.50    2.01
   0  10   2    7.77    2.02
   0  10   2    7.10    2.03
   0 -10  -2   10.35    2.13
   0 -10   2    5.96    2.06
   0 -10   2   10.15    2.18
   0 -10  -2   10.50    2.05
   0 -10   3   17.91    2.51
   0 -10   3   13.35    2.45
   0 -10  -3   12.48    2.26
   0 -10  -4    3.00    1.85
   0 -10   4    1.30    1.64
   0 -10   4    2.81    1.78
   0 -10  -4    6.95    1.92
   0 -10  -5   -1.11    1.84
   0 -10   5    2.35    1.78
   0 -10   5    0.57    1.77
   0 -10  -5    3.84    1.73
   0 -10   6   -0.26    1.67
   0 -10  -6    3.09    1.94
   0 -10  -6    0.25    1.62
   0 -10   6    1.14    1.90
   0 -10  -7    3.99    1.94
   0 -10   7    1.58    1.76
   0 -10   7    2.85    2.07
   0 -10  -7    3.27    1.79
   0 -10  -8    2.02    1.94
   0 -10   8    1.59    1.88
   0 -10   8    2.85    2.02
   0 -10  -8    3.71    1.89
   0 -10  -9    2.34    1.99
   0 -10   9    1.42    1.83
   0 -10  -9    3.14    1.85
   0 -10  10    2.55    1.93
   0 -11   0   -1.74    1.77
   0 -11   1    2.02    1.86
   0 -11  -1    4.09    1.99
   0 -11  -1    0.59    1.80
   0 -11  -2    5.31    2.15
   0 -11   2   -1.44    1.81
   0 -11  -2    0.29    1.72
   0 -11   2    0.31    1.90
   0 -11   3   -0.58    1.87
   0 -11  -3    1.74    1.88
   0 -11   3   -0.62    2.01
   0 -11  -4   28.75    3.55
   0 -11   4   39.29    3.73
   0 -11  -4   28.46    3.39
   0 -11   4   33.97    3.72
   0 -11   5    6.65    2.20
   0 -11  -5    6.28    2.16
   0 -11   6    4.92    2.07
   0 -11  -6    5.95    2.07
   0 -11  -7    2.52    2.01
   0 -11  -8   -0.28    1.99
  -1   0  17    2.17    1.91
  -1   0  17    1.49    1.96
  -1   0  16    2.61    1.65
  -1   0  16    0.70    1.52
   1   0 -15   -0.43    1.32
   1   0 -15    0.43    1.34
   1   0 -15   -0.65    1.41
  -1   0  15   -0.22    1.61
   1   0 -14    8.29    1.62
   1   0 -14   10.49    1.83
   1   0 -14   12.99    1.92
  -1   0  14   10.99    1.98
   1   0 -13    0.94    1.09
   1   0 -13    0.56    1.14
   1   0 -13   -0.75    1.14
  -1   0  13   -0.73    1.44
  -1   0  12  367.87   19.05
   1   0 -12  357.47   19.26
  -1   0  12  357.95   19.03
   1   0 -12  373.11   19.31
  -1   0  12  362.17   19.03
   1   0 -12  362.40   19.29
  -1   0  12  384.56   19.32
   1   0 -11   -0.31    1.03
   1   0 -11    0.62    0.98
  -1   0  11   -1.12    1.06
  -1   0  11    0.75    0.99
   1   0 -11   -0.47    1.01
  -1   0  11    0.62    0.98
  -1   0  11   -1.38    1.08
  -1   0  11   -1.21    1.20
  -1   0  10  401.02   20.69
  -1   0  10  401.79   20.70
  -1   0  10  405.22   20.70
  -1   0  10  409.35   20.56
   1   0 -10  392.15   20.87
  -1   0  10  404.67   20.86
  -1   0  10  403.25   20.14
  -1   0   9   -0.91    0.84
   1   0  -9   -0.38    0.41
  -1   0   9   -0.10    0.77
  -1   0   9    0.10    0.81
  -1   0   9   -0.25    0.91
  -1   0   9   -0.19    0.50
   1   0  -9    1.24    1.01
  -1   0   9   -0.12    0.85
  -1   0   8   38.03    2.60
  -1   0   8   38.19    2.59
   1   0  -8   36.43    2.24
  -1   0   8   39.19    2.61
  -1   0   8   39.44    2.53
  -1   0   8   38.61    2.83
  -1   0   8   41.82    2.69
  -1   0   8   41.76    2.25
   1   0  -8   36.96    2.72
   1   0  -7    0.21    0.41
  -1   0   7    0.47    0.74
  -1   0   7    0.16    0.70
  -1   0   7   -0.08    0.72
  -1   0   7    0.14    0.75
  -1   0   7   -0.42    0.96
  -1   0   7   -0.33    0.47
   1   0  -7   -0.36    0.82
  -1   0   7   -0.45    0.71
   1   0  -6    3.46    0.53
  -1   0   6    2.64    0.71
  -1   0   6    3.05    0.74
  -1   0   6    1.29    0.69
  -1   0   6    8.76    1.10
  -1   0   6    7.82    0.96
  -1   0   6    6.18    0.61
  -1   0   6    5.43    0.89
   1   0  -6    7.36    0.96
   1   0  -5    0.88    0.41
  -1   0   5    0.73    0.60
  -1   0   5    0.96    0.60
  -1   0   5   -0.45    0.58
  -1   0   5   -0.11    0.62
  -1   0   5    0.92    0.78
   1   0  -5    0.55    0.60
  -1   0   5    0.24    0.36
  -1   0   5    0.54    0.58
  -1   0   4  336.95   16.47
  -1   0   4  345.07   16.48
   1   0  -4  303.05   16.34
  -1   0   4  366.01   16.50
  -1   0   4  306.48   16.44
  -1   0   4  324.98   16.46
  -1   0   3    0.31    0.35
  -1   0   3    0.45    0.36
  -1   0   3   -0.10    0.36
  -1   0   3    0.53    0.48
  -1   0   3    0.35    0.37
  -1   0   2  493.91   24.29
  -1   0   2  488.60   24.29
  -1   0   2  497.56   24.29
  -1   0   2  468.61   24.34
   1   0  -2  513.99   24.36
  -1   0   2  477.88   24.24
   1   0   1    0.03    0.29
   1   0   1    0.30    0.28
   1   0   1    0.11    0.27
  -1   0  -1   -0.30    0.30
   1   0   2  490.58   25.51
   1   0   2  482.50   25.50
   1   0   2  467.48   25.49
  -1   0  -2  553.12   25.55
  -1   0  -2  562.30   25.57
  -1   0  -2  518.08   25.51
   1   0   2  525.59   25.52
   1   0   3    0.15    0.55
   1   0   3    0.49    0.53
   1   0   3   -0.15    0.56
  -1   0  -3    1.38    0.62
   1   0   3    0.35    0.32
  -1   0  -3    0.30    0.54
   1   0   3    0.26    0.56
  -1   0  -3   -0.73    0.61
   1   0   4    9.53    0.95
   1   0   4    9.09    0.94
   1   0   4    9.80    0.95
  -1   0  -4   10.70    1.03
   1   0   4    9.59    1.11
   1   0   4    9.90    1.07
  -1   0  -4    6.76    0.97
   1   0   4    7.85    0.71
   1   0   4   10.81    1.03
   1   0   5    0.42    0.62
   1   0   5    0.28    0.61
   1   0   5    1.13    0.65
  -1   0  -5   -0.09    0.67
   1   0   5   -0.86    0.76
   1   0   5    0.54    0.45
   1   0   5   -0.08    0.80
  -1   0  -5   -0.70    0.79
   1   0   5    0.25    0.65
   1   0   6  146.61    8.14
   1   0   6  150.10    8.16
   1   0   6  141.14    8.13
   1   0   6  152.72    7.87
   1   0   6  168.42    8.36
   1   0   6  144.01    8.27
  -1   0  -6  167.28    8.48
  -1   0  -6  153.29    8.38
   1   0   6  167.58    8.33
   1   0   7   -0.09    0.67
   1   0   7    0.37    0.69
   1   0   7    0.28    0.73
   1   0   7    0.29    0.58
   1   0   7    0.91    0.97
   1   0   7   -0.45    0.81
  -1   0  -7    0.91    0.97
   1   0   8   -0.31    0.78
   1   0   8    0.63    0.83
   1   0   8   -0.73    0.90
   1   0   8    1.29    1.09
   1   0   8    0.79    0.66
   1   0   8    0.90    0.93
  -1   0  -8    0.65    0.92
   1   0   9   -0.69    0.94
   1   0   9   -0.12    0.89
   1   0   9   -0.57    0.93
   1   0   9   -0.06    0.64
   1   0   9    0.43    0.93
   1   0  10    3.15    1.07
   1   0  10    0.76    0.96
   1   0  10    4.04    1.16
   1   0  10    5.16    1.26
   1   0  11    0.96    1.19
   1   0  11    0.14    1.09
  -1   0 -11    0.18    1.16
   1   0  11   -0.14    1.07
  -1   0 -11    1.93    1.24
  -1   0 -11   -0.17    1.18
   1   0  11    0.18    1.22
   1   0  12   33.92    2.80
  -1   0 -12   33.77    2.92
   1   0  12   35.62    2.84
  -1   0 -12   33.76    3.01
   1   0  12   31.80    2.71
  -1   0 -12   32.26    2.94
   1   0  12   35.16    3.12
  -1   0 -13   -0.82    1.28
  -1   0 -13    2.46    1.47
  -1   0 -13   -0.20    1.21
   1   0  13    2.74    1.60
  -1   0 -14   14.96    2.21
  -1   0 -14   14.71    2.20
  -1   0 -14   22.97    2.52
   1   0  14   22.75    2.65
   1   0  15    1.47    1.77
   1   0  16    2.09    2.07
   1   0  17   -1.11    2.11
  -1   1  18    9.60    2.58
  -1   1  17   17.42    2.88
  -1  -1  17   22.33    2.86
  -1   1  17   15.20    2.73
  -1   1  16   17.11    2.65
  -1  -1  16   19.74    2.54
  -1   1  16   14.18    2.51
  -1   1  15    7.59    1.93
  -1  -1  15    3.80    1.74
   1   1 -14    3.44    1.34
   1   1 -14    4.11    1.37
   1   1 -14    6.88    1.53
  -1  -1  14    7.04    1.77
  -1   1  14    8.05    1.86
  -1   1  13   37.29    3.24
   1   1 -13   39.75    3.15
  -1   1  13   41.01    3.28
  -1   1  13   43.45    3.34
   1   1 -13   40.03    3.11
   1   1 -13   42.53    3.18
  -1  -1  13   44.96    3.36
  -1   1  13   45.00    3.52
  -1   1  12   52.19    3.77
   1   1 -12   54.19    3.68
  -1   1  12   55.01    3.82
   1   1 -12   49.04    3.62
   1   1 -12   58.81    3.76
  -1   1  12   50.95    3.78
  -1  -1  12   48.49    3.72
  -1   1  12   53.22    3.86
   1   1 -11   30.55    2.45
   1  -1 -11   32.80    2.82
   1  -1 -11   30.23    2.77
  -1   1  11   32.10    2.55
  -1  -1  11   31.79    2.32
   1   1 -11   31.37    2.46
   1  -1 -11   28.10    1.77
  -1   1  11   34.57    2.63
   1   1 -11   34.43    2.50
  -1  -1  11   27.76    2.25
   1  -1 -11   32.29    2.79
  -1  -1  11   30.94    2.29
  -1   1  11   33.28    2.62
  -1  -1  11   31.90    2.36
  -1   1  11   35.27    2.42
  -1   1  11   31.14    2.63
  -1  -1  11   35.46    2.70
  -1   1  10   11.44    1.49
   1   1 -10   12.24    1.37
   1  -1 -10   12.38    1.64
   1   1 -10    8.92    1.29
  -1  -1  10    9.95    1.19
   1  -1 -10   10.66    0.87
   1  -1 -10   10.99    1.58
   1   1 -10    6.52    1.23
  -1  -1  10    9.27    1.18
  -1   1  10    8.42    1.43
  -1   1  10   12.28    1.57
  -1  -1  10    7.23    1.13
   1  -1 -10    8.54    1.47
  -1   1  10   12.77    1.36
  -1  -1  10   12.15    1.34
   1   1 -10   12.34    1.49
  -1   1  10   10.61    1.50
  -1   1  10   10.24    0.80
  -1  -1  10    8.97    1.36
  -1   1   9    5.95    1.21
  -1  -1   9    4.81    0.91
   1   1  -9    8.10    1.13
   1   1  -9    5.49    1.02
   1  -1  -9    9.53    1.47
   1  -1  -9    5.46    1.28
   1  -1  -9    5.17    0.61
  -1  -1   9    6.64    0.99
  -1  -1   9    9.52    1.08
  -1   1   9    6.21    1.19
  -1   1   9   10.13    1.33
   1  -1  -9    5.33    1.27
   1   1  -9   10.60    1.17
  -1   1   9    4.63    1.19
  -1   1   9    2.89    0.98
  -1  -1   9    2.82    0.94
   1   1  -9    3.85    1.06
  -1   1   9    4.67    1.08
  -1  -1   9    3.84    0.94
   1  -1  -9    6.98    1.34
  -1   1   9    4.73    0.59
  -1   1   8   10.99    1.39
   1   1  -8    9.01    1.17
   1  -1  -8   13.37    0.99
   1  -1  -8   13.46    1.55
  -1  -1   8   13.00    1.19
   1   1  -8   11.21    1.22
   1  -1  -8   10.33    1.48
  -1   1   8   10.77    1.41
   1  -1  -8    7.52    1.35
  -1  -1   8    7.32    1.06
  -1   1   8    8.83    1.33
  -1  -1   8   12.09    1.17
   1   1  -8    9.85    1.19
  -1   1   8   16.92    1.67
  -1  -1   8   18.81    1.69
  -1   1   8   16.40    1.62
  -1  -1   8   18.94    1.81
  -1   1   8   17.55    1.36
  -1   1   8   13.91    1.45
  -1  -1   8   16.25    1.43
  -1   1   8   15.38    0.96
   1   1  -8   15.29    1.45
   1  -1  -8   11.76    1.44
  -1   1   7  222.53   11.62
   1   1  -7  221.81   11.44
   1  -1  -7  225.55   11.71
  -1   1   7  236.43   11.67
   1   1  -7  221.00   11.44
  -1  -1   7  219.03   11.27
   1  -1  -7  231.66   11.73
   1   1  -7  225.78   11.35
  -1  -1   7  226.54   11.34
  -1   1   7  245.12   11.70
   1   1  -7  231.95   11.47
  -1  -1   7  245.90   11.38
   1  -1  -7  233.08   11.74
  -1  -1   7  233.91   11.36
  -1   1   7  207.18   11.40
  -1  -1   7  216.88   11.73
  -1  -1   7  208.37   11.63
  -1   1   7  194.72   11.60
  -1   1   7  178.96   11.53
   1   1  -7  207.42   11.51
  -1   1   7  219.33   11.15
  -1   1   7  218.82   11.60
   1  -1  -7  209.19   11.59
  -1  -1   7  219.94   11.52
  -1   1   6  559.59   27.81
   1  -1  -6  529.24   27.84
  -1  -1   6  552.80   27.53
   1  -1  -6  542.45   27.86
   1   1  -6  547.78   27.58
  -1   1   6  567.75   27.82
   1   1  -6  548.33   27.58
  -1  -1   6  549.26   27.53
   1   1  -6  552.37   27.59
   1  -1  -6  535.19   27.86
  -1  -1   6  561.52   27.53
  -1   1   6  589.14   27.84
   1   1  -6  560.82   27.59
  -1  -1   6  565.32   27.53
   1  -1  -6  532.98   27.71
  -1  -1   6  564.07   27.92
  -1   1   6  474.91   27.74
  -1   1   6  544.63   27.62
  -1   1   6  550.77   27.77
  -1  -1   6  547.85   27.69
  -1   1   6  563.29   27.41
   1  -1  -6  555.28   27.78
   1   1  -5   17.20    1.27
  -1   1   5   19.73    1.50
   1   1  -5   17.53    1.21
  -1  -1   5   18.06    1.28
  -1  -1   5   17.24    1.18
  -1   1   5   16.89    1.44
   1   1  -5   16.56    1.20
  -1  -1   5   17.38    1.18
  -1  -1   5   16.24    1.19
   1   1  -5   16.98    1.20
  -1   1   5   19.98    1.49
   1  -1  -5   18.76    1.40
  -1   1   5   18.92    1.39
  -1   1   5   13.63    1.39
  -1   1   5   19.88    1.44
   1  -1  -5   18.68    1.18
  -1  -1   5   17.83    1.30
   1  -1  -5   16.73    1.47
  -1   1   5   18.43    1.16
  -1  -1   4 1169.87   57.19
  -1   1   4 1186.75   57.47
  -1   1   4 1175.86   57.47
   1   1  -4 1112.06   57.33
   1   1  -4 1131.34   57.21
  -1  -1   4 1180.45   57.32
   1   1  -4 1134.66   57.21
  -1  -1   4 1202.25   57.20
  -1  -1   4 1182.37   57.20
  -1   1   4 1199.05   57.48
   1   1  -4 1155.90   57.21
  -1   1   4 1153.06   57.35
   1   1  -4 1104.24   57.42
  -1  -1   4 1147.15   57.32
  -1   1   4 1122.77   57.39
   1  -1  -4 1121.58   57.23
  -1   1   4 1160.22   57.22
  -1  -1   3 1132.04   55.40
  -1  -1   3 1144.47   55.58
   1  -1  -3 1138.90   55.68
  -1   1   3 1157.64   55.67
   1   1  -3 1081.00   55.40
  -1   1   3 1167.21   55.67
   1  -1  -3 1174.36   55.69
   1   1  -3 1109.92   55.41
  -1   1   3 1199.79   55.68
  -1  -1   3 1147.87   55.40
   1  -1  -3 1185.80   55.69
   1   1  -3 1125.65   55.41
  -1  -1   3 1172.22   55.40
  -1   1   3 1089.39   55.57
  -1   1   3 1099.66   55.61
   1  -1  -3  925.94   55.46
  -1   1   3 1134.80   55.49
  -1  -1   3 1118.20   55.52
   1   1  -2   94.96    5.51
  -1   1   2  108.88    5.55
   1  -1  -2  106.90    5.54
  -1  -1   2  104.82    5.52
   1  -1  -2  110.14    5.55
  -1   1   2  110.11    5.55
   1  -1  -2  103.40    5.54
  -1   1   2  102.85    5.54
   1  -1  -2  110.56    5.51
  -1   1   2  111.92    5.51
  -1  -1   2  105.47    5.51
  -1  -1   2  106.33    5.52
   1  -1  -2  108.22    5.53
  -1   1   2  105.06    5.51
  -1   1   2  105.49    5.45
   1  -1  -1    0.67    0.33
   1   1  -1    1.31    0.38
  -1  -1   1    1.91    0.44
   1  -1  -1    0.86    0.34
   1  -1  -1    0.49    0.32
  -1  -1   1    1.39    0.29
   1  -1  -1    1.34    0.33
  -1   1   1    1.16    0.36
  -1   1   1    0.89    0.36
  -1  -1   0 2025.35   98.73
   1   1   0 2025.83   98.74
   1  -1   0 1986.34   98.67
  -1  -1   0 2020.12   98.74
  -1  -1   0 2019.50   98.73
  -1  -1   0 2018.57   98.73
   1  -1   0 2004.84   98.67
   1  -1   0 2001.75   98.67
   1  -1   0 1970.35   98.68
  -1  -1   0 1977.20   98.63
  -1  -1   0 2020.54   98.69
   1  -1   0 1967.87   98.62
  -1  -1   0 2007.68   98.73
   1   1   0 2041.22   98.73
   1  -1   0 1948.88   98.71
  -1   1   0 1983.71   98.71
   1  -1   1   37.11    1.93
   1   1   1   36.11    2.11
  -1  -1  -1   36.81    2.13
  -1  -1  -1   39.05    2.15
   1   1   1   35.87    2.11
   1   1   1   36.82    2.11
   1  -1   1   35.13    1.93
   1  -1   1   35.88    1.93
  -1  -1  -1   36.95    2.12
   1  -1   1   35.82    1.96
   1  -1   1   35.43    1.93
   1   1   1   36.26    2.01
  -1  -1  -1   34.58    2.05
  -1  -1  -1   37.91    2.08
   1   1   1   36.88    2.07
   1  -1   1   38.08    2.01
   1   1   1   36.46    2.07
   1   1   2  182.48    9.55
   1  -1   2  187.35    9.31
  -1  -1  -2  199.15    9.60
   1   1   2  186.15    9.55
  -1  -1  -2  193.69    9.59
  -1  -1  -2  197.86    9.59
   1  -1   2  182.53    9.31
   1   1   2  187.89    9.56
   1  -1   2  186.98    9.31
  -1   1  -2  170.73    9.48
   1  -1   2  189.62    9.42
   1  -1   2  185.16    9.33
   1   1   2  184.53    9.36
   1   1   2  178.61    9.51
   1   1   2  182.48    9.46
  -1  -1  -2  187.96    9.51
   1  -1   2  189.84    9.50
   1  -1   2  181.07    9.36
   1   1   3 2886.98  138.94
   1  -1   3 2858.86  138.70
   1  -1   3 2834.42  138.68
  -1  -1  -3 2628.51  138.94
   1  -1   3 2864.78  138.70
  -1  -1  -3 2578.27  138.58
   1   1   3 2914.64  138.95
  -1  -1  -3 2625.34  138.93
   1  -1   3 2827.54  138.67
   1   1   3 2873.80  138.94
  -1  -1  -3 2575.80  138.92
   1  -1   3 2835.60  138.68
   1  -1   3 2826.20  138.70
  -1  -1  -3 2983.74  138.94
  -1  -1  -3 2848.63  138.70
  -1   1  -3 2930.96  138.95
   1  -1   3 2856.15  138.82
  -1  -1  -3 3042.93  138.89
   1   1   3 2910.04  138.69
   1  -1   3 2923.65  138.90
   1  -1   3 2765.77  138.67
  -1  -1  -3 2633.10  138.57
   1   1   3 2981.12  138.92
  -1  -1  -3 3075.78  138.92
   1  -1   3 2902.24  138.89
   1   1   4  683.01   34.37
  -1   1  -4  633.88   34.14
   1   1   4  661.45   34.35
   1  -1   4  689.13   34.12
   1  -1   4  674.23   34.12
  -1   1  -4  646.38   34.15
   1  -1   4  672.13   34.12
   1   1   4  651.01   34.35
  -1   1  -4  632.56   34.14
   1  -1   4  712.81   34.37
  -1   1  -4  716.36   34.47
  -1  -1  -4  722.69   34.42
   1  -1   4  727.22   34.30
   1   1   4  697.87   34.08
  -1  -1  -4  765.92   34.40
  -1  -1  -4  683.24   34.10
  -1  -1  -4  752.00   34.40
   1  -1   4  670.80   34.03
   1  -1   4  720.94   34.33
   1   1   4  729.26   34.39
   1  -1   5   44.58    2.55
   1   1   5   41.76    2.78
  -1   1  -5   41.91    2.61
  -1  -1  -5   45.89    2.92
   1  -1   5   46.55    2.57
  -1  -1  -5   42.75    2.88
   1   1   5   46.39    2.83
  -1   1  -5   42.64    2.62
   1  -1   5   43.07    2.41
  -1  -1  -5   43.00    2.88
  -1   1  -5   43.93    2.63
   1   1   5   49.36    2.87
   1  -1   5   47.26    2.57
  -1   1  -5   44.64    2.91
   1  -1   5   36.09    2.72
   1   1   5   41.74    2.46
  -1  -1  -5   39.93    2.78
  -1  -1  -5   42.29    2.50
   1  -1   5   44.95    2.77
  -1  -1  -5   43.45    2.81
   1  -1   5   43.40    2.72
   1   1   5   41.85    2.77
   1  -1   5   40.14    2.36
   1   1   6   18.01    1.62
   1  -1   6   17.31    1.15
   1   1   6   23.14    1.75
  -1   1  -6   15.99    1.43
  -1  -1  -6   20.08    1.76
   1  -1   6   19.26    1.39
  -1   1  -6   17.15    1.44
   1  -1   6   17.31    1.36
  -1  -1  -6   17.15    1.66
  -1   1  -6   21.11    1.53
   1   1   6   20.14    1.68
  -1  -1  -6   19.36    1.72
   1  -1   6   21.15    1.43
  -1   1  -6   15.25    1.63
   1   1   6   15.16    1.22
  -1  -1  -6   14.18    1.27
   1  -1   6   14.14    1.56
   1  -1   6   11.88    1.48
  -1  -1  -6   16.48    1.60
  -1  -1  -6   17.04    1.63
   1   1   6   17.50    1.61
   1  -1   6   18.30    1.56
  -1   1  -6   15.61    1.56
   1  -1   6   15.04    1.09
  -1  -1  -7  124.46    6.90
  -1   1  -7  117.57    6.58
   1  -1   7  118.89    6.46
   1  -1   7  118.39    6.47
  -1   1  -7  119.74    6.59
  -1  -1  -7  124.24    6.89
   1  -1   7  117.02    6.17
   1   1   7  127.99    6.79
   1   1   7  118.21    6.74
  -1   1  -7  118.30    6.58
   1   1   7  119.92    6.76
   1  -1   7  117.48    6.46
  -1  -1  -7  128.59    6.93
  -1  -1  -7  118.42    6.85
   1  -1   7  124.63    6.82
   1  -1   7  119.34    6.72
  -1  -1  -7  124.66    6.93
   1   1   7  124.70    6.35
   1   1   7  124.29    6.80
   1  -1   7  122.51    6.73
   1  -1   7  114.75    6.15
  -1   1  -7  122.94    6.76
  -1   1  -8   14.79    1.49
   1   1   8   15.19    1.61
  -1   1  -8   15.35    1.50
  -1  -1  -8   13.45    1.76
   1  -1   8   16.14    1.40
  -1  -1  -8   16.47    1.80
   1  -1   8   13.87    1.00
   1  -1   8   14.96    1.37
   1   1   8   14.04    1.59
  -1  -1  -8   15.45    1.78
   1   1   8   12.41    1.52
  -1   1  -8   14.16    1.47
   1  -1   8   15.46    1.40
   1   1   8   14.41    1.22
   1  -1   8   14.78    1.19
   1  -1   8   16.62    1.71
  -1  -1  -8   16.28    1.80
   1  -1   8   16.51    1.79
   1   1   8   16.29    1.65
  -1  -1  -8   17.12    1.75
   1  -1   8   14.90    1.61
  -1   1  -8   11.01    1.53
   1  -1   8   14.12    0.97
   1   1   9  198.29   10.54
   1   1   9  188.18   10.50
  -1   1  -9  199.64   10.44
  -1  -1  -9  196.51   10.74
   1  -1   9  183.34   10.20
  -1   1  -9  197.95   10.43
  -1  -1  -9  189.30   10.72
   1  -1   9  198.17   10.25
  -1  -1  -9  196.47   10.76
   1  -1   9  190.10   10.23
  -1   1  -9  205.83   10.46
   1   1   9  194.01   10.53
  -1  -1  -9  203.37   10.88
   1  -1   9  201.95   10.05
   1   1   9  187.01   10.04
   1  -1   9  187.19    9.74
   1   1   9  194.99   10.63
   1  -1   9  202.68   10.61
   1  -1  10   16.35    1.52
   1   1  10   13.61    1.70
  -1  -1 -10   14.60    1.88
   1  -1  10   11.81    1.41
  -1   1 -10   13.54    1.59
   1   1  10   14.56    1.71
  -1   1 -10   12.29    1.53
   1   1  10   12.90    1.67
   1  -1  10   12.72    1.42
  -1   1 -10   12.52    1.57
  -1  -1 -10   12.10    1.76
  -1  -1 -10    8.02    1.64
   1   1  10   13.56    1.82
   1  -1  10   12.17    1.68
   1   1  11    9.66    1.62
  -1  -1 -11   14.20    2.12
  -1   1 -11   11.07    1.61
   1   1  11    8.50    1.54
  -1   1 -11   10.59    1.60
  -1  -1 -11   13.83    2.04
  -1   1 -11   11.59    1.61
   1   1  11    8.83    1.54
  -1  -1 -11   12.15    1.93
   1  -1  11    6.46    1.52
   1   1  11    7.47    1.62
   1   1  12   31.30    2.71
   1   1  12   23.49    2.45
  -1   1 -12   28.75    2.53
  -1   1 -12   25.07    2.43
  -1   1 -12   25.60    2.46
   1   1  12   29.96    2.63
   1   1  12   27.66    2.79
   1  -1  12   28.87    2.71
   1   1  13    6.71    1.60
  -1   1 -13    7.42    1.54
   1   1  13    5.23    1.54
   1   1  13    5.41    1.59
  -1   1 -13    7.53    1.59
  -1   1 -13    6.86    1.55
   1  -1  13    3.12    1.64
   1   1  13    6.70    1.82
   1   1  14    0.47    1.71
   1  -1  14    2.02    1.64
   1  -1  15   11.08    2.15
   1   1  15    8.00    2.24
   1   1  16   -1.07    1.95
   1  -1  16    0.77    1.94
   1  -1  17    5.45    2.31
   1   1  17    7.67    2.32
  -1   2  18    2.59    2.35
  -1  -2  17   -1.91    1.98
  -1   2  17    3.29    2.02
  -1   2  17   -0.54    2.17
  -1   2  16    2.24    1.81
  -1  -2  16   -3.58    2.13
  -1   2  16    0.25    1.92
  -1  -2  16   -0.45    1.79
   1   2 -15   12.22    2.03
  -1  -2  15    7.49    2.13
  -1   2  15    7.01    1.91
  -1  -2  15    7.54    1.91
  -1   2  15    8.01    2.11
  -1   2  14   33.48    3.02
   1  -2 -14   29.84    3.12
   1  -2 -14   30.83    3.26
  -1   2  14   33.48    3.06
   1  -2 -14   29.60    3.20
  -1   2  14   31.65    3.03
   1   2 -14   30.75    2.98
  -1  -2  14   26.92    2.80
  -1   2  14   28.81    3.07
  -1   2  13  127.29    7.51
   1   2 -13  115.98    6.95
   1  -2 -13  124.44    7.78
   1  -2 -13  120.93    7.73
   1   2 -13  121.41    6.97
   1   2 -13  120.63    6.98
  -1   2  13  124.98    7.48
   1  -2 -13  112.10    7.62
  -1   2  13  123.05    7.48
   1   2 -13  138.27    7.54
  -1  -2  13  132.05    7.44
  -1   2  13  120.36    7.52
  -1   2  12  210.25   10.69
   1   2 -12  200.32   10.14
  -1   2  12  207.58   10.68
   1   2 -12  212.04   10.18
   1  -2 -12  215.44   11.04
   1  -2 -12  159.37    9.42
   1  -2 -12  201.65   10.90
   1  -2 -12  220.33   11.05
   1   2 -12  206.63   10.16
  -1   2  12  206.26   10.68
   1   2 -12  185.14   10.46
  -1  -2  12  204.02   10.52
  -1   2  12  202.39   10.67
  -1   2  11   41.35    3.27
   1  -2 -11   46.36    3.58
   1  -2 -11   39.65    3.44
   1  -2 -11   41.13    2.44
   1   2 -11   39.53    2.83
   1   2 -11   46.58    2.93
  -1   2  11   48.35    3.37
   1   2 -11   37.17    2.79
  -1   2  11   34.93    3.16
   1  -2 -11   34.90    3.34
   1   2 -11   53.19    3.35
  -1   2  11   49.82    3.06
  -1   2  11   50.76    3.51
  -1  -2  11   53.04    3.32
  -1  -2  10    5.61    0.85
   1  -2 -10    5.82    1.44
   1   2 -10    4.19    0.96
   1  -2 -10    4.70    1.39
   1   2 -10    5.67    0.99
  -1  -2  10    5.32    0.89
  -1   2  10    5.68    1.38
   1   2 -10    6.05    1.01
  -1  -2  10    4.87    0.84
  -1  -2  10    3.49    0.79
   1  -2 -10    5.62    1.42
  -1   2  10    8.00    1.52
  -1   2  10    5.40    1.39
   1   2 -10    3.74    1.20
  -1   2  10    4.81    1.09
  -1   2  10    3.98    1.31
  -1  -2  10    3.39    1.08
   1  -2  -9    3.93    1.31
  -1   2   9    4.25    1.23
  -1  -2   9    3.79    0.69
   1  -2  -9    2.47    1.18
   1   2  -9    4.69    0.84
  -1  -2   9    3.95    0.84
   1   2  -9    3.12    0.82
   1   2  -9    3.57    0.80
  -1   2   9    3.42    1.14
  -1  -2   9    3.35    0.67
  -1   2   9    4.25    1.17
   1  -2  -9    2.14    1.18
  -1  -2   9    3.22    0.69
  -1   2   9    5.10    1.17
  -1   2   9    7.11    1.08
   1   2  -9    5.74    1.12
   1  -2  -9    7.87    1.16
  -1  -2   9    4.99    0.94
  -1   2   9    5.67    1.33
  -1   2   9    4.17    0.63
   1  -2  -9    7.86    1.39
  -1   2   8  411.61   21.29
   1   2  -8  428.04   20.82
   1  -2  -8  382.62   21.34
   1   2  -8  431.81   20.83
  -1  -2   8  410.24   20.71
  -1   2   8  411.86   21.29
   1  -2  -8  405.22   21.39
  -1  -2   8  422.76   20.91
  -1  -2   8  418.44   20.72
  -1   2   8  427.32   21.33
   1  -2  -8  404.55   21.39
   1   2  -8  422.53   20.82
  -1  -2   8  411.62   20.71
   1  -2  -8  414.27   21.14
   1   2  -8  420.27   21.18
  -1  -2   8  417.60   21.36
  -1   2   8  369.83   21.11
  -1   2   8  367.87   21.19
  -1   2   8  418.55   21.02
  -1  -2   8  413.68   21.24
  -1  -2   8  412.22   21.11
   1  -2  -8  405.98   21.23
   1  -2  -8  410.00   20.74
  -1   2   8  420.48   20.71
  -1   2   8  408.29   21.26
  -1  -2   7  188.43    9.34
   1  -2  -7  168.47    9.91
  -1   2   7  174.06    9.88
   1   2  -7  193.11    9.43
  -1  -2   7  189.15    9.61
  -1   2   7  178.35    9.91
   1  -2  -7  168.95    9.93
   1   2  -7  184.35    9.41
  -1  -2   7  177.39    9.33
  -1  -2   7  174.77    9.32
  -1   2   7  167.41    9.86
   1  -2  -7  165.56    9.91
   1   2  -7  182.61    9.41
  -1  -2   7  209.31   10.05
  -1   2   7  206.71    9.73
   1  -2  -7  199.28    9.82
   1   2  -7  201.95    9.84
  -1   2   7  185.05    9.87
  -1   2   7  163.94    9.71
  -1   2   7  187.30    9.42
  -1  -2   7  189.43    9.71
   1  -2  -7  177.06    9.84
  -1   2   7  184.90    9.88
   1  -2  -7  187.88    9.46
  -1  -2   6 1017.12   48.39
   1   2  -6  969.75   48.11
  -1   2   6  946.44   48.61
  -1   2   6  987.54   48.65
  -1  -2   6  958.82   48.05
   1   2  -6  967.71   48.11
  -1  -2   6  950.48   48.05
  -1   2   6  941.48   48.61
  -1  -2   6  937.56   48.05
   1   2  -6  943.92   48.10
   1   2  -6 1008.26   48.50
   1  -2  -6  986.41   48.50
  -1  -2   6 1035.99   48.68
  -1   2   6 1022.93   48.43
  -1   2   6  915.63   48.51
  -1   2   6 1012.58   48.60
  -1   2   6 1031.27   48.23
   1  -2  -6  971.55   48.24
  -1  -2   6 1024.13   48.44
   1  -2  -6  919.48   48.53
  -1  -2   5  475.07   23.38
   1   2  -5  473.58   23.41
   1  -2  -5  431.92   23.93
   1   2  -5  491.03   23.42
   1  -2  -5  446.76   23.95
  -1   2   5  477.07   23.95
  -1  -2   5  485.57   23.77
  -1   2   5  478.88   23.96
  -1  -2   5  464.63   23.37
   1  -2  -5  419.25   23.91
  -1  -2   5  454.79   23.37
   1   2  -5  471.61   23.41
  -1   2   5  458.33   23.93
   1  -2  -5  528.27   23.96
   1   2  -5  463.85   23.78
  -1   2   5  438.42   23.80
   1  -2  -5  480.65   23.87
  -1   2   5  513.22   23.81
   1  -2  -5  466.49   23.62
  -1   2   5  485.75   23.63
  -1   2   5  482.32   23.90
  -1  -2   5  499.70   23.77
   1  -2  -4   -0.52    0.76
  -1  -2   4   -0.07    0.54
  -1   2   4    0.58    0.73
  -1   2   4    0.58    0.73
  -1   2   4    0.50    0.73
   1  -2  -4    0.26    0.78
   1  -2  -4    0.17    0.75
  -1   2   4   -0.57    0.72
  -1   2   4    0.32    0.60
  -1  -2   4    1.17    0.70
   1  -2  -4    0.34    0.61
   1   2  -4    0.13    0.54
   1  -2  -4    0.55    0.43
  -1   2   4   -0.08    0.64
  -1   2   4    0.64    0.57
  -1   2   3  655.98   32.69
  -1   2   3  666.13   32.70
  -1  -2   3  656.56   32.61
   1  -2  -3  656.99   32.68
   1  -2  -3  651.30   32.68
   1  -2  -3  645.60   32.67
  -1   2   3  663.56   32.70
  -1  -2   3  647.68   32.58
   1  -2  -3  647.21   32.52
  -1   2   3  624.58   32.42
  -1  -2   3  668.02   32.55
  -1   2   3  692.74   32.60
   1  -2  -3  583.39   32.48
  -1   2   3  673.21   32.52
   1  -2  -3  658.90   32.65
  -1   2   3  687.09   32.67
  -1   2   2  850.04   40.73
  -1   2   2  862.22   40.73
   1  -2  -2  848.40   40.72
  -1  -2   2  841.95   40.72
   1   2  -2  787.77   40.43
   1  -2  -2  853.61   40.72
   1   2  -2  797.74   40.43
   1  -2  -2  849.80   40.72
  -1   2   2  844.80   40.72
   1   2  -2  786.05   40.43
  -1   2   2  740.78   40.41
  -1   2   2  869.14   40.69
   1  -2  -2  827.75   40.52
  -1  -2   2  848.85   40.60
   1  -2  -2  844.29   40.69
   1  -2  -2  873.24   40.72
  -1   2   2  845.77   40.65
  -1  -2   1 4896.37  239.81
   1   2  -1 4648.75  239.64
  -1  -2   1 4907.79  239.65
   1  -2  -1 4945.69  239.75
   1  -2  -1 4920.49  239.75
  -1  -2   1 4929.39  239.65
   1   2  -1 4684.93  239.64
  -1  -2   1 4919.20  239.65
   1  -2  -1 4911.65  239.75
   1   2  -1 4651.61  239.64
  -1  -2   1 4788.48  239.60
  -1   2   1 4957.02  239.78
   1  -2  -1 4958.60  239.78
   1  -2  -1 4804.94  239.53
  -1  -2   1 4943.10  239.79
  -1  -2   1 5019.40  239.75
   1  -2  -1 4824.83  239.77
  -1   2   1 5041.31  239.78
  -1  -2   0   15.81    1.21
  -1  -2   0   16.57    1.22
   1  -2   0   16.30    1.13
   1  -2   0   15.51    1.12
   1  -2   0   17.01    1.14
  -1  -2   0   16.16    1.21
  -1   2   0   17.87    1.29
   1  -2   0   18.12    1.22
   1   2   0   17.01    1.02
  -1  -2   0   16.95    1.00
  -1  -2   0   16.86    1.24
   1   2   0   18.48    1.32
   1   2   0   17.46    1.28
  -1  -2   0   17.60    1.27
  -1   2   0   18.98    1.31
   1  -2   0   15.93    1.21
   1  -2   0   17.06    0.97
   1  -2   1  183.19    9.39
  -1  -2  -1  187.99    9.64
  -1   2  -1  183.40    9.40
  -1  -2  -1  198.65    9.67
  -1   2  -1  180.86    9.40
   1  -2   1  191.29    9.40
  -1  -2  -1  194.49    9.65
  -1   2  -1  182.78    9.40
   1  -2   1  186.98    9.40
   1   2   1  189.79    9.58
   1   2   1  178.06    9.36
  -1   2  -1  171.02    9.43
   1  -2   1  189.49    9.54
  -1  -2  -1  190.53    9.61
  -1  -2  -1  194.13    9.62
   1   2   1  197.56    9.63
   1   2   1  186.61    9.62
   1  -2   1  194.24    9.40
  -1  -2  -1  191.22    9.37
   1  -2   1  182.53    9.57
  -1   2  -2  311.13   15.48
   1  -2   2  306.92   15.47
  -1  -2  -2  316.81   15.87
   1   2   2  333.63   15.89
  -1  -2  -2  325.63   15.88
   1   2   2  331.82   15.88
  -1  -2  -2  310.29   15.86
   1  -2   2  304.47   15.47
   1   2   2  336.45   15.90
   1  -2   2  299.49   15.47
  -1   2  -2  303.05   15.48
  -1   2  -2  301.24   15.48
   1  -2   2  319.40   15.67
  -1   2  -2  276.66   15.67
   1   2   2  328.21   15.73
   1  -2   2  310.60   15.56
   1  -2   2  314.55   15.68
   1   2   2  333.95   15.83
   1   2   2  322.14   15.79
  -1  -2  -2  289.32   15.63
  -1  -2  -2  329.91   15.81
   1  -2   2  322.31   15.50
   1  -2   2  317.42   15.72
  -1  -2  -3  110.01    5.74
   1   2   3  105.53    5.68
  -1  -2  -3  111.63    5.75
   1  -2   3  104.48    5.18
   1   2   3  106.26    5.68
  -1   2  -3   99.98    5.19
  -1   2  -3   92.61    5.18
   1  -2   3   95.91    5.17
  -1  -2  -3  106.18    5.71
  -1   2  -3   93.54    5.18
   1   2   3   99.63    5.66
   1  -2   3   99.54    5.18
  -1  -2  -3  108.88    5.47
   1  -2   3  105.35    5.52
  -1  -2  -3  112.18    5.47
   1  -2   3  107.57    5.41
   1  -2   3  115.20    5.44
   1  -2   3  110.77    5.26
  -1   2  -3   86.99    5.49
   1   2   3  111.66    5.47
   1   2   3  104.40    5.56
   1  -2   3  108.10    5.45
  -1  -2  -3   98.07    5.34
  -1  -2  -3  107.49    5.62
   1   2   3  107.05    5.63
  -1  -2  -4  142.62    7.08
   1  -2   4  125.71    6.44
   1   2   4  133.00    7.01
   1  -2   4  126.54    6.47
  -1  -2  -4  138.89    7.06
   1  -2   4  133.37    6.49
   1   2   4  132.34    7.00
   1  -2   4  131.40    6.45
   1   2   4  133.47    7.01
   1  -2   4  129.74    6.45
  -1  -2  -4  144.79    7.10
   1  -2   4  128.40    6.48
  -1  -2  -4  124.46    6.78
   1  -2   4  128.44    6.65
  -1   2  -4  113.59    6.51
   1  -2   4  120.32    6.70
  -1  -2  -4  130.90    6.91
  -1  -2  -4  118.93    6.69
   1   2   4  130.28    6.70
   1  -2   4  120.39    6.83
   1   2   4  124.95    6.89
  -1  -2  -4  114.35    6.53
  -1  -2  -4  135.04    6.93
   1  -2   4  118.50    6.65
   1  -2   4  129.79    6.85
   1  -2   5    4.00    0.54
   1   2   5    4.65    1.09
   1  -2   5    4.23    0.56
   1  -2   5    4.37    0.53
   1  -2   5    4.69    0.54
   1  -2   5    3.79    0.51
   1   2   5    3.37    0.96
   1  -2   5    4.18    0.56
   1   2   5    4.11    1.09
   1  -2   5    3.17    0.94
   1   2   5    3.63    0.77
  -1  -2  -5    3.72    0.87
   1  -2   5    3.64    0.89
  -1   2  -5    2.55    0.56
  -1  -2  -5    2.86    0.74
  -1  -2  -5    2.46    0.68
   1  -2   5    3.08    0.75
  -1  -2  -5    3.88    0.51
   1   2   5    3.55    0.87
  -1  -2  -5    4.63    1.02
   1  -2   5    3.04    0.64
   1   2   6  582.38   28.96
   1  -2   6  558.94   28.38
   1  -2   6  562.47   28.39
   1  -2   6  552.00   28.50
   1   2   6  578.28   28.95
   1  -2   6  577.99   28.38
   1  -2   6  581.67   28.39
   1   2   6  563.40   28.94
   1  -2   6  572.10   28.38
   1  -2   6  556.50   28.38
   1  -2   6  568.04   28.86
  -1   2  -6  557.26   28.50
   1  -2   6  595.29   28.76
  -1  -2  -6  604.86   28.89
   1   2   6  579.70   28.55
  -1  -2  -6  579.32   28.62
  -1  -2  -6  616.36   29.01
   1  -2   6  563.31   28.79
   1   2   6  573.67   28.91
   1  -2   6  547.09   28.48
  -1  -2  -6  557.10   28.30
   1  -2   7  171.33    9.20
  -1  -2  -7  161.91    9.83
   1   2   7  176.34    9.75
   1   2   7  183.28    9.80
  -1  -2  -7  172.52    9.04
   1  -2   7  171.71    9.20
   1  -2   7  175.42    9.20
   1  -2   7  183.76    9.30
  -1  -2  -7  178.83    9.91
  -1  -2  -7  158.73    9.79
   1   2   7  167.20    9.72
   1  -2   7  172.88    9.20
   1  -2   7  167.07    9.18
   1  -2   7  165.03    9.19
   1   2   7  196.54    9.40
  -1  -2  -7  211.28   10.00
  -1  -2  -7  192.95    9.47
   1  -2   7  192.07    9.66
  -1  -2  -7  200.51    9.84
   1  -2   7  190.09    9.79
  -1   2  -7  201.79    9.43
   1   2   7  171.63    9.73
   1  -2   7  187.61    9.67
   1  -2   7  183.57    9.27
  -1  -2  -7  183.73    9.03
   1   2   8   94.21    5.52
   1   2   8   84.60    5.43
  -1  -2  -8   84.75    4.57
   1  -2   8   84.01    4.88
  -1  -2  -8   85.66    5.59
  -1  -2  -8   87.73    5.61
   1  -2   8   92.66    4.92
   1  -2   8   91.27    4.92
   1  -2   8   81.96    4.88
  -1  -2  -8   81.36    5.56
   1   2   8   79.23    5.40
  -1  -2  -8  116.74    5.84
   1   2   8   98.80    5.05
  -1  -2  -8   99.36    5.16
  -1   2  -8  107.46    5.20
   1  -2   8  100.92    5.42
   1   2   8   95.35    5.54
   1  -2   8   93.59    5.38
   1  -2   8   90.03    4.88
   1  -2   9   79.27    4.32
   1  -2   9   76.93    4.40
   1   2   9   84.34    5.02
  -1  -2  -9   78.19    5.18
   1   2   9   72.74    4.92
  -1  -2  -9   71.33    5.06
   1  -2   9   74.99    4.39
   1   2   9   79.42    4.99
  -1  -2  -9   67.32    5.01
   1  -2   9   69.00    4.35
   1   2   9   86.14    4.53
  -1  -2  -9   85.89    5.24
  -1  -2  -9   81.23    4.63
  -1   2  -9   87.28    4.70
   1   2   9   78.59    4.97
   1  -2   9   77.41    4.28
   1  -2   9   81.61    4.91
   1  -2  10  122.07    6.67
  -1  -2 -10  124.80    7.50
   1   2  10  125.03    7.26
  -1  -2 -10  118.51    7.45
   1  -2  10  117.45    6.65
   1   2  10  133.35    7.34
   1  -2  10  118.16    6.66
  -1  -2 -10  135.67    7.60
   1   2  10  124.55    7.27
  -1  -2 -10  132.47    7.58
  -1   2 -10  122.98    6.90
   1  -2  10  111.76    7.10
   1   2  10  128.85    7.36
   1   2  11  411.71   21.65
  -1  -2 -11  404.18   21.92
  -1  -2 -11  409.46   21.94
   1   2  11  412.45   21.65
   1   2  11  415.05   21.67
  -1  -2 -11  421.20   21.97
  -1   2 -11  418.40   21.31
   1   2  11  402.59   21.70
   1  -2  11  414.07   21.59
  -1  -2 -12   75.02    5.24
  -1  -2 -12   70.21    5.19
   1   2  12   67.44    4.87
   1   2  12   69.44    4.90
   1   2  12   73.98    4.97
  -1  -2 -12   74.32    5.22
  -1   2 -12   82.63    4.76
   1  -2  12   65.31    4.77
   1   2  12   69.65    5.00
  -1  -2 -13   18.20    2.51
  -1  -2 -13   12.64    2.30
   1   2  13   16.80    2.35
   1   2  13   13.56    2.19
  -1  -2 -13   12.62    2.29
   1   2  13   15.06    2.24
  -1   2 -13   15.34    1.99
   1  -2  13   16.47    2.28
   1   2  13   16.79    2.43
   1   2  14   38.13    3.39
   1   2  14   34.31    3.27
   1   2  14   38.80    3.39
   1  -2  14   31.87    3.24
   1   2  14   37.92    3.55
   1  -2  15    6.70    2.05
   1   2  15    5.45    2.19
   1  -2  16   11.00    2.50
   1   2  16   24.16    3.02
   1  -2  17   15.75    2.69
   1   2  17   13.02    2.91
  -1   3  17    3.23    1.86
  -1   3  17    2.30    2.22
  -1   3  16   16.15    2.63
  -1  -3  16   16.86    2.77
  -1   3  16   12.38    2.60
  -1  -3  15   17.16    2.55
  -1   3  15    9.93    2.11
  -1  -3  15   10.91    2.10
  -1   3  15   10.32    2.23
   1   3 -14   12.77    1.92
  -1  -3  14    9.67    1.99
  -1   3  14    6.34    1.87
  -1   3  14    8.90    2.16
  -1  -3  14    7.37    1.84
  -1   3  13   33.88    3.25
   1  -3 -13   35.86    3.43
   1  -3 -13   33.53    3.39
  -1   3  13   36.84    3.29
   1  -3 -13   35.38    3.42
  -1   3  13   36.21    3.27
  -1  -3  13   42.43    3.45
   1   3 -13   33.98    2.95
  -1  -3  13   32.94    2.98
  -1   3  13   34.75    3.30
   1  -3 -12    0.48    1.48
   1  -3 -12   -0.72    1.56
  -1   3  12    1.99    1.43
  -1   3  12   -1.00    1.43
  -1   3  12    0.20    1.30
   1  -3 -12   -0.24    1.40
   1   3 -12    0.16    1.15
   1  -3 -12    1.29    1.23
  -1   3  12   -1.00    1.58
  -1  -3  12    0.16    1.19
   1  -3 -11   45.35    3.56
  -1   3  11   46.92    3.45
   1  -3 -11   37.22    3.37
  -1   3  11   38.43    3.26
   1  -3 -11   39.28    3.39
  -1   3  11   46.21    3.41
   1  -3 -11   36.29    3.02
   1   3 -11   33.46    2.87
  -1  -3  11   36.04    2.91
  -1  -3  11   37.82    2.67
  -1   3  11   37.43    3.21
  -1   3  10   27.96    2.63
   1  -3 -10   20.64    2.57
   1  -3 -10   26.37    2.71
  -1   3  10   24.50    2.56
   1  -3 -10   28.87    2.71
  -1   3  10   28.10    2.65
  -1   3  10   29.44    2.29
   1  -3 -10   32.25    2.51
   1   3 -10   30.28    2.37
  -1  -3  10   29.76    2.38
  -1   3  10   32.86    2.69
   1  -3 -10   28.91    1.93
  -1  -3   9    0.58    0.36
  -1   3   9    0.32    1.18
   1  -3  -9    0.18    1.30
   1  -3  -9    0.92    1.36
  -1  -3   9    0.89    0.89
  -1   3   9   -0.33    1.14
  -1  -3   9    0.06    0.35
  -1   3   9    1.46    1.19
  -1  -3   9   -0.17    0.35
   1  -3  -9    1.47    1.35
   1   3  -9   -0.25    0.93
   1  -3  -9   -0.13    0.97
  -1   3   9   -0.11    0.85
  -1   3   9   -0.58    0.65
   1  -3  -9    1.56    0.84
  -1   3   9   -0.31    1.04
  -1  -3   9   -0.12    0.78
  -1  -3   8  242.58   11.69
  -1   3   8  241.00   12.08
  -1  -3   8  225.60   11.04
  -1   3   8  239.49   12.07
  -1  -3   8  214.77   11.04
  -1  -3   8  210.00   11.03
  -1  -3   8  202.72   11.03
  -1  -3   8  217.61   11.03
  -1  -3   8  215.29   11.03
  -1   3   8  227.88   12.03
  -1  -3   8  248.48   11.90
  -1   3   8  263.00   11.80
   1   3  -8  238.25   11.78
  -1  -3   8  262.36   12.13
   1  -3  -8  252.25   11.91
   1  -3  -8  243.02   11.49
   1  -3  -8  229.60   11.97
  -1   3   8  241.83   11.44
  -1  -3   8  243.59   11.77
  -1   3   8  240.47   12.03
  -1   3   7  187.83   10.11
  -1   3   7  186.19   10.10
  -1  -3   7  182.67    9.78
  -1   3   7  191.20   10.13
   1  -3  -7  188.41   10.04
   1  -3  -7  179.43    9.89
   1   3  -7  174.31    9.79
  -1   3   7  189.17    9.83
  -1  -3   7  183.96   10.01
  -1   3   7  187.97   10.06
   1  -3  -7  186.98    9.62
   1  -3  -7  176.47    9.98
  -1  -3   7  185.42    9.81
  -1   3   7  184.01    9.59
  -1   3   6  153.65    8.28
  -1   3   6  147.10    8.25
   1  -3  -6  157.36    8.34
   1  -3  -6  162.66    8.37
  -1  -3   6  150.25    8.02
   1  -3  -6  155.59    8.33
  -1   3   6  144.30    8.23
   1  -3  -6  151.86    8.13
  -1  -3   6  142.63    8.10
   1  -3  -6  149.97    8.09
  -1   3   6  148.77    8.02
  -1   3   6  136.30    7.85
   1   3  -6  146.82    7.99
  -1   3   6  148.60    8.19
  -1  -3   6  149.67    7.98
  -1   3   6  152.42    7.85
   1  -3  -6  143.26    7.83
   1  -3  -5  993.60   49.84
  -1   3   5 1019.74   49.82
  -1  -3   5  981.85   49.62
  -1   3   5 1019.11   49.82
   1  -3  -5  996.67   49.84
   1  -3  -5  993.94   49.84
  -1   3   5 1017.72   49.82
  -1  -3   5 1015.67   49.67
   1  -3  -5  960.85   49.65
  -1   3   5  908.11   49.38
  -1   3   5  999.82   49.61
   1  -3  -5 1040.56   49.65
  -1  -3   5 1008.60   49.52
  -1   3   5 1035.92   49.79
   1  -3  -5  943.08   49.46
  -1   3   5 1035.80   49.50
  -1   3   4   32.80    2.27
   1  -3  -4   28.10    2.20
  -1   3   4   29.52    2.22
   1  -3  -4   27.64    2.19
  -1  -3   4   29.03    2.09
  -1   3   4   29.56    2.22
   1  -3  -4   26.95    2.19
  -1   3   4   29.52    2.10
  -1  -3   4   30.98    2.03
   1  -3  -4   30.92    1.97
  -1   3   4   28.07    1.81
  -1   3   4   26.30    1.77
  -1  -3   4   28.58    1.98
   1  -3  -4   28.13    1.93
  -1   3   4   33.38    2.06
   1  -3  -3  277.15   13.50
  -1  -3   3  260.59   13.41
   1   3  -3  261.50   12.95
   1   3  -3  250.97   12.94
   1  -3  -3  265.18   13.47
   1   3  -3  257.76   12.95
   1   3  -3  259.73   12.95
   1   3  -3  252.76   12.94
   1   3  -3  252.18   12.94
   1  -3  -3  269.02   13.49
   1  -3  -3  277.21   13.21
  -1  -3   3  265.04   13.39
  -1   3   3  246.79   12.99
  -1   3   3  256.64   13.01
  -1  -3   3  281.42   13.35
  -1   3   3  283.94   13.42
  -1  -3   3  270.99   13.26
  -1   3   3  268.85   13.34
   1  -3  -3  277.67   13.47
   1  -3  -3  241.54   13.28
  -1  -3   2  502.09   24.93
   1  -3  -2  498.00   25.22
   1  -3  -2  507.01   25.23
  -1  -3   2  504.00   24.93
   1   3  -2  480.76   24.92
   1   3  -2  484.19   24.92
   1   3  -2  492.99   24.93
  -1  -3   2  499.09   24.93
   1  -3  -2  509.38   25.23
  -1   3   2  521.34   25.23
   1  -3  -2  514.35   24.94
  -1  -3   2  500.76   24.99
   1  -3  -2  530.37   25.24
  -1  -3   2  445.83   25.16
  -1   3   2  532.74   25.21
  -1  -3   2  507.48   25.12
   1  -3  -1 1334.03   65.92
   1   3  -1 1324.75   65.82
  -1  -3   1 1373.90   65.82
  -1  -3   1 1355.30   65.81
   1  -3  -1 1318.90   65.91
  -1   3   1 1293.44   65.91
   1   3  -1 1321.41   65.81
  -1   3   1 1279.73   65.91
  -1   3   1 1286.53   65.91
   1  -3  -1 1341.86   65.92
   1   3  -1 1308.49   65.81
  -1  -3   1 1359.03   65.81
  -1   3   1 1385.98   66.00
  -1  -3   1 1342.66   65.67
   1   3  -1 1313.07   65.68
   1  -3  -1 1324.90   65.98
  -1  -3   1 1319.60   66.00
   1  -3  -1 1292.88   65.96
  -1   3   1 1228.93   65.87
  -1   3   1 1388.44   66.00
  -1  -3   1 1376.03   65.94
   1   3   0  203.97   10.81
   1  -3   0  215.17   10.74
   1   3   0  202.95   10.81
  -1  -3   0  220.64   10.83
   1  -3   0  210.24   10.73
  -1  -3   0  220.17   10.83
  -1   3   0  210.44   10.74
   1   3   0  203.24   10.81
   1  -3   0  214.49   10.74
  -1   3   0  202.44   10.73
  -1   3   0  211.14   10.75
  -1  -3   0  223.75   10.83
   1   3   0  201.29   10.50
  -1  -3   0  198.47   10.48
   1  -3   0  205.17   10.86
  -1  -3   0  215.14   10.91
   1   3   0  219.13   10.91
   1  -3   0  211.85   10.46
  -1   3   0  218.66   10.91
   1  -3   0  208.34   10.88
  -1  -3   0  227.47   10.89
   1  -3   1  525.84   26.86
  -1  -3  -1  547.92   27.14
   1  -3   1  530.74   26.87
  -1   3  -1  527.10   26.88
  -1  -3  -1  543.35   27.13
  -1  -3  -1  552.60   27.14
  -1   3  -1  526.53   26.88
   1  -3   1  541.17   26.87
  -1   3  -1  530.82   26.88
   1  -3   1  546.28   27.08
   1   3   1  574.05   27.15
   1   3   1  533.35   26.73
  -1  -3  -1  560.46   26.73
  -1   3  -1  515.12   27.10
   1  -3   1  541.43   27.12
  -1  -3  -1  551.82   27.12
   1   3   1  519.92   27.10
   1  -3   1  535.10   26.91
  -1  -3  -1  535.32   27.12
  -1   3  -2   29.26    1.67
  -1  -3  -2   30.45    2.13
   1  -3   2   27.48    1.65
  -1  -3  -2   29.21    2.10
   1  -3   2   29.02    1.66
  -1  -3  -2   31.03    2.12
  -1   3  -2   30.42    1.68
  -1   3  -2   29.56    1.67
   1  -3   2   28.97    1.66
  -1   3  -2   24.60    1.91
   1  -3   2   28.70    1.93
   1   3   2   27.10    1.65
   1   3   2   28.99    2.00
   1  -3   2   28.21    1.72
   1   3   2   28.59    2.07
  -1  -3  -2   24.39    1.89
   1  -3   2   26.73    1.95
  -1  -3  -2   28.11    2.08
   1  -3   3   51.82    2.78
  -1  -3  -3   55.73    3.42
   1   3   3   51.42    3.38
  -1  -3  -3   64.25    3.50
  -1   3  -3   56.08    2.80
   1   3   3   49.67    3.37
   1   3   3   49.10    3.36
  -1  -3  -3   57.79    3.44
   1  -3   3   51.46    2.78
  -1   3  -3   54.59    2.80
  -1   3  -3   54.36    2.79
   1  -3   3   49.87    2.77
   1   3   3   56.27    3.23
  -1  -3  -3   49.64    3.13
  -1  -3  -3   54.94    2.98
   1  -3   3   54.76    3.11
   1  -3   3   51.51    2.95
   1  -3   3   51.82    2.96
   1  -3   3   53.49    3.11
   1   3   3   61.34    3.36
   1  -3   3   51.85    2.89
   1  -3   3   51.64    3.15
   1   3   3   54.10    3.35
   1   3   3   49.20    2.92
  -1  -3  -3   49.78    3.08
  -1  -3  -3   52.04    3.33
   1   3   4   30.37    2.25
   1  -3   4   27.55    1.53
   1   3   4   29.49    2.26
   1  -3   4   28.28    1.53
   1  -3   4   26.75    1.49
  -1  -3  -4   32.20    2.34
  -1  -3  -4   28.10    2.27
   1  -3   4   27.43    1.49
   1  -3   4   26.83    1.53
   1   3   4   26.58    2.20
   1  -3   4   26.50    1.49
  -1  -3  -4   32.29    2.35
   1  -3   4   29.79    1.84
   1   3   4   27.23    1.98
  -1  -3  -4   28.05    1.88
   1  -3   4   26.72    1.72
   1  -3   4   29.20    1.97
   1  -3   4   26.35    1.91
  -1  -3  -4   27.84    1.97
  -1  -3  -4   28.61    2.22
   1   3   4   32.55    2.23
  -1  -3  -4   30.33    1.87
   1  -3   4   26.30    1.91
   1   3   4   28.97    2.12
   1   3   5  805.01   40.24
   1  -3   5  797.13   39.43
  -1  -3  -5  870.36   40.34
   1  -3   5  789.02   39.41
  -1  -3  -5  878.11   40.34
   1  -3   5  784.18   39.42
   1   3   5  808.92   40.25
   1  -3   5  792.91   39.41
   1  -3   5  791.26   39.42
   1   3   5  813.20   40.26
   1  -3   5  782.93   39.41
  -1  -3  -5  891.55   40.37
  -1  -3  -5  852.40   40.15
   1   3   5  808.63   39.90
   1  -3   5  788.97   39.99
   1  -3   5  795.40   39.85
  -1  -3  -5  783.93   39.93
  -1  -3  -5  805.96   39.92
   1  -3   5  781.76   39.83
  -1  -3  -5  876.78   40.19
   1  -3   5  811.19   40.06
  -1  -3  -5  757.42   39.73
   1  -3   5  756.62   39.86
   1   3   5  833.33   40.10
   1   3   5  840.87   40.20
   1   3   6  265.62   13.38
   1   3   6  261.00   13.35
  -1  -3  -6  240.30   13.37
   1  -3   6  245.66   12.47
   1  -3   6  247.24   12.93
   1  -3   6  249.83   12.47
  -1  -3  -6  247.92   13.39
   1  -3   6  245.15   12.47
  -1  -3  -6  239.55   13.36
   1  -3   6  239.36   12.46
   1   3   6  256.28   13.36
   1  -3   6  234.84   12.46
   1  -3   6  246.27   12.47
   1  -3   6  265.97   13.17
   1  -3   6  269.35   13.01
  -1  -3  -6  270.71   13.05
  -1  -3  -6  276.15   13.31
   1  -3   6  255.20   12.91
  -1  -3  -6  277.20   13.13
   1   3   6  265.35   12.97
  -1  -3  -6  271.68   13.31
   1   3   6  268.46   13.34
   1  -3   6  246.42   12.90
  -1  -3  -6  247.28   12.73
   1  -3   6  262.03   13.17
   1  -3   7  140.18    7.01
   1  -3   7  131.86    7.00
   1  -3   7  141.79    7.45
   1  -3   7  131.68    7.00
   1   3   7  136.14    7.86
   1   3   7  151.65    7.96
   1  -3   7  133.04    7.00
   1  -3   7  139.04    7.01
   1   3   7  141.33    7.91
   1  -3   7  136.95    7.00
   1  -3   7  135.20    7.55
   1   3   7  148.21    7.51
   1  -3   7  140.10    7.42
  -1  -3  -7  140.16    7.55
   1  -3   7  149.84    7.79
  -1   3  -7  133.14    7.29
  -1  -3  -7  146.58    7.89
  -1  -3  -7  136.17    7.19
   1   3   7  143.98    7.89
   1  -3   7  141.40    7.41
   1  -3   7  137.25    7.66
   1  -3   8    8.72    0.77
  -1  -3  -8    8.27    1.67
   1  -3   8    9.58    0.77
   1   3   8    7.69    1.52
  -1  -3  -8    8.40    1.69
   1  -3   8   10.90    1.20
   1  -3   8    8.01    0.76
  -1  -3  -8    9.88    1.73
   1  -3   8    8.36    0.74
   1  -3   8    8.01    0.76
   1   3   8    7.56    1.48
   1   3   8   12.24    1.68
   1  -3   8    8.47    0.75
   1  -3   8   10.60    1.41
  -1  -3  -8    8.94    1.24
   1   3   8    9.50    1.21
  -1   3  -8    6.94    1.02
  -1  -3  -8    7.04    1.37
   1  -3   8    7.73    1.02
  -1  -3  -8    8.25    0.88
   1  -3   8    9.23    1.33
   1   3   8   10.52    1.59
  -1  -3  -9   43.46    3.77
   1   3   9   53.22    3.78
   1   3   9   59.42    3.87
  -1  -3  -9   50.64    2.86
  -1  -3  -9   52.97    3.93
   1   3   9   56.74    3.84
  -1  -3  -9   53.38    3.93
  -1  -3  -9   52.13    3.79
   1   3   9   54.52    3.29
  -1   3  -9   44.55    3.11
  -1  -3  -9   49.75    3.36
  -1  -3  -9   48.24    2.82
   1  -3   9   52.16    3.55
   1  -3   9   50.10    3.11
   1   3   9   52.23    3.72
  -1  -3 -10    1.80    1.33
  -1  -3 -10    2.90    1.51
   1   3  10    3.57    1.49
  -1  -3 -10    2.89    0.47
   1   3  10    2.25    1.40
  -1  -3 -10    2.23    1.42
   1   3  10    0.19    1.32
  -1   3 -10    3.34    0.99
  -1  -3 -10    2.12    1.34
  -1  -3 -10    4.23    1.13
   1  -3  10    3.23    1.24
   1  -3  10    2.85    0.80
   1   3  10    2.26    1.48
   1   3  11   20.36    2.44
  -1  -3 -11   17.43    2.46
  -1  -3 -11   18.03    2.56
   1   3  11   15.94    2.26
   1   3  11   16.24    2.28
  -1  -3 -11   18.41    2.54
  -1  -3 -11   23.42    2.04
  -1   3 -11   22.63    1.92
   1   3  11   20.20    2.44
   1  -3  11   22.67    2.24
   1   3  12    0.85    1.51
  -1  -3 -12    0.26    1.55
  -1  -3 -12   -0.79    1.66
  -1  -3 -12   -0.78    1.65
   1   3  12   -1.27    1.51
   1   3  12    1.49    1.54
  -1   3 -12   -1.29    1.13
   1  -3  12   -0.19    1.22
   1   3  12    1.98    1.57
   1   3  13   86.24    6.02
   1  -3  13   88.61    5.84
   1  -3  14    0.45    1.52
   1   3  14   -0.77    1.81
   1   3  15    9.29    2.45
   1  -3  15    5.29    1.92
   1   3  16    3.21    2.21
   1  -3  16    3.08    2.03
  -1   4  17   13.43    2.72
  -1   4  17   19.49    3.11
  -1  -4  16    2.43    1.91
  -1   4  16    4.01    1.82
  -1   4  16    2.88    2.21
  -1  -4  15   10.24    2.31
  -1   4  15    3.23    1.77
  -1   4  15    8.10    2.38
  -1  -4  14   -2.12    1.72
  -1   4  14    2.07    1.49
  -1   4  14    1.01    1.84
  -1  -4  14   -0.99    1.53
  -1  -4  13   55.43    4.52
   1   4 -13   60.97    4.16
  -1   4  13   55.59    4.33
   1  -4 -13   58.96    4.27
  -1  -4  13   64.22    4.32
  -1   4  13   55.99    4.56
   1  -4 -12    1.04    1.72
  -1   4  12   -0.22    1.56
   1  -4 -12    1.05    1.71
   1  -4 -12   -0.26    1.66
  -1   4  12    1.78    1.72
  -1   4  12    0.45    1.55
   1  -4 -12   -0.36    1.37
   1   4 -12   -0.47    1.09
  -1  -4  12    0.23    1.44
  -1   4  12   -0.77    1.20
  -1   4  12   -0.66    1.50
  -1  -4  12    0.17    1.21
   1  -4 -12    0.74    0.79
   1  -4 -11   11.58    2.17
   1  -4 -11   11.90    2.22
  -1   4  11   14.62    2.12
  -1   4  11   11.96    2.05
  -1   4  11   14.90    2.13
   1  -4 -11   15.48    2.29
  -1  -4  11   13.85    1.97
   1   4 -11   10.79    1.62
   1  -4 -11   18.87    2.12
  -1  -4  11   16.06    1.66
   1  -4 -11   12.82    1.36
  -1  -4  11   12.99    1.70
  -1   4  11   13.95    2.04
  -1   4  10   23.00    2.47
   1  -4 -10   25.83    2.66
   1  -4 -10   19.73    2.49
   1  -4 -10   22.00    2.57
  -1   4  10   20.16    2.41
  -1   4  10   29.59    2.63
   1  -4 -10   23.67    2.38
   1   4 -10   23.03    2.11
  -1  -4  10   24.79    2.46
   1  -4 -10   24.34    1.91
  -1   4  10   25.21    2.47
  -1  -4  10   23.93    2.15
  -1  -4  10   24.14    2.06
  -1   4   9    7.75    1.64
  -1  -4   9    5.76    1.21
  -1   4   9    8.32    1.62
  -1   4   9   11.32    1.76
  -1  -4   9    7.27    1.36
   1  -4  -9    6.57    1.46
   1   4  -9    6.24    1.15
  -1  -4   9    6.19    1.16
   1  -4  -9    5.92    1.11
  -1   4   9    6.56    1.42
  -1  -4   9    7.39    1.18
  -1   4   8  177.50    9.55
   1  -4  -8  155.42    9.49
   1  -4  -8  156.32    9.51
  -1   4   8  175.36    9.53
  -1  -4   8  165.86    9.12
   1  -4  -8  149.67    9.45
  -1   4   8  159.07    9.43
  -1  -4   8  182.59    9.40
  -1   4   8  154.82    8.95
   1  -4  -8  170.21    9.31
  -1   4   8  181.74    9.23
   1  -4  -8  169.61    8.95
  -1   4   8  163.11    9.39
  -1   4   8  179.36    8.93
  -1  -4   8  163.30    9.12
  -1   4   7    1.28    1.08
   1  -4  -7    0.68    1.20
  -1  -4   7    1.19    0.85
   1  -4  -7    0.17    1.12
  -1   4   7    0.96    1.08
   1  -4  -7    1.01    1.14
  -1   4   7   -0.16    1.13
  -1   4   7    1.43    1.00
  -1  -4   7    0.91    0.97
  -1  -4   7    0.40    0.85
   1  -4  -7    0.53    0.82
  -1   4   7    0.53    0.68
   1  -4  -7    2.29    1.04
  -1  -4   7    1.05    0.69
   1  -4  -7   -0.09    0.65
  -1   4   7    2.28    0.95
  -1   4   7    1.54    0.86
   1  -4  -6   15.03    1.74
   1  -4  -6   15.30    1.72
  -1   4   6   15.30    1.70
  -1  -4   6    9.59    1.28
   1  -4  -6   14.89    1.75
  -1   4   6   11.89    1.62
  -1   4   6   14.33    1.69
   1  -4  -6   11.89    1.38
   1  -4  -6   11.56    1.36
  -1  -4   6   13.19    1.34
  -1   4   6   13.24    1.22
  -1   4   6   10.63    1.40
  -1  -4   6   12.44    1.34
  -1   4   6   10.74    1.13
  -1  -4   6   12.60    1.39
  -1  -4   6   14.31    1.35
   1  -4  -6   13.30    1.28
  -1   4   6   12.28    1.35
   1  -4  -5  119.20    6.66
  -1   4   5  107.79    6.58
   1  -4  -5  124.02    6.69
  -1  -4   5  105.79    6.41
  -1   4   5  116.57    6.64
   1  -4  -5  118.55    6.66
  -1   4   5  110.94    6.61
   1  -4  -5  115.51    6.48
   1  -4  -5  117.61    6.34
  -1  -4   5  115.80    6.35
  -1   4   5  113.05    6.43
  -1  -4   5  120.12    6.32
  -1  -4   5  117.45    6.37
  -1  -4   5  106.10    6.38
  -1   4   5  113.84    6.09
  -1   4   5  122.73    6.37
   1  -4  -5  104.73    6.27
   1   4  -4   56.71    2.85
   1   4  -4   54.87    2.84
  -1  -4   4   52.86    3.48
   1  -4  -4   55.47    3.61
   1  -4  -4   54.78    3.60
   1   4  -4   55.04    2.85
   1   4  -4   54.00    2.84
   1   4  -4   56.55    2.85
   1   4  -4   54.87    2.85
   1  -4  -4   57.33    3.63
  -1  -4   4   50.05    3.42
  -1  -4   4   57.28    3.38
  -1   4   4   54.48    3.48
  -1  -4   4   55.77    3.29
  -1   4   4   49.63    2.98
  -1  -4   4   54.29    3.31
   1  -4  -4   55.27    3.27
   1  -4  -4   50.54    3.33
  -1  -4   4   54.04    3.26
   1  -4  -4   58.66    3.64
  -1   4   4   55.07    3.41
  -1   4   3  110.11    7.29
   1  -4  -3  137.82    7.44
  -1  -4   3  139.92    6.92
  -1  -4   3  134.77    7.40
   1   4  -3  135.83    6.90
   1   4  -3  141.03    6.92
  -1  -4   3  135.21    6.92
   1  -4  -3  135.84    7.44
  -1   4   3  121.24    7.35
   1  -4  -3  137.57    7.44
  -1  -4   3  140.28    6.93
   1   4  -3  133.71    6.90
  -1   4   3  114.72    7.32
  -1   4   3  138.81    7.40
   1  -4  -3  145.68    7.09
  -1   4   3  130.79    6.75
  -1  -4   3  133.92    7.37
   1  -4  -3  121.95    7.31
  -1  -4   3  140.02    7.12
   1  -4  -3  126.18    7.27
  -1  -4   3  141.96    7.23
  -1   4   3  143.59    7.36
   1  -4  -3  123.40    7.35
  -1  -4   2    8.26    0.86
   1   4  -2    8.06    0.85
  -1  -4   2    8.58    0.87
  -1   4   2    6.80    1.08
   1  -4  -2    8.59    1.14
  -1   4   2    6.33    1.07
   1   4  -2    6.91    0.83
  -1  -4   2    7.16    0.84
  -1   4   2    8.03    1.12
   1  -4  -2    7.18    1.12
   1  -4  -2    8.26    1.15
   1   4  -2    7.70    0.86
  -1  -4   2    7.40    0.82
   1  -4  -2   11.31    1.23
   1  -4  -2    8.85    0.79
  -1  -4   2   10.00    1.15
  -1   4   2    9.75    1.28
  -1  -4   2    9.43    1.01
  -1   4   2    9.73    1.25
  -1   4   2    6.31    1.04
  -1   4   1 1195.65   60.36
  -1  -4   1 1223.85   60.25
   1  -4  -1 1209.05   60.34
   1  -4  -1 1195.97   60.34
   1   4  -1 1164.44   60.23
   1   4  -1 1182.87   60.24
  -1  -4   1 1199.44   60.24
  -1  -4   1 1190.95   60.23
   1  -4  -1 1208.40   60.34
  -1   4   1 1196.34   60.36
   1   4  -1 1225.17   60.26
  -1   4   1 1190.78   60.36
   1   4  -1 1286.57   60.51
  -1   4   1 1299.42   60.51
  -1  -4   1 1237.49   60.49
  -1  -4   1 1229.21   59.99
   1  -4  -1 1239.13   60.47
  -1   4   1 1124.20   60.31
  -1   4   1 1284.20   60.49
  -1  -4   1 1256.06   60.39
   1  -4  -1 1154.33   60.41
   1  -4   0  201.57   10.43
  -1   4   0  190.49   10.44
   1   4   0  198.10   10.51
   1  -4   0  207.12   10.44
  -1  -4   0  207.29   10.53
  -1  -4   0  207.54   10.53
   1   4   0  203.06   10.52
  -1   4   0  190.81   10.44
   1  -4   0  201.31   10.43
  -1   4   0  194.84   10.45
   1   4   0  198.26   10.51
  -1  -4   0  200.07   10.51
   1  -4   0  204.68   10.62
   1  -4   0  205.34   10.04
   1   4   0  193.95   10.08
  -1  -4   0  194.49   10.05
  -1  -4   0  195.45   10.62
   1   4   0  215.65   10.69
  -1  -4   0  212.68   10.60
   1  -4   0  206.50   10.02
   1   4   0  189.42   10.54
   1  -4   0  204.32   10.63
  -1  -4  -1    9.90    1.30
  -1  -4  -1   12.50    1.38
   1   4   1   14.30    1.40
   1  -4   1   13.37    1.11
  -1   4  -1   13.54    1.13
   1  -4   1   12.36    1.09
  -1   4  -1   13.03    1.10
   1   4   1   13.34    1.38
  -1  -4  -1   11.67    1.35
   1  -4   1   12.18    1.09
  -1   4  -1   13.62    1.13
   1   4   1   14.78    1.40
   1   4   1   14.48    1.47
   1  -4   1   12.15    1.28
   1   4   1   12.26    0.82
  -1  -4  -1   11.08    1.27
   1  -4   1   13.40    1.34
  -1  -4  -1   12.88    1.32
  -1  -4  -1   14.55    1.45
  -1  -4  -2   85.90    5.12
   1   4   2   81.79    5.08
  -1   4  -2   87.68    4.68
   1   4   2   83.95    5.09
   1  -4   2   90.79    4.68
  -1  -4  -2   86.36    5.13
   1  -4   2   89.10    4.67
   1   4   2   78.16    5.06
  -1   4  -2   84.51    4.67
  -1  -4  -2   95.39    5.19
  -1   4  -2   86.06    4.68
   1  -4   2   91.13    4.68
   1   4   2   83.98    4.52
   1   4   2   94.65    5.11
   1  -4   2   85.97    4.99
  -1  -4  -2   92.55    4.54
  -1   4  -2   84.52    5.02
   1  -4   2   88.27    4.77
  -1  -4  -2   88.07    5.11
   1  -4   2   91.88    5.08
  -1  -4  -2   83.53    4.97
   1  -4   3  372.94   18.60
   1  -4   3  365.61   18.60
  -1  -4  -3  382.23   19.28
  -1   4  -3  370.00   18.61
  -1  -4  -3  386.86   19.30
  -1  -4  -3  382.54   19.27
  -1   4  -3  376.18   18.62
   1  -4   3  375.16   18.61
  -1   4  -3  367.96   18.61
  -1  -4  -3  388.21   18.69
   1   4   3  375.40   19.10
   1  -4   3  371.99   19.04
   1   4   3  369.78   18.65
  -1  -4  -3  335.16   19.03
   1  -4   3  378.44   19.12
  -1  -4  -3  392.50   19.20
   1  -4   3  367.22   18.77
  -1  -4  -3  340.47   18.96
   1   4   3  394.93   19.22
   1  -4   4  237.64   12.10
   1  -4   4  235.46   12.10
  -1  -4  -4  260.67   13.03
  -1   4  -4  244.59   12.12
  -1  -4  -4  261.88   13.03
   1  -4   4  235.45   12.10
  -1   4  -4  242.39   12.11
  -1  -4  -4  253.96   13.00
  -1   4  -4  244.00   12.12
  -1  -4  -4  236.46   12.70
  -1  -4  -4  251.60   12.41
   1  -4   4  245.11   12.65
   1  -4   4  246.62   12.41
   1  -4   4  246.04   12.41
   1  -4   4  266.24   12.62
   1   4   4  266.35   12.78
  -1  -4  -4  274.23   12.94
  -1  -4  -4  219.21   12.54
   1   4   4  225.71   12.31
   1   4   4  262.22   12.98
   1  -4   4  236.48   12.34
   1  -4   4  232.67   12.68
   1   4   4  258.34   12.86
  -1  -4  -5   23.43    2.13
   1   4   5   21.89    2.05
  -1  -4  -5   17.40    1.93
   1   4   5   21.53    2.03
  -1  -4  -5   18.38    2.01
   1   4   5   20.18    1.98
  -1  -4  -5   18.63    1.68
  -1  -4  -5   17.38    1.49
   1   4   5   20.68    1.80
   1  -4   5   17.07    1.56
   1  -4   5   18.19    1.59
   1  -4   5   17.70    1.46
  -1  -4  -5   16.32    1.68
   1  -4   5   18.75    1.43
   1  -4   5   20.46    1.66
   1   4   5   20.61    1.92
   1  -4   5   20.36    1.36
   1   4   5   15.73    1.37
   1   4   5   21.29    1.91
  -1  -4  -5   19.06    1.95
  -1  -4  -5   20.86    1.57
  -1  -4  -6   17.05    2.03
   1   4   6   19.18    2.02
  -1  -4  -6   22.33    2.18
   1   4   6   16.67    1.98
   1   4   6   18.95    2.02
  -1  -4  -6   18.62    2.07
  -1  -4  -6   18.71    1.73
   1  -4   6   17.24    1.53
   1  -4   6   17.35    1.73
   1  -4   6   19.09    1.66
   1   4   6   21.21    1.81
  -1  -4  -6   18.73    1.81
  -1  -4  -6   16.41    1.49
   1  -4   6   20.96    1.82
   1  -4   6   19.34    1.66
   1   4   6   19.92    2.00
  -1  -4  -7    4.13    1.47
  -1  -4  -7    4.54    1.40
   1  -4   7    5.35    1.12
   1   4   7    4.33    1.25
  -1  -4  -7    4.32    1.39
   1   4   7    2.61    1.22
   1   4   7    3.63    1.26
   1  -4   7    5.55    1.09
   1  -4   7    3.97    1.23
  -1  -4  -7    3.84    1.10
   1  -4   7    5.05    0.99
   1   4   7    4.44    1.13
  -1  -4  -7    4.40    1.05
   1  -4   7    3.92    0.98
   1  -4   7    3.67    1.05
  -1  -4  -7    4.29    0.82
   1   4   7    4.34    1.25
   1   4   8    0.56    1.13
   1  -4   8   -0.12    0.94
   1   4   8    0.93    1.23
   1   4   8   -0.55    1.26
   1  -4   8    0.48    0.90
   1  -4   8   -0.11    0.80
   1   4   8    0.95    0.99
  -1  -4  -8   -0.17    1.02
  -1  -4  -8    0.80    0.97
   1   4   8   -1.08    1.24
  -1  -4  -8    0.08    0.64
   1  -4   8   -1.06    0.98
   1  -4   8    0.23    0.79
   1   4   9    0.79    1.29
  -1  -4  -9    0.32    0.61
   1   4   9   -0.20    1.25
   1   4   9   -0.79    1.37
   1   4   9    0.62    1.02
   1  -4   9   -0.12    0.82
  -1  -4  -9   -0.70    1.07
  -1  -4  -9   -0.59    1.26
   1  -4   9   -0.11    0.78
  -1  -4  -9    0.44    0.70
   1  -4   9   -0.16    1.00
   1   4   9   -1.16    1.43
  -1  -4 -10   30.29    2.94
   1   4  10   23.87    2.65
  -1  -4 -10   24.89    2.76
  -1  -4 -10   22.86    1.73
   1   4  10   23.20    2.63
   1   4  10   26.07    2.68
  -1  -4 -10   24.23    2.71
  -1  -4 -10   28.98    2.78
  -1  -4 -10   21.40    2.28
   1  -4  10   26.90    2.11
   1  -4  10   24.97    2.42
  -1  -4 -10   24.81    1.77
   1   4  10   24.37    2.67
   1  -4  10   22.26    1.98
   1   4  11   87.60    5.60
   1   4  11   79.06    5.49
  -1  -4 -11   74.60    5.66
  -1  -4 -11   78.27    5.71
  -1  -4 -11   71.79    5.63
   1   4  11   88.67    5.66
  -1  -4 -11   84.12    5.63
  -1  -4 -11   76.23    5.04
   1   4  11   79.91    5.53
   1  -4  11   80.22    5.25
  -1  -4 -12   10.38    1.77
   1   4  12    9.08    2.10
   1  -4  12   11.50    1.85
  -1  -4 -13    1.94    1.32
   1   4  13    2.30    1.88
   1  -4  13    3.19    1.64
   1   4  14    1.64    2.17
   1  -4  14    3.19    1.66
   1  -4  15   11.98    2.24
   1   4  15   13.93    2.82
   1  -4  16   -1.04    2.14
   1   4  16    0.31    2.39
   1   4  17   10.67    2.72
  -1   5  16    7.79    2.29
  -1  -5  16    7.64    2.38
  -1   5  16   11.33    2.70
  -1  -5  15    3.73    1.98
  -1   5  15    4.34    1.94
  -1   5  15    5.51    2.08
  -1  -5  14    1.34    1.68
   1  -5 -14    4.10    1.78
  -1   5  14    4.01    1.67
  -1   5  14    1.91    1.88
   1  -5 -13   11.71    2.06
  -1  -5  13    8.20    2.03
  -1   5  13   10.04    1.86
  -1  -5  13   10.42    1.71
  -1   5  13    5.91    2.06
  -1  -5  12    4.13    1.58
  -1   5  12    4.09    1.42
   1  -5 -12    2.42    1.63
  -1  -5  12    4.89    1.36
  -1   5  12    3.14    1.64
  -1   5  11    1.40    1.59
  -1   5  11    2.34    1.79
  -1   5  11    2.57    1.78
   1  -5 -11    1.92    1.51
  -1  -5  11    0.63    1.35
  -1  -5  11    0.95    1.13
  -1   5  11    1.50    1.19
   1  -5 -11    2.98    1.15
  -1  -5  11    0.15    1.07
  -1  -5  11    0.17    1.06
  -1   5  11    1.58    1.46
  -1   5  10   21.77    2.47
  -1   5  10   18.77    2.47
  -1   5  10   22.31    2.52
   1  -5 -10   17.52    2.25
  -1   5  10   21.07    2.03
  -1  -5  10   18.66    2.00
  -1  -5  10   14.17    2.01
  -1  -5  10   23.50    2.10
  -1  -5  10   17.18    1.95
  -1   5  10   25.29    2.54
   1  -5 -10   20.89    1.91
   1  -5  -9    4.04    1.58
   1  -5  -9    3.83    1.74
  -1   5   9    8.10    1.72
  -1   5   9    7.10    1.67
   1  -5  -9    3.15    1.62
  -1   5   9    5.42    1.57
  -1   5   9    4.26    1.14
  -1  -5   9    2.27    1.02
  -1  -5   9    6.39    1.41
   1  -5  -9    4.84    1.49
  -1  -5   9    5.75    1.24
  -1  -5   9    5.05    1.15
   1  -5  -9    6.97    1.15
  -1   5   8    3.91    1.38
   1  -5  -8    3.92    1.47
   1  -5  -8    2.70    1.45
  -1   5   8    3.53    1.41
  -1   5   8    1.37    1.29
   1  -5  -8    3.73    1.48
   1  -5  -8   -0.16    0.96
  -1  -5   8    1.54    1.02
  -1   5   8    2.63    0.87
   1  -5  -8    5.90    1.41
  -1  -5   8    2.36    0.88
  -1  -5   8    1.20    0.82
  -1  -5   8    2.44    0.93
   1  -5  -8    3.75    1.00
  -1   5   7  125.55    7.36
   1  -5  -7  125.99    7.41
   1  -5  -7  133.04    7.45
  -1   5   7  122.44    7.32
  -1   5   7  121.92    7.34
   1  -5  -7  120.01    7.35
  -1  -5   7  127.03    6.84
  -1  -5   7  128.31    7.03
  -1  -5   7  114.91    7.00
  -1  -5   7  122.78    6.98
   1  -5  -7  122.97    7.03
   1  -5  -7  122.35    7.14
  -1   5   7  119.00    6.67
  -1  -5   7  118.32    7.03
   1  -5  -7  116.05    6.85
   1  -5  -6  119.69    6.76
   1  -5  -6  110.18    6.67
  -1  -5   6  108.74    6.44
   1  -5  -6  118.22    6.76
  -1  -5   6  115.29    6.34
  -1  -5   6  112.02    6.45
   1  -5  -6  117.42    6.36
  -1  -5   6  110.56    6.30
  -1   5   6  107.58    5.96
  -1  -5   6  107.53    6.21
   1  -5  -6  106.51    6.47
   1  -5  -6  109.81    6.30
  -1  -5   6  107.26    6.14
  -1  -5   6  110.54    6.48
  -1  -5   5  253.80   13.90
   1  -5  -5  272.32   14.10
   1  -5  -5  279.72   14.13
   1  -5  -5  267.36   14.08
  -1  -5   5  260.32   13.66
  -1  -5   5  274.79   13.74
   1  -5  -5  270.24   13.68
  -1   5   5  247.12   13.27
  -1  -5   5  270.90   13.94
   1  -5  -5  246.05   13.89
  -1  -5   5  282.91   13.73
  -1  -5   5  281.78   14.02
   1  -5  -5  243.96   13.76
  -1  -5   5  258.49   13.62
  -1  -5   4  238.70   12.95
   1   5  -4  254.32   12.27
   1  -5  -4  256.17   13.07
  -1   5   4  244.10   13.06
   1  -5  -4  252.86   13.08
  -1   5   4  248.67   13.07
   1  -5  -4  267.62   13.13
   1   5  -4  253.49   12.28
  -1   5   4  247.52   13.07
   1   5  -4  251.74   12.28
  -1   5   4  258.59   13.00
   1  -5  -4  242.44   12.59
  -1  -5   4  239.72   12.75
  -1  -5   4  239.79   12.62
  -1  -5   4  235.36   12.58
  -1  -5   4  240.39   12.92
  -1   5   4  224.65   12.16
  -1   5   4  213.64   12.83
  -1  -5   4  261.68   13.04
  -1  -5   4  253.60   12.72
   1  -5  -4  254.64   13.01
  -1   5   4  239.06   12.16
   1  -5  -4  235.17   12.84
  -1   5   3  138.77    7.74
   1  -5  -3  142.90    7.74
  -1  -5   3  140.29    7.19
   1  -5  -3  141.43    7.72
   1   5  -3  134.15    7.17
  -1   5   3  129.74    7.67
   1   5  -3  138.93    7.18
  -1  -5   3  134.58    7.69
  -1  -5   3  139.28    7.19
  -1   5   3  138.18    7.73
   1  -5  -3  138.11    7.71
  -1  -5   3  132.00    7.17
   1   5  -3  142.78    7.19
  -1  -5   3  132.24    7.65
  -1   5   3  141.97    7.74
   1  -5  -3  131.39    7.65
  -1  -5   3  143.21    7.30
   1  -5  -3  133.31    7.23
  -1  -5   3  139.95    7.27
  -1  -5   3  138.47    7.73
   1  -5  -3  138.08    7.69
   1  -5  -3  132.17    7.59
  -1  -5   3  134.87    7.46
  -1   5   3  127.97    7.58
  -1   5   2  208.96   11.95
   1  -5  -2  227.16   12.00
   1  -5  -2  220.75   11.97
   1   5  -2  223.25   11.67
  -1  -5   2  224.16   11.67
  -1  -5   2  232.25   11.69
   1   5  -2  220.29   11.66
  -1   5   2  222.85   12.01
   1   5  -2  212.50   11.65
  -1  -5   2  221.14   11.66
   1  -5  -2  222.19   11.98
  -1   5   2  214.55   11.98
  -1  -5   2  227.66   12.06
   1  -5  -2  233.79   11.51
  -1  -5   2  241.42   11.55
  -1  -5   2  228.03   11.52
   1  -5  -2  231.21   12.07
  -1   5   2  228.92   12.08
  -1  -5   2  239.44   12.15
  -1   5   2  212.79   11.92
  -1  -5   2  235.97   11.90
  -1  -5   1  405.20   20.92
   1  -5  -1  406.98   21.05
   1  -5  -1  401.64   21.04
   1   5  -1  405.64   20.93
  -1  -5   1  408.28   20.93
  -1   5   1  405.02   21.06
   1   5  -1  414.91   20.94
  -1  -5   1  395.97   20.90
  -1   5   1  418.31   21.09
  -1   5   1  418.54   21.09
   1  -5  -1  403.69   21.05
   1   5  -1  403.87   20.93
  -1   5   1  444.62   21.29
  -1  -5   1  416.94   20.55
   1   5  -1  449.46   21.31
   1  -5  -1  423.40   21.22
  -1  -5   1  398.37   21.21
  -1  -5   1  415.75   21.08
  -1  -5   1  432.09   21.27
  -1   5   1  383.95   21.03
   1   5   0   11.52    1.38
  -1  -5   0   14.08    1.45
   1  -5   0   13.50    1.32
  -1   5   0   12.64    1.33
  -1  -5   0   11.55    1.38
  -1   5   0   11.76    1.32
  -1  -5   0   15.20    1.47
   1   5   0   12.60    1.38
   1  -5   0   12.33    1.31
  -1   5   0   15.58    1.41
   1   5   0   11.28    1.36
   1  -5   0   13.95    1.34
   1   5   0   15.22    1.68
  -1  -5   0   13.36    0.81
  -1  -5   0   14.85    1.53
   1  -5   0   12.44    1.42
  -1  -5   0   12.98    1.40
   1  -5   0   13.29    1.48
  -1   5   0   11.01    1.34
   1   5   0   10.72    1.40
  -1   5  -1    0.08    0.66
   1   5   1   -0.71    0.98
  -1  -5  -1   -0.69    0.93
  -1  -5  -1   -0.11    0.92
   1  -5   1   -0.08    0.69
  -1  -5  -1    0.11    0.89
   1   5   1    1.07    0.91
  -1   5  -1    0.24    0.69
   1  -5   1    0.08    0.68
  -1   5  -1   -0.16    0.71
   1  -5   1    1.07    0.70
   1   5   1    1.42    0.92
   1  -5   1    0.97    0.78
   1  -5   1   -0.04    0.37
  -1  -5  -1    0.76    0.76
   1   5   1   -0.76    1.14
  -1   5  -1   -0.13    0.94
   1  -5   1    1.02    0.81
  -1  -5  -1    0.91    0.98
   1   5   1    1.80    0.93
  -1   5  -2  114.70    6.03
  -1  -5  -2  111.66    6.46
  -1  -5  -2  122.24    6.54
   1   5   2  112.85    6.48
   1   5   2  110.84    6.46
   1  -5   2  112.69    6.01
   1  -5   2  113.84    6.01
  -1   5  -2  117.11    6.03
  -1   5  -2  112.78    6.02
  -1  -5  -2  125.56    6.55
   1  -5   2  113.63    6.01
   1   5   2  105.37    6.43
   1  -5   2  111.78    6.37
  -1  -5  -2  113.11    5.68
   1   5   2  106.80    5.69
   1   5   2  114.21    6.47
  -1   5  -2  106.01    6.39
  -1  -5  -2  112.27    6.42
   1  -5   2  113.69    6.12
   1  -5   2  122.11    6.50
  -1  -5  -2   98.07    6.28
  -1  -5  -3  269.71   13.53
   1  -5   3  253.60   12.80
   1   5   3  257.12   13.51
  -1   5  -3  254.72   12.81
   1  -5   3  250.32   12.80
  -1  -5  -3  275.86   13.56
   1   5   3  252.43   13.50
   1  -5   3  254.16   12.80
  -1   5  -3  251.55   12.81
  -1  -5  -3  267.68   13.53
   1   5   3  246.17   13.48
  -1   5  -3  251.03   12.81
   1   5   3  274.44   13.45
  -1  -5  -3  232.24   13.29
   1   5   3  238.61   12.67
   1  -5   3  260.95   13.33
  -1  -5  -3  259.14   13.41
  -1  -5  -3  225.16   13.22
   1  -5   3  264.95   13.41
   1  -5   3  259.26   13.01
  -1  -5  -4  186.50    9.67
   1   5   4  168.69    9.55
  -1  -5  -4  181.61    9.62
   1  -5   4  170.36    8.68
   1  -5   4  171.70    8.68
   1   5   4  166.20    9.53
  -1   5  -4  171.37    8.68
   1   5   4  166.76    9.54
  -1   5  -4  174.62    8.68
  -1  -5  -4  172.13    9.58
  -1   5  -4  173.61    8.69
   1  -5   4  165.74    8.67
   1   5   4  164.13    8.79
  -1  -5  -4  157.45    9.30
   1  -5   4  175.18    8.90
   1   5   4  174.18    9.39
   1  -5   4  169.79    9.02
   1  -5   4  161.97    9.26
   1  -5   4  173.56    8.97
   1  -5   4  192.11    9.49
  -1  -5  -4  167.13    9.25
  -1  -5  -5  161.28    8.68
  -1  -5  -5  164.96    8.71
  -1  -5  -5  164.22    8.70
   1  -5   5  150.55    7.89
   1  -5   5  141.65    8.18
  -1  -5  -5  145.88    8.28
  -1  -5  -5  158.69    8.28
   1   5   5  153.40    8.32
   1  -5   5  147.39    7.90
  -1  -5  -5  136.86    8.09
   1  -5   5  148.89    8.30
   1   5   5  144.71    7.78
   1  -5   5  142.59    7.83
  -1  -5  -6   -0.19    1.18
  -1  -5  -6    5.12    1.52
  -1  -5  -6    3.80    1.30
  -1  -5  -6   -0.42    0.89
   1  -5   6    0.63    0.73
   1  -5   6    0.64    0.64
  -1  -5  -6    0.71    1.06
   1  -5   6    0.86    0.72
   1   5   6    0.23    0.58
   1   5   6   -0.18    1.17
   1  -5   6   -0.28    0.86
  -1  -5  -6    2.69    0.95
   1  -5   6    0.96    0.53
  -1  -5  -7   27.12    2.64
   1   5   7   24.22    2.53
  -1  -5  -7   21.74    2.52
  -1  -5  -7   20.72    2.48
   1   5   7   20.07    2.41
   1   5   7   22.34    2.46
  -1  -5  -7   32.88    2.47
  -1  -5  -7   22.02    2.11
   1  -5   7   24.69    1.93
   1  -5   7   21.76    2.02
   1   5   7   24.33    2.41
  -1  -5  -7   23.86    1.92
   1  -5   7   22.59    1.67
   1  -5   7   21.90    2.16
   1   5   7   21.00    1.79
   1  -5   7   25.45    2.11
  -1  -5  -8    1.82    1.65
   1   5   8    0.41    1.28
  -1  -5  -8   -1.13    1.60
   1   5   8   -0.41    1.24
  -1  -5  -8   -2.03    1.69
   1   5   8    0.21    1.27
   1  -5   8   -0.27    0.90
  -1  -5  -8    0.16    0.99
  -1  -5  -8   -0.54    1.19
   1  -5   8    0.68    0.94
  -1  -5  -8    0.32    0.77
   1   5   8   -0.20    1.15
   1  -5   8    1.40    0.98
   1   5   9   30.94    2.99
  -1  -5  -9   24.75    2.11
   1   5   9   30.86    2.96
   1   5   9   26.51    2.88
  -1  -5  -9   30.23    2.80
  -1  -5  -9   28.16    2.58
   1  -5   9   27.13    2.33
  -1  -5  -9   24.82    2.08
   1  -5   9   31.26    2.65
   1   5   9   31.91    2.98
   1  -5   9   28.34    2.36
   1   5  10    5.10    1.79
   1   5  10    1.16    1.61
   1   5  10    4.40    1.69
   1  -5  10    3.89    1.19
  -1  -5 -10    2.46    1.53
  -1  -5 -10    0.68    1.32
   1  -5  10    3.62    1.16
  -1  -5 -10    3.38    0.93
   1  -5  10    1.88    1.20
   1   5  10    0.23    1.54
  -1  -5 -11   12.09    1.92
  -1  -5 -11   13.55    2.20
   1  -5  11    9.52    1.74
   1   5  11   10.55    2.10
  -1  -5 -12   11.94    1.97
   1   5  12    9.11    2.18
   1  -5  12   12.20    1.98
  -1  -5 -13    0.75    1.44
   1  -5  13    1.12    1.52
   1   5  13    3.31    1.95
   1   5  14    6.44    2.35
   1  -5  14    9.48    2.13
   1  -5  15    3.92    2.22
   1   5  15    2.79    2.27
   1  -5  15    4.77    1.95
   1   5  16   27.46    3.25
  -1  -6  15    0.29    1.80
   1  -6 -15    0.25    1.90
   1  -6 -14    5.49    2.07
  -1  -6  14    4.30    1.95
  -1  -6  13    2.00    1.75
  -1   6  13    1.55    1.46
   1  -6 -13    0.46    1.66
  -1   6  12    1.05    1.33
   1  -6 -12   -0.44    1.78
  -1  -6  12    0.69    1.39
  -1  -6  12    0.78    1.14
  -1  -6  11    5.94    1.51
  -1   6  11    6.50    1.48
  -1  -6  11    6.38    1.67
   1  -6 -11   11.04    2.11
   1  -6 -11    8.90    1.54
  -1  -6  11    8.04    1.56
  -1  -6  11    7.48    1.49
  -1  -6  10    0.19    1.17
  -1  -6  10   -0.18    1.07
  -1   6  10    1.08    1.10
   1  -6 -10   -1.42    1.54
   1  -6 -10    1.51    1.08
  -1  -6  10   -0.54    1.11
  -1  -6  10    0.18    1.00
   1  -6  -9    2.46    1.72
  -1   6   9    4.42    1.65
   1  -6  -9    2.23    1.58
   1  -6  -9    3.20    1.72
  -1   6   9    5.37    1.69
  -1   6   9    5.37    1.67
   1  -6  -9    3.11    1.43
  -1  -6   9    4.88    1.19
  -1   6   9    5.05    1.09
  -1  -6   9    2.80    1.10
   1  -6  -9    3.50    1.16
  -1  -6   9    5.45    1.25
  -1  -6   9    2.49    1.10
   1  -6  -8   21.28    2.53
   1  -6  -8   22.77    2.56
   1  -6  -8   25.59    2.68
  -1  -6   8   19.28    1.98
   1  -6  -8   12.66    1.94
  -1   6   8   18.47    1.65
   1  -6  -8   19.78    2.07
  -1  -6   8   15.72    1.87
   1  -6  -8   17.92    1.87
  -1  -6   8   19.74    2.08
  -1  -6   8   18.50    1.70
   1  -6  -7  298.79   15.72
   1  -6  -7  289.67   15.67
   1  -6  -7  299.16   15.71
  -1  -6   7  283.39   15.12
  -1  -6   7  308.08   15.18
  -1   6   7  272.52   14.63
  -1  -6   7  283.97   15.32
   1  -6  -7  307.45   15.25
   1  -6  -7  274.54   15.36
  -1  -6   7  278.12   14.92
  -1  -6   7  290.61   15.41
   1  -6  -7  280.84   15.15
   1  -6  -6    8.53    1.73
  -1   6   6    7.61    1.62
   1  -6  -6    9.16    1.75
  -1   6   6    4.90    1.39
  -1   6   6    9.60    1.68
   1  -6  -6    7.40    1.65
  -1  -6   6    4.53    1.09
  -1  -6   6    6.02    1.17
  -1  -6   6    7.71    1.37
  -1  -6   6    5.37    1.15
   1  -6  -6    6.85    1.20
  -1   6   6    6.19    0.74
   1  -6  -6    7.19    1.36
  -1  -6   6    5.92    1.05
  -1  -6   6    4.99    1.29
   1  -6  -6    6.43    1.25
   1   6  -5   21.69    1.28
   1  -6  -5   27.62    2.47
  -1   6   5   21.90    2.28
   1   6  -5   23.69    1.30
   1  -6  -5   29.35    2.54
  -1   6   5   23.83    2.33
   1   6  -5   20.81    1.27
   1   6  -5   21.85    1.28
   1   6  -5   20.98    1.29
   1   6  -5   19.18    1.26
   1  -6  -5   21.46    2.28
  -1   6   5   20.36    2.27
  -1   6   5   19.43    1.25
  -1   6   5   24.36    1.28
  -1  -6   5   22.76    1.89
   1  -6  -5   24.91    1.89
  -1  -6   5   22.18    2.13
  -1  -6   5   22.34    1.80
   1  -6  -5   22.82    2.22
  -1  -6   5   23.50    1.98
  -1  -6   5   23.74    2.19
  -1  -6   5   20.47    1.85
   1  -6  -5   22.02    2.09
  -1  -6   4   46.22    2.80
   1  -6  -4   53.52    3.68
  -1   6   4   51.71    3.66
  -1   6   4   44.51    3.58
  -1  -6   4   45.16    2.79
   1  -6  -4   51.60    3.62
   1   6  -4   50.64    2.83
   1   6  -4   48.29    2.81
  -1   6   4   48.60    3.64
   1   6  -4   49.37    2.82
  -1  -6   4   46.86    2.81
   1  -6  -4   49.60    3.59
  -1  -6   4   54.72    3.10
   1  -6  -4   48.53    3.03
  -1  -6   4   48.37    3.01
  -1  -6   4   50.19    3.50
   1  -6  -4   41.16    3.29
  -1  -6   4   48.68    3.55
  -1  -6   4   48.77    3.19
  -1  -6   3  132.45    7.20
   1  -6  -3  133.98    7.75
   1   6  -3  139.54    7.25
  -1   6   3  130.02    7.77
   1  -6  -3  131.01    7.72
  -1  -6   3  133.96    7.21
   1  -6  -3  140.32    7.80
  -1   6   3  136.60    7.81
   1   6  -3  138.20    7.25
  -1   6   3  137.87    7.81
   1   6  -3  136.74    7.24
  -1  -6   3  133.14    7.20
  -1  -6   3  130.33    7.15
   1  -6  -3  130.62    7.72
  -1  -6   3  139.89    7.19
  -1  -6   3  136.74    7.76
   1  -6  -3  132.14    7.17
   1  -6  -3  126.25    7.64
  -1  -6   3  138.76    7.53
  -1  -6   3  145.44    7.88
   1  -6  -2   87.92    4.85
   1   6  -2   77.28    4.44
   1   6  -2   77.04    4.44
  -1  -6   2   78.48    4.45
  -1  -6   2   72.26    4.40
   1  -6  -2   75.47    4.74
  -1   6   2   75.72    4.78
   1  -6  -2   76.68    4.74
   1   6  -2   79.03    4.46
  -1   6   2   71.74    4.74
  -1   6   2   75.74    4.79
  -1  -6   2   76.87    4.43
  -1  -6   2   77.30    4.82
  -1  -6   2   77.68    4.15
   1  -6  -2   78.44    4.18
   1  -6  -2   83.02    4.90
  -1  -6   2   77.53    4.15
  -1   6   2   69.81    4.69
  -1  -6   2   77.21    4.65
  -1  -6   2   75.60    4.83
   1  -6  -2   57.58    4.58
   1  -6  -1  179.18    9.63
   1   6  -1  185.57    9.57
   1  -6  -1  184.07    9.64
  -1  -6   1  178.06    9.53
   1   6  -1  181.90    9.55
  -1  -6   1  173.92    9.52
  -1   6   1  165.00    9.62
   1   6  -1  182.95    9.56
   1  -6  -1  190.28    9.68
  -1   6   1  176.85    9.68
  -1  -6   1  187.83    9.57
  -1   6   1  173.74    9.66
   1  -6  -1  173.93    9.82
  -1  -6   1  171.07    8.99
  -1  -6   1  178.39    8.98
  -1  -6   1  176.86    9.83
  -1  -6   1  173.63    9.84
  -1   6   1  176.53    9.68
  -1  -6   1  174.66    9.66
  -1  -6   0   33.36    2.48
   1   6   0   32.02    2.42
  -1   6   0   29.85    2.36
   1   6   0   33.66    2.47
   1  -6   0   33.12    2.40
   1  -6   0   31.71    2.38
  -1  -6   0   33.36    2.50
   1   6   0   31.60    2.43
  -1  -6   0   36.31    2.52
   1  -6   0   34.74    2.43
  -1   6   0   33.78    2.42
  -1   6   0   31.56    2.40
  -1  -6   0   29.22    2.57
   1  -6   0   32.64    2.58
  -1   6   0   32.58    2.44
   1   6   0   28.52    2.46
   1  -6   0   32.21    2.58
  -1  -6   0   27.07    2.38
   1  -6   1   18.38    1.65
  -1  -6  -1   19.00    1.94
  -1  -6  -1   24.26    2.09
   1  -6   1   18.69    1.67
  -1   6  -1   22.96    1.75
   1   6   1   19.06    1.95
   1   6   1   17.19    1.93
  -1   6  -1   22.60    1.76
   1   6   1   21.26    2.00
  -1  -6  -1   20.49    1.99
  -1   6  -1   20.97    1.75
   1  -6   1   18.28    1.68
   1  -6   1   20.87    1.28
   1  -6   1   23.11    1.98
  -1  -6  -1   21.81    2.06
  -1  -6  -1   16.58    1.86
   1  -6   1   20.46    1.25
   1  -6   1   19.08    1.95
   1   6   2  321.04   16.73
   1  -6   2  307.69   16.16
  -1  -6  -2  343.71   16.76
  -1  -6  -2  335.38   16.73
  -1   6  -2  305.78   16.17
   1   6   2  316.22   16.71
   1  -6   2  314.10   16.17
  -1   6  -2  319.30   16.20
  -1  -6  -2  332.54   16.72
  -1   6  -2  316.66   16.20
   1  -6   2  313.25   16.17
   1   6   2  322.75   16.74
   1  -6   2  307.08   15.98
   1  -6   2  325.06   16.66
   1  -6   2  318.22   16.71
  -1  -6  -2  301.12   16.60
  -1  -6  -3   17.17    1.94
   1   6   3   15.90    2.01
  -1   6  -3   13.32    1.25
  -1  -6  -3   15.16    1.92
   1  -6   3   15.64    1.25
   1  -6   3   11.68    1.17
   1  -6   3   13.27    1.20
  -1   6  -3   16.90    1.32
   1   6   3   13.19    1.92
   1   6   3   13.27    1.92
  -1   6  -3   16.85    1.31
  -1  -6  -3   14.90    1.87
   1  -6   3   10.67    1.53
   1  -6   3   14.76    1.29
  -1  -6  -3   11.78    1.59
   1  -6   3   14.44    1.71
  -1  -6  -3   12.52    1.59
   1  -6   3   13.99    1.35
  -1  -6  -4    1.80    1.30
   1   6   4    0.72    1.24
   1  -6   4    0.57    0.49
  -1   6  -4    1.13    0.53
  -1  -6  -4    0.54    1.25
   1  -6   4    0.77    0.49
   1  -6   4    0.77    0.49
   1   6   4    2.18    1.34
  -1   6  -4    0.14    0.47
  -1   6  -4    0.38    0.48
  -1  -6  -4   -1.43    1.32
   1   6   4    0.18    1.27
   1  -6   4    1.92    0.93
   1  -6   4    2.77    0.81
   1  -6   4    1.50    0.77
  -1  -6  -4    2.39    1.26
   1  -6   4    0.09    0.64
  -1  -6  -4    1.72    1.09
   1   6   4    1.18    0.41
   1  -6   4    1.45    1.03
  -1   6  -5   22.47    1.26
  -1  -6  -5   28.57    2.63
  -1  -6  -5   28.01    2.61
   1   6   5   24.41    2.46
  -1   6  -5   21.35    1.26
  -1   6  -5   19.56    1.24
   1   6   5   19.14    2.28
   1   6   5   24.12    2.43
  -1  -6  -5   22.96    2.48
  -1  -6  -5   25.94    2.26
   1  -6   5   26.42    2.16
  -1  -6  -5   28.97    2.20
   1   6   5   22.63    1.52
   1  -6   5   25.54    2.22
  -1  -6  -5   23.09    2.09
   1  -6   5   23.40    1.75
  -1  -6  -6   72.51    4.91
   1   6   6   65.55    4.75
   1   6   6   67.13    4.80
  -1  -6  -6   69.24    4.87
   1   6   6   61.17    4.74
  -1  -6  -6   65.08    4.79
  -1  -6  -6   69.38    4.53
   1  -6   6   74.76    4.51
  -1  -6  -6   73.47    4.53
   1   6   6   68.76    3.90
  -1  -6  -6   64.27    4.35
   1  -6   6   65.54    4.50
   1  -6   6   71.84    4.02
  -1  -6  -7  140.53    8.17
  -1  -6  -7  137.28    8.13
  -1  -6  -7  148.44    8.25
  -1  -6  -7  137.79    7.67
   1  -6   7  136.54    7.56
  -1  -6  -7  130.47    7.62
   1  -6   7  126.87    7.58
   1   6   7  115.60    6.96
  -1  -6  -7  128.74    7.38
  -1  -6  -8   13.36    2.44
  -1  -6  -8   20.38    2.67
   1   6   8   27.08    2.83
   1   6   8   16.51    2.40
  -1  -6  -8   21.10    2.61
   1   6   8   20.57    2.59
  -1  -6  -8   25.19    2.40
   1  -6   8   21.81    2.08
  -1  -6  -8   21.67    2.23
   1   6   8   17.72    1.65
  -1  -6  -8   22.86    1.99
   1  -6   8   19.32    2.17
   1  -6   8   21.57    2.08
   1   6   9   16.57    2.45
   1   6   9   14.21    2.37
   1   6   9   12.42    2.25
  -1  -6  -9    9.55    1.89
  -1  -6  -9   12.74    1.88
   1  -6   9   14.35    1.78
  -1  -6  -9   13.44    1.62
   1  -6   9   13.40    1.67
   1  -6   9   13.16    1.89
  -1  -6 -10    2.07    1.59
  -1  -6 -10   -1.91    1.59
  -1  -6 -10    0.48    0.98
   1  -6  10   -1.85    1.42
   1  -6  10    0.67    1.10
   1   6  10   -0.76    1.55
  -1  -6 -11   30.48    2.96
  -1  -6 -11   38.80    3.48
   1  -6  11   35.83    3.11
  -1  -6 -12   17.58    2.38
   1  -6  12   15.51    2.36
   1   6  12   14.99    2.51
  -1  -6 -13    1.48    1.70
   1  -6  13    3.17    1.89
   1  -6  13    1.42    1.64
   1   6  13    1.49    1.94
   1  -6  14   42.44    4.09
   1  -6  14   38.98    3.76
   1   6  14   43.62    4.28
   1  -6  15    1.21    1.92
  -1  -7  15    4.04    2.17
  -1  -7  14    5.68    2.09
   1  -7 -14    5.20    2.25
   1  -7 -13    6.52    2.15
  -1  -7  13    4.53    1.97
   1  -7 -12   16.50    2.69
  -1  -7  12   22.35    2.64
  -1  -7  11    6.84    1.69
   1  -7 -11    7.93    2.08
  -1  -7  11    6.68    1.50
  -1  -7  11    5.71    1.51
   1  -7 -11    6.80    1.62
  -1  -7  11    6.98    1.61
  -1  -7  10  123.56    7.77
   1  -7 -10  126.44    8.02
  -1  -7  10  133.70    7.88
  -1  -7  10  133.03    7.84
   1  -7 -10  135.58    7.67
  -1  -7  10  131.17    7.93
   1  -7  -9   25.62    2.67
  -1  -7   9   21.02    2.18
  -1  -7   9   22.38    2.36
  -1  -7   9   20.38    2.20
  -1  -7   9   22.74    2.42
   1  -7  -9   16.70    2.11
  -1   7   8   10.58    2.11
  -1   7   8    7.92    2.03
  -1   7   8    9.89    2.10
  -1   7   8    7.36    1.03
  -1  -7   8   11.09    1.56
   1  -7  -8   10.49    1.85
  -1  -7   8   11.14    1.66
   1  -7  -8   13.66    1.77
  -1  -7   8    8.15    1.66
  -1   7   7   28.20    2.89
   1  -7  -7   26.13    2.84
   1  -7  -7   30.48    3.00
   1  -7  -7   26.65    2.88
  -1   7   7   27.43    2.93
  -1   7   7   26.25    2.87
  -1  -7   7   30.39    2.67
   1  -7  -7   27.61    2.35
  -1   7   7   25.18    1.65
  -1  -7   7   25.84    2.23
   1  -7  -7   27.59    2.67
   1  -7  -7   26.75    2.48
  -1  -7   7   23.55    2.13
  -1  -7   7   23.03    2.51
   1  -7  -6  149.42    8.45
   1  -7  -6  149.36    8.45
  -1   7   6  142.81    8.39
   1  -7  -6  151.05    8.46
  -1   7   6  136.99    8.35
  -1   7   6  133.68    8.29
   1  -7  -6  131.50    7.69
  -1  -7   6  124.53    8.01
   1  -7  -6  126.15    8.07
  -1  -7   6  138.08    7.66
  -1  -7   6  146.51    8.29
   1  -7  -6  133.97    7.99
  -1  -7   6  141.07    7.75
   1  -7  -5   38.83    3.30
   1   7  -5   34.68    2.12
  -1   7   5   37.17    3.27
   1  -7  -5   36.39    3.26
   1   7  -5   34.98    2.15
   1   7  -5   37.01    2.16
   1   7  -5   37.65    2.17
   1  -7  -5   41.96    3.36
  -1   7   5   32.41    3.10
   1   7  -5   36.96    2.14
  -1   7   5   41.96    3.40
   1   7  -5   37.41    2.14
  -1  -7   5   36.52    3.07
   1  -7  -5   35.84    3.05
   1  -7  -5   35.38    2.61
  -1  -7   5   38.53    2.57
  -1  -7   5   37.03    2.76
   1  -7  -5   38.20    3.02
  -1  -7   5   39.29    3.18
   1  -7  -4   49.34    3.67
   1   7  -4   47.14    2.84
  -1   7   4   48.80    3.67
   1  -7  -4   45.78    3.59
  -1   7   4   49.09    3.70
  -1   7   4   45.01    3.60
   1   7  -4   43.81    2.82
   1  -7  -4   52.98    3.71
   1   7  -4   48.23    2.86
  -1  -7   4   47.77    3.55
   1  -7  -4   43.65    2.95
  -1  -7   4   47.77    2.94
  -1  -7   4   48.06    3.65
   1  -7  -4   42.72    3.43
  -1  -7   4   46.50    3.29
  -1   7   3   30.38    2.78
   1   7  -3   28.20    2.18
   1  -7  -3   33.80    2.77
   1  -7  -3   29.69    2.67
   1   7  -3   32.44    2.24
  -1   7   3   29.67    2.72
   1  -7  -3   32.07    2.74
  -1   7   3   31.46    2.81
   1   7  -3   29.80    2.20
   1  -7  -3   32.94    2.83
   1  -7  -3   30.90    2.11
  -1  -7   3   34.23    2.79
  -1  -7   3   28.53    2.72
   1  -7  -3   29.10    2.63
  -1  -7   3   32.59    2.55
  -1   7   2   41.31    3.13
   1  -7  -2   43.51    3.13
  -1  -7   2   40.58    2.79
  -1  -7   2   36.79    2.72
   1  -7  -2   40.27    3.08
   1   7  -2   40.06    2.76
  -1   7   2   40.07    3.13
   1  -7  -2   40.09    3.07
   1   7  -2   38.10    2.73
  -1   7   2   35.76    3.06
   1   7  -2   37.20    2.73
  -1  -7   2   34.97    2.71
  -1  -7   2   42.09    3.21
   1  -7  -2   43.41    3.22
  -1  -7   2   42.37    3.26
   1  -7  -2   40.54    3.14
  -1  -7   2   45.26    3.07
   1  -7  -1    4.67    1.24
   1   7  -1    3.68    1.04
   1  -7  -1    4.51    1.21
  -1  -7   1    3.33    1.06
  -1   7   1    4.02    1.22
  -1  -7   1    4.72    1.14
  -1  -7   1    5.06    1.16
  -1   7   1    3.75    1.18
   1   7  -1    3.96    1.06
  -1   7   1    2.69    1.15
   1   7  -1    3.83    1.10
   1  -7  -1    4.38    1.21
   1  -7  -1    2.65    1.14
  -1  -7   1    1.79    1.09
  -1  -7   1    2.59    1.17
  -1  -7   1    3.76    1.13
   1   7   0    3.59    1.17
   1  -7   0    2.03    1.05
  -1  -7   0    0.55    1.04
   1  -7   0    1.53    1.03
  -1   7   0    0.66    0.96
  -1  -7   0    0.84    1.13
   1   7   0    3.45    1.18
   1  -7   0    2.29    1.07
  -1   7   0    3.88    1.13
  -1  -7   0    3.75    1.19
  -1   7   0    1.33    0.99
   1   7   0    1.59    1.10
   1  -7   0    1.74    1.11
  -1  -7   0    0.18    1.03
   1  -7   0    1.25    1.10
   1  -7   1   44.67    3.06
   1   7   1   43.74    3.36
  -1   7  -1   42.51    3.03
   1   7   1   48.38    3.42
  -1  -7  -1   45.49    3.37
   1  -7   1   43.78    3.05
  -1  -7  -1   46.13    3.36
   1   7   1   45.56    3.38
  -1   7  -1   47.04    3.10
  -1   7  -1   45.13    3.07
  -1  -7  -1   51.03    3.43
   1  -7   1   51.10    3.13
   1  -7   1   45.93    3.44
  -1  -7  -1   42.62    3.39
  -1  -7  -1   40.17    3.31
   1  -7   1   41.80    3.39
  -1   7  -2   17.24    1.59
   1  -7   2   17.34    1.58
   1  -7   2   15.80    1.55
   1   7   2   12.39    1.80
  -1  -7  -2   19.08    2.04
  -1  -7  -2   17.51    2.03
  -1   7  -2   17.86    1.59
  -1   7  -2   18.94    1.62
   1   7   2   16.22    1.95
   1  -7   2   16.70    1.57
   1   7   2   14.74    1.92
  -1  -7  -2   17.37    1.98
   1  -7   2   13.40    1.83
  -1  -7  -2   16.99    1.93
   1  -7   2   20.46    2.13
  -1  -7  -3  145.03    8.44
   1   7   3  142.60    8.44
   1   7   3  146.72    8.48
  -1   7  -3  143.81    7.70
  -1  -7  -3  151.53    8.48
  -1   7  -3  145.79    7.70
   1   7   3  141.42    8.47
  -1   7  -3  142.22    7.70
  -1  -7  -3  160.40    8.54
   1  -7   3  149.41    8.37
  -1  -7  -3  132.61    8.30
  -1  -7  -3  126.99    8.19
   1  -7   3  153.25    8.49
  -1  -7  -4  227.82   12.38
   1   7   4  221.11   12.35
   1   7   4  233.94   12.43
  -1   7  -4  213.04   11.32
  -1  -7  -4  242.75   12.47
  -1   7  -4  215.90   11.33
   1   7   4  221.92   12.36
  -1   7  -4  216.16   11.32
  -1  -7  -4  234.02   12.41
  -1  -7  -4  234.90   11.85
   1  -7   4  218.80   12.15
  -1  -7  -4  215.04   12.18
   1  -7   4  223.73   12.26
  -1  -7  -4  215.59   12.07
  -1  -7  -5    7.77    1.80
  -1  -7  -5   10.22    1.96
  -1   7  -5    6.27    0.63
   1   7   5    5.65    1.63
  -1   7  -5    5.66    0.61
   1   7   5    6.11    1.73
  -1   7  -5    6.06    0.63
   1   7   5    9.98    1.89
  -1  -7  -5    5.39    1.75
  -1  -7  -5    7.76    1.52
   1   7   5    6.36    0.62
   1  -7   5    5.98    1.15
  -1  -7  -5    7.04    1.36
   1   7   5    6.10    0.63
   1  -7   5    5.42    1.36
   1  -7   5    5.01    1.06
  -1  -7  -5    5.89    1.36
   1  -7   5    7.85    1.56
   1   7   6  217.67   12.28
   1   7   6  208.07   12.20
  -1  -7  -6  239.60   12.48
  -1  -7  -6  243.89   12.49
   1   7   6  201.02   12.17
  -1  -7  -6  235.28   12.43
   1  -7   6  223.95   11.94
  -1  -7  -6  242.61   11.89
  -1  -7  -6  194.79   11.87
   1  -7   6  211.23   11.57
   1   7   6  208.43   11.05
  -1  -7  -6  199.33   11.74
   1  -7   6  215.81   12.02
  -1  -7  -7   29.93    3.18
   1   7   7   28.46    3.01
  -1  -7  -7   22.22    2.91
   1   7   7   25.05    2.84
  -1  -7  -7   27.47    3.08
   1   7   7   24.47    2.87
  -1  -7  -7   23.83    2.52
   1  -7   7   32.01    2.64
   1   7   7   26.43    1.97
   1  -7   7   27.27    2.37
  -1  -7  -7   29.52    2.56
   1  -7   7   27.30    2.62
  -1  -7  -7   23.84    2.36
  -1  -7  -8    3.65    1.46
   1  -7   8    6.70    1.36
   1  -7   8    5.27    1.37
   1   7   8    4.50    1.08
  -1  -7  -8    4.85    1.56
  -1  -7  -8    3.83    1.27
   1  -7   8    5.09    1.39
   1  -7   9   36.64    3.12
  -1  -7  -9   43.41    3.57
   1  -7   9   39.31    3.24
  -1  -7  -9   42.60    3.45
  -1  -7  -9   39.37    3.05
   1  -7   9   40.22    3.40
   1  -7   9   39.36    3.29
  -1  -7 -10    2.99    1.69
  -1  -7 -10    4.70    1.78
   1  -7  10    4.99    1.40
   1  -7  10    5.28    1.43
   1  -7  10    5.55    1.62
  -1  -7 -10    5.86    1.34
  -1  -7 -11    3.30    1.72
   1  -7  11    1.59    1.37
  -1  -7 -11    4.61    1.99
   1  -7  11   -0.46    1.56
  -1  -7 -12   43.51    4.02
   1  -7  12   50.47    4.07
   1  -7  12   45.45    3.96
   1  -7  13    9.24    2.13
  -1  -7 -13    6.76    2.21
   1  -7  13    7.98    2.07
   1  -7  14    2.54    2.06
   1  -8 -14   -0.28    2.18
   1  -8 -13    0.27    2.05
   1  -8 -12   11.31    2.51
   1  -8 -11    0.51    1.92
  -1  -8  11   -0.23    1.30
   1  -8 -10   37.26    3.83
  -1  -8  10   46.00    3.69
   1  -8 -10   42.77    3.54
  -1  -8  10   45.48    3.58
  -1  -8  10   47.49    3.86
  -1  -8   9    6.24    1.66
   1  -8  -9    3.39    1.72
   1  -8  -9    5.57    1.65
  -1  -8   9    5.59    1.66
  -1  -8   8   31.08    2.88
   1  -8  -8   24.71    2.75
  -1  -8   8   28.98    2.92
   1  -8  -8   21.96    2.47
   1  -8  -7   36.49    3.41
  -1  -8   7   39.01    3.38
  -1  -8   7   40.09    3.43
   1  -8  -7   34.82    3.20
   1  -8  -6    2.17    1.71
   1  -8  -6    1.92    1.78
  -1   8   6    1.96    1.63
  -1   8   6    0.49    1.60
  -1   8   6    2.96    1.63
   1  -8  -6    1.92    1.92
   1  -8  -6    2.69    1.52
  -1  -8   6    4.09    1.40
  -1  -8   6    2.74    1.42
   1  -8  -6    1.00    1.25
   1  -8  -5   35.64    3.22
   1  -8  -5   37.46    3.28
  -1   8   5   26.27    3.01
  -1   8   5   32.92    3.20
   1  -8  -5   27.71    3.06
  -1   8   5   31.06    3.14
   1  -8  -5   29.59    2.92
  -1  -8   5   29.92    2.94
   1  -8  -5   30.59    2.86
  -1  -8   5   34.15    3.09
  -1  -8   5   30.86    2.57
  -1   8   4    1.51    1.51
   1   8  -4    0.50    0.78
   1  -8  -4    3.53    1.64
   1  -8  -4    0.83    1.62
   1   8  -4    0.67    0.76
  -1   8   4    0.65    1.51
   1   8  -4   -0.84    0.88
   1  -8  -4   -0.62    1.54
  -1   8   4    0.87    1.55
  -1  -8   4   -0.42    1.17
   1  -8  -4   -0.81    1.30
  -1  -8   4    0.22    1.35
  -1  -8   4   -0.62    1.05
   1  -8  -3   10.38    1.86
  -1   8   3   10.43    1.82
   1  -8  -3    9.08    1.84
   1   8  -3    6.71    1.17
  -1   8   3    7.87    1.77
   1   8  -3    9.10    1.23
   1  -8  -3   10.21    1.83
   1   8  -3    8.38    1.23
  -1   8   3   11.49    1.86
  -1  -8   3    6.45    1.60
   1  -8  -3    7.78    1.65
  -1  -8   3   10.57    1.56
   1  -8  -3    6.70    1.54
  -1  -8   3    6.40    1.68
   1  -8  -2    5.50    1.53
   1  -8  -2    2.30    1.44
  -1   8   2    7.95    1.62
   1   8  -2    5.45    1.22
   1   8  -2    5.98    1.25
   1  -8  -2    3.90    1.52
  -1   8   2    3.53    1.41
   1   8  -2    4.46    1.19
  -1   8   2    4.65    1.44
   1  -8  -2    5.17    1.45
  -1  -8   2    3.72    1.38
   1  -8  -2    2.45    1.33
  -1  -8   2    4.34    1.50
   1  -8  -1   18.29    1.99
   1  -8  -1   17.23    1.95
   1   8  -1   12.45    1.75
  -1   8   1   16.99    2.01
   1   8  -1   14.42    1.74
   1   8  -1   13.70    1.77
  -1   8   1   16.74    1.97
   1  -8  -1   14.20    1.87
  -1   8   1   15.78    1.91
  -1  -8   1   15.69    2.06
   1  -8  -1   14.26    1.99
  -1  -8   1   14.12    2.06
   1   8   0    0.81    1.15
  -1  -8   0    1.27    1.21
  -1   8   0    1.36    1.08
  -1  -8   0    2.51    1.26
   1  -8   0    3.52    1.22
   1  -8   0    0.73    1.10
  -1   8   0    2.28    1.21
   1  -8   0    1.46    1.07
   1   8   0    0.65    1.13
  -1   8   0   -0.15    1.11
   1   8   0    1.96    1.28
  -1  -8   0    1.10    1.23
  -1  -8   0    1.45    1.25
   1  -8   0    1.21    1.12
   1  -8   0    1.25    1.34
  -1  -8  -1   44.96    3.38
  -1   8  -1   42.42    3.07
   1   8   1   41.43    3.33
  -1  -8  -1   42.67    3.34
   1   8   1   37.33    3.23
   1   8   1   41.10    3.30
  -1   8  -1   47.73    3.16
  -1  -8  -1   44.49    3.34
  -1   8  -1   48.45    3.17
   1  -8   1   42.52    3.45
  -1  -8  -1   38.91    3.44
   1  -8   1   37.68    3.38
  -1  -8  -1   33.69    3.24
   1   8   2   68.76    4.60
  -1  -8  -2   66.90    4.58
  -1   8  -2   66.44    4.04
   1   8   2   64.48    4.55
  -1  -8  -2   65.10    4.53
  -1  -8  -2   68.77    4.61
   1   8   2   67.72    4.59
  -1   8  -2   65.72    4.05
  -1   8  -2   58.82    3.98
   1  -8   2   57.72    4.43
   1  -8   2   64.77    4.66
  -1  -8  -2   60.14    4.45
  -1   8  -3   14.71    1.46
  -1  -8  -3   16.30    2.20
   1   8   3   14.96    2.14
  -1  -8  -3   18.85    2.32
  -1   8  -3   13.42    1.41
  -1  -8  -3   14.55    2.14
   1   8   3   12.66    2.01
   1   8   3   11.22    1.94
  -1   8  -3   12.86    1.40
  -1  -8  -3   15.07    2.04
   1  -8   3   10.55    1.85
  -1  -8  -3   11.81    1.82
   1  -8   3   15.57    2.08
  -1  -8  -4    3.56    1.76
  -1  -8  -4    2.87    1.66
   1   8   4    2.71    1.56
  -1  -8  -4    3.98    1.75
   1   8   4    2.04    1.55
   1   8   4    0.90    1.42
   1  -8   4    4.99    1.47
  -1  -8  -4    1.50    1.21
   1  -8   4    0.66    1.45
  -1  -8  -4    0.79    1.12
  -1  -8  -5    9.74    2.17
  -1  -8  -5   14.12    2.38
   1   8   5   12.74    2.25
   1   8   5   12.76    2.25
  -1  -8  -5   16.88    2.44
   1   8   5   14.50    2.31
  -1  -8  -5   11.75    2.01
   1  -8   5   10.25    1.81
  -1  -8  -5   13.35    1.92
   1  -8   5   15.24    2.11
   1  -8   6    9.33    1.73
  -1  -8  -6    6.41    1.63
   1  -8   6   10.26    2.00
  -1  -8  -6    6.01    1.54
   1  -8   7    8.19    1.74
  -1  -8  -7    4.71    1.68
  -1  -8  -7    6.50    1.52
   1  -8   7    7.83    1.79
  -1  -8  -8    1.14    1.47
   1  -8   8    1.03    1.35
   1  -8   8    1.35    1.29
  -1  -8  -8    0.38    1.35
  -1  -8  -9    5.36    1.79
   1  -8   9    8.35    1.77
  -1  -8  -9    4.90    1.51
   1  -8   9    7.85    1.67
  -1  -8 -10    5.95    1.99
   1  -8  10   11.89    2.00
   1  -8  10   10.14    2.01
  -1  -8 -11   42.76    3.75
   1  -8  11   35.97    3.48
  -1  -8 -12    3.73    2.11
   1  -8  12    7.06    1.97
   1  -9 -12   -0.29    2.25
   1  -9 -11   -1.96    2.01
   1  -9 -10   10.95    2.41
  -1  -9  10   17.12    2.30
   1  -9 -10   13.08    2.21
  -1  -9  10   15.60    2.46
   1  -9  -9    7.79    2.13
  -1  -9   9    4.45    1.75
   1  -9  -9    6.14    1.88
  -1  -9   9    4.94    1.83
   1  -9  -8    8.15    2.13
  -1  -9   8    7.36    1.99
   1  -9  -8    7.15    1.89
  -1  -9   8   12.76    2.34
  -1  -9   7    6.58    1.80
   1  -9  -7    5.67    1.94
  -1  -9   7    4.93    1.87
   1  -9  -7    7.04    1.66
   1  -9  -6   34.59    3.30
  -1  -9   6   26.81    3.08
   1  -9  -6   32.94    3.13
  -1  -9   6   36.61    3.39
   1  -9  -5    0.25    1.43
  -1  -9   5   -0.48    1.39
  -1  -9   5    1.02    1.49
   1  -9  -5   -1.38    1.56
   1  -9  -4    2.29    1.76
   1  -9  -4    3.01    1.77
  -1   9   4    3.57    1.80
  -1   9   4    2.63    1.76
   1  -9  -4    2.76    1.75
  -1   9   4    3.11    1.85
  -1  -9   4    5.23    1.76
   1  -9  -4    6.91    1.77
  -1  -9   4    3.55    1.64
   1  -9  -3   25.34    2.77
   1  -9  -3   21.94    2.66
  -1   9   3   25.01    2.82
   1  -9  -3   27.78    2.82
  -1   9   3   24.25    2.79
  -1   9   3   28.77    2.92
  -1  -9   3   24.29    2.77
   1  -9  -3   31.96    3.02
  -1  -9   3   28.06    2.93
   1  -9  -3   27.13    2.81
   1   9  -2   92.51    5.72
  -1   9   2  105.77    6.26
   1   9  -2  100.93    5.79
  -1   9   2   96.86    6.15
   1   9  -2   93.55    5.71
  -1   9   2   92.45    6.11
  -1  -9   2   91.43    6.26
   1  -9  -2   96.04    6.28
   1  -9  -2   80.59    6.07
  -1  -9   2   98.62    6.48
   1   9  -1    0.97    1.29
  -1   9   1    3.17    1.51
  -1   9   1    0.56    1.30
  -1   9   1    1.51    1.30
   1   9  -1    3.41    1.41
   1   9  -1    3.25    1.34
   1  -9  -1    3.48    1.46
  -1  -9   1    4.92    1.68
   1   9   0   16.00    2.04
  -1   9   0   17.39    2.05
   1   9   0   15.73    2.06
  -1   9   0   17.87    2.07
  -1   9   0   17.56    2.09
   1   9   0   17.37    2.12
   1  -9   0   17.65    2.30
  -1  -9   0   16.44    2.32
   1  -9   0   15.01    2.34
   1   9   1   19.72    2.30
  -1   9  -1   16.28    1.97
   1   9   1   18.06    2.27
  -1   9  -1   15.49    1.91
   1   9   1   22.22    2.41
  -1   9  -1   18.08    1.99
   1  -9   1   20.29    2.41
  -1  -9  -1   18.94    2.45
   1  -9   1   21.43    2.61
  -1  -9  -1   17.65    2.33
   1   9   2    8.80    1.89
  -1  -9  -2   11.83    2.15
  -1  -9  -2    9.87    2.04
   1   9   2   12.09    2.00
   1   9   2   12.74    2.03
  -1  -9  -2    9.25    2.03
   1  -9   2    8.85    1.87
  -1  -9  -2    9.05    1.91
   1  -9   2   11.18    2.01
  -1  -9  -3   -0.23    1.70
  -1  -9  -3    0.23    1.70
   1   9   3    0.69    1.63
   1   9   3    2.79    1.69
  -1  -9  -3    4.53    1.81
   1   9   3    1.63    1.61
  -1  -9  -3    1.69    1.57
   1  -9   3    1.59    1.51
  -1  -9  -3    1.83    1.34
   1  -9   3    0.25    1.50
   1   9   4    3.47    1.84
   1   9   4    8.47    2.09
   1   9   4    5.48    1.89
   1  -9   4    3.64    1.69
  -1  -9  -4    4.64    1.66
   1  -9   4    7.45    1.83
  -1  -9  -4    5.90    1.66
  -1  -9  -5    0.49    1.44
   1  -9   5    1.37    1.50
  -1  -9  -5    0.22    1.36
   1  -9   5    0.50    1.44
   1  -9   6    1.38    1.46
  -1  -9  -6    0.50    1.36
   1  -9   6   -0.25    1.51
  -1  -9  -6    0.44    1.45
  -1  -9  -7   12.41    2.29
   1  -9   7   17.73    2.42
   1  -9   7   15.70    2.38
  -1  -9  -7   17.81    2.28
   1  -9   8    4.40    1.64
  -1  -9  -8    3.85    1.96
  -1  -9  -8    1.73    1.55
   1  -9   8    1.78    1.75
  -1  -9  -9   -0.78    1.60
  -1  -9  -9    2.93    1.61
   1  -9   9    1.68    1.56
   1  -9   9    1.52    1.58
  -1  -9 -10    2.37    2.03
   1  -9  10    4.00    1.72
  -1  -9 -11    5.87    2.19
  -1  -9 -12   -1.90    2.31
  -1 -10  10    2.86    2.08
  -1 -10   9    1.90    1.87
   1 -10  -9    6.83    2.27
  -1 -10   9    6.03    2.22
   1 -10  -9    1.48    1.90
  -1 -10   8   30.06    3.29
   1 -10  -8   26.57    3.28
   1 -10  -8   30.20    3.27
  -1 -10   8   30.19    3.45
   1 -10  -7    3.16    1.89
  -1 -10   7    0.27    1.64
   1 -10  -7    2.80    1.68
  -1 -10   7    2.58    2.05
   1 -10  -6   -0.28    1.75
  -1 -10   6    3.76    1.81
  -1 -10   6    0.86    1.68
   1 -10  -6    1.54    1.74
   1 -10  -5    3.33    1.69
  -1 -10   5    1.60    1.98
  -1 -10   5    0.28    1.62
   1 -10  -5    0.78    1.61
  -1 -10   4  173.52    9.86
   1 -10  -4  146.88    9.56
  -1 -10   4  156.69    9.81
   1 -10  -3   58.04    4.72
  -1 -10   3   50.34    4.50
  -1 -10   3   62.10    4.84
   1 -10  -3   60.38    4.67
  -1  10   2    2.22    1.91
  -1  10   2    5.81    1.88
  -1  10   2    3.13    1.93
  -1 -10   2    2.89    1.75
   1 -10  -2    3.16    1.73
   1 -10  -2    1.85    1.67
  -1 -10   2    0.83    1.56
  -1 -10   1    1.58    1.67
   1 -10  -1    3.12    1.72
   1 -10  -1    3.19    1.61
   1 -10   0   11.35    2.17
  -1 -10   0    8.60    2.00
   1  10   1    2.36    1.66
   1  10   1    1.73    1.63
   1  10   1    1.51    1.69
  -1 -10  -1    2.92    1.75
   1 -10   1    3.85    1.83
  -1 -10  -1   -0.26    1.62
   1 -10   1    3.54    1.87
   1  10   2   18.17    2.66
   1  10   2   13.83    2.44
   1  10   2   14.06    2.45
   1 -10   2   11.50    2.27
  -1 -10  -2   13.89    2.29
   1 -10   2   15.39    2.49
   1 -10   3   18.12    2.54
  -1 -10  -3   13.81    2.40
  -1 -10  -3   17.62    2.62
   1 -10   3   17.76    2.66
   1 -10   4   52.11    4.19
  -1 -10  -4   41.33    3.94
   1 -10   4   52.62    4.32
  -1 -10  -4   38.46    3.88
   1 -10   5   56.10    4.46
  -1 -10  -5   50.73    4.44
  -1 -10  -5   46.66    4.23
   1 -10   5   53.28    4.55
   1 -10   6    1.80    1.61
  -1 -10  -6    0.56    1.75
   1 -10   6    0.57    1.87
  -1 -10  -6    1.76    1.76
   1 -10   7    3.60    1.86
  -1 -10  -7   -0.57    1.73
   1 -10   7    1.42    1.80
  -1 -10  -7    1.74    1.65
  -1 -10  -8   91.37    6.62
   1 -10   8   92.86    6.64
  -1 -10  -8   94.81    6.39
  -1 -10  -9   -0.87    2.19
   1 -10   9   -1.03    1.70
   1 -10   9    1.98    2.00
   1 -11  -8   22.04    3.08
   1 -11  -7   -0.28    2.01
  -1 -11   6    3.84    2.18
   1 -11  -6    1.14    1.86
  -1 -11   5    2.06    2.07
   1 -11  -5    4.61    2.07
  -1 -11   4    4.69    2.01
  -1 -11   4    3.43    2.16
   1 -11  -4    2.32    1.96
  -1 -11   3  125.97    8.01
   1 -11  -3  125.30    8.07
  -1 -11   3  119.27    8.10
   1 -11  -3  107.56    7.79
   1 -11  -2   43.97    4.05
  -1 -11   2   37.68    3.90
  -1 -11   2   41.14    4.05
   1 -11  -2   32.38    3.67
  -1 -11   1   29.82    3.28
   1 -11  -1   28.68    3.29
   1 -11  -1   19.31    2.92
   1 -11   0    8.33    2.21
  -1 -11   0    3.52    2.09
  -1 -11   0    3.30    2.11
  -1 -11  -1    0.59    1.85
   1 -11   1    1.71    1.79
  -1 -11  -1    2.07    1.81
   1 -11   1   -0.30    1.94
   1 -11   2    6.25    2.23
  -1 -11  -2    7.32    2.05
   1 -11   2    3.68    2.06
   1 -11   3    3.12    1.92
  -1 -11  -3    3.60    2.08
   1 -11   3    4.64    2.23
  -1 -11  -3    2.89    1.88
   1 -11   4    1.99    1.96
  -1 -11  -4    2.74    2.03
  -1 -11  -4    5.71    2.12
   1 -11   4    5.60    2.16
   1 -11   5    2.84    1.89
  -1 -11  -5    2.83    1.93
   1 -11   6    9.37    2.37
  -1 -11  -6    7.29    2.20
  -1 -11  -7   12.47    2.48
  -2   0  18   17.37    2.86
  -2   0  17    0.30    1.86
  -2   0  16    4.51    1.83
  -2   0  16    5.24    1.86
   2   0 -15    0.21    1.30
   2   0 -15    0.63    1.28
   2   0 -15   -0.21    1.26
  -2   0  15    0.79    1.32
  -2   0  15    0.40    1.57
   2   0 -14    1.17    1.37
   2   0 -14    2.95    1.44
   2   0 -14    1.75    1.31
  -2   0  14    2.42    1.42
  -2   0  14    2.24    1.46
  -2   0  13   -0.86    1.23
   2   0 -13    0.72    1.09
  -2   0  13    0.57    1.19
   2   0 -13    0.18    1.08
   2   0 -13   -0.90    1.23
  -2   0  13    0.29    1.12
  -2   0  13   -1.19    1.35
   2   0 -12    7.89    1.46
  -2   0  12   13.16    1.56
  -2   0  12    9.45    1.45
   2   0 -12    6.65    0.88
   2   0 -12    8.58    1.46
   2   0 -12    9.68    1.51
  -2   0  12    9.38    1.45
  -2   0  12    6.33    1.49
   2   0 -11    0.15    0.95
  -2   0  11    0.24    0.86
   2   0 -11    0.13    0.56
   2   0 -11    0.15    0.97
   2   0 -11    0.15    0.96
  -2   0  11    0.37    0.86
  -2   0  11    1.10    0.91
  -2   0  11   -0.55    1.04
  -2   0  11    0.42    1.01
  -2   0  10    1.55    0.91
   2   0 -10    1.45    0.59
  -2   0  10    3.78    1.03
  -2   0  10    1.56    0.87
  -2   0  10    1.33    1.06
  -2   0  10    1.03    0.66
   2   0 -10    1.54    0.97
  -2   0  10    2.21    0.94
  -2   0   9   -0.40    0.76
   2   0  -9    0.06    0.49
  -2   0   9    0.80    0.77
  -2   0   9    0.30    0.72
  -2   0   9   -0.27    0.99
  -2   0   9   -0.38    0.98
   2   0  -9   -0.34    0.88
  -2   0   9   -0.75    0.78
  -2   0   9   -0.48    0.61
   2   0  -8   44.42    2.90
  -2   0   8   55.55    3.21
  -2   0   8   57.65    3.24
  -2   0   8   54.46    3.21
  -2   0   8   51.00    3.18
  -2   0   8   46.60    3.35
  -2   0   8   54.15    2.94
  -2   0   8   45.59    3.12
   2   0  -7   -0.18    0.50
  -2   0   7   -0.86    0.73
  -2   0   7    0.16    0.69
  -2   0   7   -0.39    0.67
  -2   0   7   -0.73    0.98
  -2   0   7   -0.63    0.90
  -2   0   7    0.16    0.69
  -2   0   7    0.15    0.54
   2   0  -6   10.48    0.95
  -2   0   6   10.52    1.07
  -2   0   6   15.73    1.20
  -2   0   6   14.75    1.19
  -2   0   6    7.83    1.16
  -2   0   6    8.53    1.11
  -2   0   6   11.31    1.03
  -2   0   6   10.15    0.97
  -2   0   5    0.34    0.49
   2   0  -5    0.67    0.46
  -2   0   5   -0.57    0.52
  -2   0   5    0.80    0.52
  -2   0   5   -0.56    0.67
  -2   0   5    0.62    0.68
  -2   0   5   -0.60    0.59
  -2   0   5   -0.10    0.45
  -2   0   4 2597.24  128.80
  -2   0   4 2583.74  128.80
  -2   0   4 2574.45  128.80
  -2   0   4 2690.18  128.94
  -2   0   4 2613.54  128.83
   2   0  -4 2606.56  128.80
  -2   0   4 2568.79  128.70
  -2   0   4 2636.00  128.74
  -2   0   3   -0.65    0.45
  -2   0   3   -0.27    0.43
  -2   0   3   -0.43    0.42
  -2   0   3    0.15    0.51
   2   0  -3   -0.39    0.58
  -2   0   3    0.33    0.34
  -2   0   3   -0.62    0.51
  -2   0   2  390.02   19.68
   2   0  -2  394.19   19.69
  -2   0   2  387.79   19.68
   2   0  -2  396.68   19.69
  -2   0   2  394.51   19.68
   2   0  -2  389.93   19.69
  -2   0   2  389.37   19.71
   2   0  -2  399.69   19.72
  -2   0   2  408.59   19.70
   2   0  -1   -0.33    0.33
  -2   0   1    0.30    0.30
   2   0  -1    0.24    0.30
  -2   0   1    0.24    0.29
  -2   0   1    0.09    0.29
   2   0  -1   -0.09    0.30
   2   0  -1   -0.13    0.34
  -2   0   1   -0.03    0.34
   2   0  -1    0.15    0.35
  -2   0   1    0.33    0.29
  -2   0   1    0.39    0.39
  -2   0   0 3321.06  161.31
   2   0   0 3264.56  161.31
  -2   0   0 3406.36  161.32
  -2   0   0 3347.19  161.32
   2   0   0 3310.43  161.31
   2   0   0 3357.73  161.31
  -2   0   0 3245.86  161.30
   2   0   0 3259.13  161.30
   2   0   0 3127.33  161.26
  -2   0   0 3298.16  161.26
  -2   0   0 3085.03  161.26
  -2   0  -1   -0.04    0.41
   2   0   1    0.15    0.40
  -2   0  -1    0.52    0.45
   2   0   1    0.04    0.41
   2   0   1   -0.55    0.42
  -2   0  -1   -0.12    0.39
  -2   0  -1   -0.04    0.44
   2   0   1    0.34    0.43
  -2   0  -1   -0.12    0.42
   2   0   1   -0.54    0.46
   2   0   1    0.20    0.33
   2   0   2 9979.09  477.01
   2   0   2 9999.00  477.01
   2   0   2 9912.59  477.00
   2   0   2 9931.03  476.81
  -2   0  -2 9252.80  476.74
   2   0   2 9902.86  476.98
   2   0   2 9406.59  476.74
  -2   0  -2 9967.98  476.98
   2   0   3    0.45    0.66
   2   0   3    2.29    0.71
   2   0   3    1.28    0.63
  -2   0  -3   -0.36    0.62
  -2   0  -3    0.20    0.58
  -2   0  -3   -0.19    0.74
   2   0   3    0.46    0.54
   2   0   3    0.14    0.43
   2   0   4  889.58   43.22
   2   0   4  897.45   43.22
   2   0   4  898.85   43.22
  -2   0  -4  872.90   43.31
   2   0   4  836.51   42.77
   2   0   4  897.52   43.25
  -2   0  -4  876.72   43.25
   2   0   5    1.18    0.78
   2   0   5   -0.50    0.76
   2   0   5    0.93    0.75
   2   0   5    0.02    0.32
  -2   0  -5   -0.66    0.79
   2   0   5   -0.09    0.72
  -2   0  -5    0.37    0.89
   2   0   6   55.89    3.32
   2   0   6   52.55    3.28
   2   0   6   60.30    3.36
  -2   0  -6   52.79    3.49
   2   0   6   49.04    2.80
   2   0   6   49.65    3.34
   2   0   7    0.31    0.76
   2   0   7    0.84    0.76
   2   0   7    0.52    0.77
   2   0   7    0.04    0.43
  -2   0  -7   -0.15    0.92
   2   0   7    0.63    0.89
   2   0   8    3.22    0.93
   2   0   8    1.50    0.88
   2   0   8    4.05    1.01
   2   0   8    3.72    0.62
  -2   0  -8    5.92    1.32
   2   0   8    1.84    1.01
   2   0   9    0.25    0.95
   2   0   9   -0.13    0.95
   2   0   9    0.38    1.03
   2   0   9    0.41    0.53
   2   0   9   -0.32    0.98
   2   0  10  414.89   21.50
   2   0  10  419.29   21.51
   2   0  10  404.31   21.48
   2   0  10  427.32   21.80
   2   0  11    1.77    1.27
   2   0  11    0.88    1.23
  -2   0 -11   -0.75    1.25
   2   0  11    0.15    1.20
  -2   0 -11    0.75    1.23
  -2   0 -11    0.75    1.27
   2   0  11   -0.19    1.39
  -2   0 -12   83.28    5.56
   2   0  12   83.59    5.25
   2   0  12   81.93    5.24
  -2   0 -12   83.81    5.55
  -2   0 -12   86.06    5.59
   2   0  12   83.92    5.27
   2   0  12   81.48    5.56
  -2   0 -13    0.22    1.27
  -2   0 -13   -0.22    1.25
  -2   0 -13   -0.87    1.32
   2   0  13    1.80    1.59
  -2   0 -14    1.39    1.42
  -2   0 -14    1.62    1.36
  -2   0 -14    2.76    1.40
   2   0  15   -0.52    1.69
   2   0  16    4.41    2.13
   2   0  17   -1.46    2.13
  -2   1  18   26.91    3.45
  -2   1  17    2.67    2.05
   2   1 -17   -0.85    2.10
  -2   1  17    0.73    1.89
   2  -1 -16   -0.51    1.61
   2  -1 -16   -0.25    1.65
   2  -1 -16   -1.26    1.54
  -2   1  16    0.28    1.66
  -2   1  16   -0.23    1.57
  -2  -1  16    0.42    1.71
  -2   1  15    3.85    1.71
  -2  -1  15    2.36    1.62
  -2   1  15    1.69    1.71
  -2   1  14   42.79    3.35
   2   1 -14   44.59    3.28
   2   1 -14   42.55    3.26
   2   1 -14   40.15    3.19
  -2   1  14   38.08    3.29
  -2   1  14   38.66    3.33
  -2  -1  14   42.12    3.70
  -2   1  14   36.12    3.48
  -2   1  14   44.31    3.51
  -2  -1  14   43.86    3.41
   2   1 -13   42.73    3.45
   2  -1 -13   46.21    2.83
   2   1 -13   50.83    3.56
  -2   1  13   59.18    3.88
   2   1 -13   51.62    3.58
  -2   1  13   54.05    3.76
  -2   1  13   55.41    3.78
  -2  -1  13   50.56    4.01
  -2   1  13   50.21    3.95
  -2  -1  13   50.77    3.70
  -2   1  13   56.20    3.91
   2   1 -12  202.70   10.65
  -2  -1  12  190.09   10.39
   2  -1 -12  176.08    9.98
  -2   1  12  193.52   10.71
   2   1 -12  203.11   10.63
  -2  -1  12  196.93   10.43
  -2   1  12  205.35   10.77
  -2  -1  12  193.98   10.41
  -2   1  12  201.73   10.75
   2   1 -12  204.88   10.65
  -2   1  12  191.40   10.98
  -2  -1  12  206.12   11.15
  -2   1  12  200.73   10.80
  -2  -1  12  197.23   10.69
   2  -1 -11    2.03    1.16
   2  -1 -11    0.66    0.53
   2   1 -11    1.76    1.00
  -2   1  11    1.42    0.99
   2  -1 -11    1.19    1.08
  -2  -1  11    1.10    0.79
   2   1 -11    0.12    0.88
  -2   1  11    2.28    1.08
  -2  -1  11    1.81    0.89
   2   1 -11    1.13    0.93
  -2  -1  11    0.61    0.77
  -2   1  11    1.57    1.10
   2  -1 -11    1.36    1.16
  -2  -1  11    2.45    1.22
  -2   1  11    0.67    0.99
  -2  -1  11    2.24    1.15
  -2   1  11    0.44    1.09
  -2  -1  11    1.21    1.05
  -2   1  10    2.48    1.04
   2   1 -10    2.31    0.94
   2  -1 -10    2.29    1.05
   2  -1 -10    1.53    1.05
   2   1 -10    1.90    0.76
  -2  -1  10    1.53    0.79
   2   1 -10    3.32    0.95
   2  -1 -10    1.94    0.65
   2  -1 -10    1.84    1.01
  -2  -1  10    3.35    0.89
  -2   1  10    1.57    1.03
  -2   1  10    2.23    1.02
   2   1 -10    1.55    0.85
  -2  -1  10    2.36    0.81
  -2  -1  10    5.03    1.10
  -2   1  10    3.23    1.07
  -2   1  10    1.95    0.92
  -2   1  10    1.87    0.59
  -2  -1  10    2.38    0.91
   2  -1 -10    3.23    1.13
   2  -1  -9   60.94    4.18
   2  -1  -9   63.82    4.21
  -2  -1   9   67.25    3.86
  -2   1   9   62.95    4.10
   2   1  -9   67.77    3.98
   2   1  -9   62.61    3.82
   2  -1  -9   64.08    3.73
   2   1  -9   69.71    3.99
  -2  -1   9   64.17    3.84
  -2   1   9   64.65    4.13
  -2  -1   9   64.42    3.85
   2  -1  -9   64.00    4.22
   2   1  -9   63.45    3.95
  -2   1   9   56.05    4.02
  -2   1   9   79.02    4.11
  -2   1   9   71.57    4.33
  -2  -1   9   73.72    4.35
  -2   1   9   67.22    4.10
  -2   1   9   71.12    3.68
  -2  -1   9   69.22    4.05
   2  -1  -9   67.76    4.16
  -2   1   8  113.49    6.46
   2  -1  -8  114.44    6.56
   2   1  -8  106.36    6.19
   2  -1  -8  108.22    6.52
  -2  -1   8  119.24    6.21
   2   1  -8  118.47    6.28
   2   1  -8  111.86    6.26
   2   1  -8  107.76    6.24
  -2   1   8  111.38    6.45
  -2  -1   8  110.70    6.18
   2  -1  -8  104.77    6.50
  -2   1   8  118.13    6.49
  -2  -1   8  116.50    6.20
  -2  -1   8  119.30    6.67
  -2   1   8  122.20    6.37
  -2   1   8  103.30    6.49
  -2  -1   8  125.37    6.37
  -2   1   8  124.59    6.47
   2  -1  -8  116.38    6.46
  -2   1   8  126.51    6.08
   2   1  -7 1579.63   83.28
  -2   1   7 1715.35   83.51
   2  -1  -7 1621.49   83.54
   2   1  -7 1614.52   83.29
   2  -1  -7 1610.20   83.53
   2   1  -7 1602.01   83.28
  -2  -1   7 1733.65   83.23
  -2  -1   7 1716.20   83.23
  -2  -1   7 1726.67   83.24
  -2   1   7 1737.42   83.53
   2   1  -7 1615.18   83.29
   2  -1  -7 1637.65   83.55
  -2   1   7 1748.80   83.53
  -2   1   7 1588.54   83.54
  -2  -1   7 1738.71   83.68
  -2   1   7 1705.22   83.38
   2  -1  -7 1641.45   83.43
  -2   1   7 1679.45   83.43
  -2  -1   7 1732.82   83.34
  -2  -1   7 1750.87   83.26
  -2   1   7 1720.06   83.15
   2   1  -6  292.94   15.01
   2   1  -6  279.94   15.06
   2   1  -6  291.35   15.01
  -2   1   6  302.61   15.24
   2  -1  -6  287.90   15.27
   2  -1  -6  280.41   15.25
  -2  -1   6  305.15   15.05
  -2  -1   6  295.02   14.97
   2  -1  -6  281.68   15.26
  -2  -1   6  301.35   14.98
   2   1  -6  286.73   15.00
  -2   1   6  297.44   15.24
  -2  -1   6  299.24   14.98
  -2   1   6  295.47   15.23
   2  -1  -6  295.50   15.21
  -2  -1   6  320.48   15.41
  -2   1   6  268.55   15.22
  -2   1   6  308.60   15.16
   2  -1  -6  290.88   15.14
  -2   1   6  287.96   15.16
   2  -1  -6  301.21   15.02
  -2   1   6  319.01   14.97
  -2  -1   6  310.05   15.05
   2   1  -5  628.96   31.66
  -2   1   5  656.70   31.91
   2   1  -5  593.56   31.76
  -2  -1   5  625.61   31.63
  -2  -1   5  662.73   31.76
   2   1  -5  625.24   31.66
  -2   1   5  662.22   31.91
  -2  -1   5  638.40   31.64
  -2   1   5  654.63   31.91
  -2  -1   5  643.50   31.64
   2   1  -5  640.88   31.66
  -2   1   5  646.25   31.81
  -2  -1   5  636.40   31.96
   2   1  -5  621.20   31.94
   2  -1  -5  593.80   31.77
  -2   1   5  662.64   31.68
   2  -1  -5  619.69   31.71
  -2  -1   5  636.42   31.68
  -2   1   5  640.72   31.79
  -2   1   4  832.07   39.79
  -2  -1   4  805.58   39.53
   2   1  -4  784.83   39.55
   2   1  -4  697.31   39.66
  -2  -1   4  817.65   39.68
   2   1  -4  778.06   39.55
   2   1  -4  775.37   39.55
  -2  -1   4  797.60   39.53
  -2   1   4  833.85   39.79
  -2  -1   4  791.43   39.53
  -2   1   4  820.17   39.78
  -2  -1   4  793.03   39.83
  -2   1   4  820.50   39.71
  -2   1   4  836.38   39.69
   2  -1  -4  772.54   39.63
  -2  -1   4  822.25   39.54
  -2   1   4  820.33   39.61
   2   1  -4  787.07   39.55
  -2  -1   3 4579.89  230.09
   2  -1  -3 4715.20  230.31
  -2  -1   3 4546.22  230.24
  -2   1   3 4690.50  230.29
   2  -1  -3 4714.26  230.31
  -2  -1   3 4524.19  230.09
  -2   1   3 4686.46  230.29
   2  -1  -3 4705.95  230.31
  -2  -1   3 4540.91  230.09
  -2   1   3 4682.04  230.29
   2   1  -3 4751.41  230.30
   2  -1  -3 4839.92  230.28
  -2  -1   3 4749.17  230.30
   2  -1  -3 4881.61  230.23
  -2  -1   3 4847.49  230.31
  -2   1   3 4463.33  230.23
  -2   1   3 4640.03  230.18
  -2  -1   3 4693.67  230.05
   2  -1  -2 1234.63   60.54
  -2  -1   2 1221.17   60.40
  -2   1   2 1239.48   60.54
  -2  -1   2 1221.85   60.53
   2   1  -2 1199.88   60.54
  -2   1   2 1243.26   60.54
   2  -1  -2 1209.20   60.54
  -2  -1   2 1228.51   60.40
  -2  -1   2 1211.09   60.40
   2  -1  -2 1217.96   60.54
  -2   1   2 1251.31   60.54
  -2  -1   2 1193.76   60.50
   2  -1  -2 1204.20   60.43
   2   1  -2 1150.43   60.49
   2   1  -2 1241.71   60.57
  -2   1   2 1253.27   60.50
  -2  -1   2 1217.15   60.55
   2  -1  -2 1257.12   60.51
  -2   1   2 1236.79   60.48
   2  -1  -2 1203.94   60.49
  -2  -1   1   37.76    2.15
  -2   1   1   38.40    2.19
   2   1  -1   38.91    2.22
  -2  -1   1   39.91    2.24
   2  -1  -1   35.92    2.18
   2  -1  -1   36.31    2.18
   2  -1  -1   37.00    2.19
  -2   1   1   39.05    2.20
  -2  -1   1   36.59    2.14
  -2   1   1   37.60    2.19
  -2  -1   1   37.36    2.15
  -2   1   1   37.80    2.17
   2  -1  -1   45.80    2.22
  -2  -1   1   40.15    2.28
  -2  -1   1   37.58    2.16
   2  -1  -1   38.49    2.11
  -2   1   1   40.21    2.20
   2  -1  -1   40.01    2.20
  -2  -1   1   39.59    2.05
   2   1   0  279.38   14.10
   2   1   0  274.91   14.10
   2   1   0  281.57   14.07
   2   1   0  287.32   14.04
   2  -1   0  282.34   14.00
   2   1   0  283.81   14.07
   2   1   0  280.34   14.11
   2  -1   0  280.26   14.00
   2   1   0  281.19   14.07
   2  -1   0  274.72   13.99
   2  -1   0  278.94   13.95
   2  -1   0  282.87   13.98
  -2  -1   0  278.25   13.98
  -2  -1   0  281.33   14.05
   2  -1   0  272.11   14.01
  -2  -1   0  272.54   13.96
  -2   1   0  272.24   14.00
   2  -1   1  292.17   14.62
   2   1   1  292.91   14.64
   2   1   1  299.08   14.81
  -2  -1  -1  300.73   14.82
   2   1   1  296.26   14.81
  -2  -1  -1  301.69   14.82
  -2  -1  -1  301.36   14.83
   2   1   1  293.92   14.81
   2  -1   1  294.08   14.62
   2  -1   1  292.88   14.62
   2  -1   1  282.02   14.54
   2  -1   1  281.27   14.63
   2   1   1  291.33   14.69
  -2  -1  -1  296.49   14.70
   2  -1   1  284.82   14.67
  -2  -1  -1  290.01   14.67
  -2   1  -2  296.20   16.01
   2   1   2  325.48   16.25
   2   1   2  334.03   15.97
  -2  -1  -2  323.89   16.27
   2   1   2  337.72   16.26
   2  -1   2  325.51   16.01
  -2  -1  -2  292.65   15.92
  -2  -1  -2  319.07   16.27
   2  -1   2  324.92   16.01
  -2   1  -2  295.48   16.01
  -2  -1  -2  313.28   16.26
   2  -1   2  320.96   16.01
  -2   1  -2  292.53   16.00
   2   1   2  331.25   16.25
  -2  -1  -2  300.26   15.93
   2  -1   2  330.81   15.88
   2   1   2  340.15   15.95
  -2   1  -2  306.67   15.88
  -2  -1  -2  348.20   16.18
   2  -1   2  325.88   16.18
   2   1   2  331.61   16.10
   2   1   2  350.14   16.20
   2  -1   2  331.24   16.00
  -2  -1  -3   33.74    1.99
   2   1   3   33.68    2.41
   2  -1   3   38.13    2.25
   2   1   3   34.09    2.42
   2  -1   3   36.59    2.23
   2  -1   3   36.33    2.17
   2   1   3   33.79    2.41
   2  -1   3   35.81    2.17
   2  -1   3   30.90    2.13
   2  -1   3   33.44    2.20
  -2  -1  -3   37.92    2.07
   2  -1   3   40.00    2.00
  -2   1  -3   40.18    2.43
  -2   1  -3   36.41    2.29
   2   1   3   40.81    2.08
   2  -1   3   38.76    2.10
   2   1   3   38.30    2.28
  -2   1  -3   43.32    2.45
   2  -1   3   41.44    2.39
  -2  -1  -3   42.58    2.47
  -2   1  -3   34.92    2.08
   2   1   3   37.34    2.38
   2  -1   4  243.32   12.07
   2  -1   4  246.85   12.12
   2   1   4  241.14   12.34
   2   1   4  242.32   12.34
   2  -1   4  238.35   12.10
   2  -1   4  252.40   12.08
   2   1   4  254.40   12.37
   2  -1   4  250.54   12.13
   2  -1   4  255.79   12.09
  -2   1  -4  240.43   12.35
  -2  -1  -4  226.65   11.91
   2   1   4  220.33   11.89
  -2   1  -4  184.65   12.12
  -2  -1  -4  240.70   12.30
  -2  -1  -4  247.89   12.34
  -2  -1  -4  251.64   12.29
   2  -1   4  227.21   12.24
  -2   1  -4  235.91   12.28
   2   1   4  245.46   12.14
   2   1   4  232.19   12.29
   2  -1   4  230.75   11.90
  -2  -1  -5   27.40    2.25
   2  -1   5   28.52    1.97
   2   1   5   27.55    2.17
   2   1   5   34.34    2.26
   2  -1   5   26.46    1.95
  -2  -1  -5   28.94    2.25
  -2  -1  -5   26.45    2.22
   2  -1   5   26.84    1.94
   2   1   5   27.43    2.15
  -2   1  -5   27.77    2.11
  -2  -1  -5   31.57    2.21
   2   1   5   28.06    1.71
  -2   1  -5   29.30    2.24
  -2  -1  -5   29.46    1.75
  -2  -1  -5   31.35    2.21
  -2  -1  -5   32.81    2.27
   2  -1   5   28.65    2.14
   2  -1   5   27.76    1.66
   2   1   5   30.94    2.16
  -2  -1  -6  237.60   13.24
   2  -1   6  241.44   12.58
  -2  -1  -6  244.41   13.26
   2  -1   6  255.45   12.93
   2   1   6  257.74   13.19
   2  -1   6  255.08   12.92
   2   1   6  258.47   13.19
  -2  -1  -6  259.66   13.32
   2   1   6  260.01   13.19
   2  -1   6  264.14   12.95
  -2   1  -6  223.54   13.11
  -2   1  -6  255.08   13.34
  -2  -1  -6  243.57   12.71
  -2  -1  -6  266.54   13.31
   2   1   6  247.23   12.66
  -2  -1  -6  264.28   13.29
  -2  -1  -6  239.79   13.15
   2  -1   6  251.11   13.14
   2   1   6  253.12   13.19
   2  -1   6  253.83   12.57
  -2  -1  -7  142.50    7.93
   2  -1   7  139.93    7.50
   2   1   7  146.21    7.79
  -2  -1  -7  138.85    7.91
   2  -1   7  130.58    7.09
   2  -1   7  137.44    7.50
   2   1   7  142.23    7.79
  -2   1  -7  142.30    7.65
  -2   1  -7  139.22    7.63
  -2  -1  -7  140.67    7.92
   2   1   7  142.85    7.78
  -2   1  -7  126.90    7.57
   2  -1   7  132.41    7.47
  -2  -1  -7  155.01    8.01
  -2   1  -7  130.95    7.79
   2  -1   7  139.87    7.18
  -2  -1  -7  147.22    7.94
   2   1   7  146.67    7.25
  -2   1  -7  156.52    8.12
   2  -1   7  136.16    7.73
   2   1   7  147.96    7.87
   2  -1   7  138.66    7.07
  -2   1  -7  138.52    7.77
  -2   1  -8   13.35    1.47
   2  -1   8   13.25    1.35
   2  -1   8   11.98    0.84
  -2  -1  -8   10.81    1.68
  -2   1  -8   11.98    1.40
   2  -1   8   12.16    1.35
  -2  -1  -8   12.66    1.74
   2   1   8   12.73    1.61
   2   1   8   15.01    1.65
   2  -1   8   13.18    1.35
  -2   1  -8   12.27    1.45
  -2  -1  -8   13.29    1.73
   2   1   8   11.59    1.57
   2  -1   8   11.41    0.99
  -2   1  -8   12.26    1.70
  -2  -1  -8   12.41    1.64
   2   1   8   13.92    1.09
  -2  -1  -8   13.10    1.67
   2  -1   8   14.07    1.55
   2  -1   8   11.88    0.81
   2   1   8   11.09    1.58
   2  -1   9   66.41    4.00
  -2  -1  -9   65.84    4.47
  -2   1  -9   64.07    4.16
   2   1   9   64.39    4.27
   2  -1   9   66.15    4.00
  -2   1  -9   74.09    4.26
  -2  -1  -9   58.88    4.37
   2   1   9   68.23    4.30
  -2  -1  -9   58.48    4.38
   2   1   9   66.91    4.29
  -2   1  -9   60.96    4.13
   2  -1   9   61.13    3.97
  -2  -1  -9   75.91    4.65
  -2  -1  -9   67.40    4.52
   2   1   9   65.39    3.67
   2  -1   9   63.10    4.28
   2   1   9   59.45    4.26
  -2   1 -10   20.56    2.08
  -2  -1 -10   23.55    2.45
  -2  -1 -10   17.22    2.30
   2  -1  10   21.68    1.94
  -2   1 -10   20.38    2.10
   2   1  10   20.34    2.24
   2  -1  10   22.26    1.94
   2   1  10   21.71    2.22
  -2  -1 -10   20.35    2.40
  -2   1 -10   21.79    2.08
   2   1  10   23.03    2.27
   2  -1  10   23.19    1.98
  -2  -1 -10   22.52    2.49
   2   1  10   22.47    2.32
   2  -1  10   22.85    2.27
   2   1  11  409.16   22.95
   2  -1  11  390.53   22.64
  -2  -1 -11  401.33   23.22
   2   1  11  404.62   22.94
   2   1  11  405.68   22.95
  -2   1 -11  398.98   22.89
  -2  -1 -11  385.68   23.16
   2  -1  11  384.08   22.63
  -2  -1 -11  391.91   23.20
   2  -1  11  384.50   22.63
   2  -1  11  392.75   23.04
   2   1  11  416.52   23.15
   2   1  12    9.61    1.83
   2   1  12    7.16    1.67
  -2  -1 -12    6.87    1.69
  -2  -1 -12    9.84    1.92
   2   1  12    7.85    1.71
  -2  -1 -12    8.43    1.86
   2   1  12    5.31    1.70
   2  -1  12    8.42    1.77
   2   1  13    4.16    1.57
   2   1  13    2.09    1.49
   2   1  13    3.22    1.59
   2  -1  13    3.56    1.73
   2   1  13    3.45    1.65
   2   1  14   18.06    2.65
   2  -1  14   20.80    2.64
   2  -1  15    3.84    1.90
   2   1  15    1.06    1.98
   2   1  16   11.82    2.55
   2  -1  16   10.06    2.46
   2  -1  17    0.58    2.14
  -2   2  18   52.08    4.78
  -2   2  17   14.56    2.69
  -2  -2  17   22.01    3.08
  -2   2  17   19.17    2.92
  -2  -2  16    2.03    1.82
  -2   2  16    1.36    1.75
   2   2 -16    2.71    1.88
  -2   2  16    3.63    1.79
  -2   2  15    4.19    1.70
  -2   2  15    6.52    1.90
  -2   2  15    6.53    1.86
  -2   2  15    6.82    1.80
   2   2 -15    8.68    1.87
  -2  -2  15    4.87    2.01
  -2  -2  15    7.40    1.83
  -2   2  15    5.62    2.03
  -2   2  14   24.12    2.72
   2  -2 -14   33.00    3.14
   2  -2 -14   24.88    2.89
   2  -2 -14   33.80    3.15
  -2   2  14   34.42    2.98
  -2   2  14   25.85    2.72
  -2  -2  14   28.77    3.05
   2   2 -14   29.76    2.89
  -2   2  14   30.84    3.01
  -2  -2  14   24.03    2.61
  -2   2  14   28.44    3.00
   2  -2 -13    0.86    0.62
   2  -2 -13    0.23    1.42
  -2   2  13   -0.74    1.41
   2  -2 -13    1.59    1.59
   2   2 -13   -0.49    1.01
   2   2 -13    2.31    1.05
  -2   2  13    0.37    1.39
  -2   2  13    0.56    1.40
   2  -2 -13    0.45    1.45
   2   2 -13    0.24    0.91
  -2  -2  13   -0.69    1.50
   2   2 -13    1.17    1.32
  -2   2  13   -0.43    1.23
  -2   2  13    0.95    1.51
  -2  -2  13    2.13    1.35
   2   2 -12   56.41    3.64
   2  -2 -12   62.41    4.37
   2   2 -12   59.01    3.67
   2  -2 -12   56.05    3.30
  -2   2  12   56.76    4.06
   2  -2 -12   59.61    4.29
   2  -2 -12   53.08    4.18
  -2   2  12   49.25    3.94
   2   2 -12   54.07    3.60
  -2   2  12   53.08    4.02
  -2  -2  12   65.37    4.43
  -2   2  12   58.05    4.17
   2   2 -12   62.69    4.16
  -2   2  12   60.85    4.14
  -2  -2  12   62.78    3.99
  -2   2  11  323.70   17.59
   2   2 -11  350.69   17.19
   2  -2 -11  317.66   17.76
  -2  -2  11  327.75   17.00
   2   2 -11  348.39   17.19
   2  -2 -11  330.48   17.82
  -2   2  11  328.52   17.61
   2  -2 -11  326.40   17.79
  -2  -2  11  324.24   17.00
  -2  -2  11  330.52   17.01
  -2   2  11  319.65   17.58
   2   2 -11  345.29   17.18
  -2  -2  11  335.49   17.83
   2   2 -11  348.79   17.68
  -2   2  11  309.51   17.63
  -2   2  11  354.21   17.37
  -2   2  11  338.54   17.61
   2  -2 -11  329.96   16.94
  -2  -2  11  336.90   17.42
   2   2 -10   11.73    1.21
   2   2 -10   11.06    1.20
  -2  -2  10   11.64    1.23
  -2   2  10   10.83    1.60
   2  -2 -10   10.60    1.68
  -2  -2  10    9.51    1.05
   2  -2 -10   11.43    1.71
  -2   2  10   12.86    1.62
  -2  -2  10   11.60    1.12
  -2  -2  10   11.73    1.09
  -2   2  10    8.48    1.54
   2  -2 -10   12.51    1.70
   2   2 -10   10.32    1.19
  -2  -2  10   14.12    1.77
   2   2 -10   12.73    1.67
  -2   2  10   10.66    1.41
  -2   2  10   11.89    1.67
  -2   2  10   11.81    1.58
  -2   2  10   10.04    1.01
  -2  -2  10   10.46    1.34
   2   2  -9  203.52    9.71
  -2   2   9  181.75   10.11
  -2  -2   9  186.80    9.74
  -2  -2   9  183.43    9.54
   2  -2  -9  183.43   10.24
   2   2  -9  193.37    9.68
   2  -2  -9  173.78   10.19
   2   2  -9  199.36    9.70
  -2   2   9  178.36   10.09
  -2   2   9  186.48   10.12
  -2  -2   9  185.49    9.55
  -2  -2   9  186.24    9.55
   2  -2  -9  176.38   10.20
  -2   2   9  169.06   10.04
  -2   2   9  182.48    9.87
  -2  -2   9  185.64   10.25
   2   2  -9  189.12   10.12
  -2   2   9  161.22    9.94
   2  -2  -9  173.06    9.99
  -2  -2   9  190.44    9.88
   2  -2  -9  177.01   10.02
  -2   2   9  190.64   10.10
  -2   2   9  188.52    9.57
  -2   2   8  281.03   14.43
   2   2  -8  280.60   13.92
   2  -2  -8  260.36   14.45
   2  -2  -8  264.81   14.47
   2   2  -8  279.55   13.92
   2   2  -8  259.41   14.17
  -2  -2   8  276.20   13.84
  -2  -2   8  272.52   14.09
  -2  -2   8  266.00   13.83
   2   2  -8  276.71   13.92
  -2  -2   8  268.98   13.83
   2  -2  -8  252.50   14.44
  -2   2   8  269.55   14.40
  -2   2   8  277.58   14.43
  -2   2   8  252.44   14.30
  -2   2   8  285.03   14.22
  -2   2   8  270.74   14.37
  -2   2   8  234.71   14.21
  -2  -2   8  280.23   14.52
  -2  -2   8  296.27   14.55
   2  -2  -8  298.03   14.40
   2   2  -8  276.44   14.39
  -2   2   8  288.84   14.37
  -2   2   8  288.80   13.95
   2  -2  -8  275.32   13.99
  -2  -2   8  273.75   14.13
   2  -2  -8  275.63   14.34
   2   2  -7  150.90    7.92
  -2  -2   7  145.02    7.51
   2   2  -7  147.74    7.57
   2  -2  -7  122.34    8.00
  -2   2   7  147.63    8.08
   2   2  -7  155.92    7.59
  -2  -2   7  153.68    7.85
   2  -2  -7  111.60    7.93
  -2  -2   7  142.06    7.51
   2  -2  -7  107.50    7.93
   2   2  -7  144.66    7.56
  -2   2   7  158.99    8.15
  -2  -2   7  138.07    7.50
  -2   2   7  143.05    8.07
  -2   2   7  145.85    7.99
  -2   2   7  141.54    7.94
  -2  -2   7  154.50    8.13
   2  -2  -7  160.41    8.06
   2   2  -7  159.01    8.09
  -2   2   7  155.44    8.03
  -2   2   7  169.61    7.97
  -2  -2   7  154.80    7.81
  -2   2   7  153.74    8.00
   2  -2  -7  147.50    7.71
   2  -2  -7  149.09    8.00
  -2   2   7  162.95    7.71
  -2  -2   6   39.52    2.66
   2   2  -6   46.65    2.39
   2   2  -6   39.08    2.72
  -2  -2   6   43.19    2.33
  -2   2   6   46.31    2.92
   2   2  -6   42.93    2.38
  -2   2   6   52.69    3.01
  -2  -2   6   47.23    2.36
   2   2  -6   49.01    2.41
  -2   2   6   45.22    2.92
  -2  -2   6   49.02    2.36
  -2   2   6   29.94    2.65
   2  -2  -6   34.05    2.71
  -2   2   6   38.43    2.69
  -2   2   6   37.94    2.70
  -2  -2   6   38.80    2.80
   2   2  -6   35.09    2.71
   2  -2  -6   33.53    2.71
  -2   2   6   41.88    2.77
   2  -2  -6   41.48    2.58
  -2  -2   6   41.51    2.56
  -2   2   6   41.30    2.55
   2  -2  -5  520.26   26.40
   2  -2  -5  519.24   26.40
  -2   2   5  524.28   26.37
  -2  -2   5  531.61   25.86
  -2  -2   5  531.65   26.24
   2   2  -5  519.51   25.88
   2   2  -5  508.13   26.29
   2   2  -5  511.33   25.88
  -2   2   5  527.23   26.38
   2  -2  -5  512.10   26.39
  -2   2   5  528.23   26.38
   2   2  -5  509.52   25.88
  -2  -2   5  525.13   25.86
  -2  -2   5  537.23   25.87
  -2  -2   5  542.61   26.36
  -2   2   5  531.87   26.24
  -2   2   5  492.29   26.17
  -2   2   5  467.42   26.18
   2   2  -5  516.10   26.30
   2  -2  -5  507.14   26.27
  -2  -2   5  541.06   26.09
  -2   2   5  526.99   26.29
  -2   2   5  537.89   26.12
   2  -2  -5  511.21   26.12
   2   2  -4  146.30    7.36
  -2   2   4  151.89    7.82
  -2  -2   4  154.86    7.74
   2  -2  -4  150.58    7.82
  -2  -2   4  144.39    7.34
   2  -2  -4  150.82    7.82
   2   2  -4  144.56    7.36
  -2   2   4  149.23    7.81
  -2  -2   4  144.14    7.34
   2  -2  -4  150.18    7.81
   2   2  -4  144.64    7.36
  -2  -2   4  145.77    7.35
  -2   2   4  144.85    7.79
   2   2  -4  137.62    7.71
  -2  -2   4  148.87    7.72
  -2  -2   4  152.12    7.76
  -2   2   4  147.18    7.69
  -2   2   4  137.65    7.56
  -2   2   4  153.18    7.63
   2  -2  -4  133.20    7.58
  -2  -2   3  147.30    7.89
   2  -2  -3  155.38    7.92
  -2   2   3  151.45    7.92
   2  -2  -3  151.97    7.91
  -2  -2   3  151.25    7.56
   2   2  -3  147.78    7.56
  -2  -2   3  150.61    7.56
   2  -2  -3  152.94    7.91
  -2  -2   3  149.82    7.56
   2   2  -3  152.43    7.56
  -2   2   3  151.91    7.92
  -2   2   3  147.89    7.91
   2   2  -3  147.35    7.56
  -2  -2   3  149.41    7.86
   2   2  -3  132.58    7.77
  -2   2   3  134.47    7.63
  -2  -2   3  157.54    7.83
  -2   2   3  150.78    7.84
   2  -2  -3  158.66    7.67
   2  -2  -3  148.96    7.86
  -2   2   3  153.43    7.80
   2  -2  -2 1020.21   49.83
  -2  -2   2 1084.77   49.89
   2   2  -2  943.19   49.65
  -2   2   2  997.13   49.83
   2   2  -2 1071.75   49.93
   2   2  -2  936.30   49.65
  -2   2   2  984.72   49.82
   2   2  -2  949.31   49.65
  -2   2   2  985.42   49.82
   2  -2  -2 1031.91   49.84
   2  -2  -2 1024.86   49.84
   2  -2  -2 1029.18   49.57
  -2   2   2 1010.27   49.59
  -2   2   2 1039.59   49.81
   2  -2  -2 1085.62   49.83
  -2  -2   2 1031.35   49.72
  -2  -2   2 1056.35   49.87
  -2   2   2  930.65   49.57
   2  -2  -2  933.82   49.77
  -2   2   2 1068.23   49.80
  -2  -2   1  107.39    5.38
   2   2  -1   81.96    5.19
   2   2  -1   79.80    5.18
   2  -2  -1  102.95    5.26
  -2  -2   1  106.88    5.26
  -2  -2   1  100.36    5.23
   2   2  -1  106.30    5.38
  -2  -2   1   99.44    5.23
   2  -2  -1  100.71    5.25
   2  -2  -1  102.85    5.26
   2   2  -1   83.46    5.20
   2  -2  -1  101.34    5.04
  -2   2   1  101.94    5.05
   2  -2  -1   96.51    5.24
  -2   2   1  103.27    5.28
  -2  -2   1   98.38    5.13
   2  -2  -1  101.91    5.29
  -2   2   1  103.45    5.30
  -2  -2   1  102.67    5.31
  -2   2   0  234.79   13.89
   2  -2   0  275.80   13.92
   2   2   0  307.51   14.10
  -2  -2   0  279.03   14.05
  -2  -2   0  282.09   14.06
  -2  -2   0  285.29   14.07
  -2   2   0  237.30   13.89
   2  -2   0  279.63   13.92
   2  -2   0  273.29   13.92
  -2   2   0  239.08   13.89
   2  -2   0  294.29   13.83
   2  -2   0  287.42   13.96
  -2  -2   0  282.09   13.84
  -2   2   0  292.38   14.04
  -2  -2   0  294.40   14.07
  -2  -2   0  284.90   13.97
   2   2   0  301.87   14.07
   2  -2   0  276.51   14.02
  -2  -2  -1  351.44   20.10
   2   2   1  404.75   20.27
  -2   2  -1  397.98   19.99
  -2  -2  -1  413.03   20.26
   2   2   1  395.21   20.25
  -2  -2  -1  416.55   20.27
   2  -2   1  406.83   19.98
  -2   2  -1  401.52   20.00
  -2  -2  -1  418.11   20.27
  -2   2  -1  393.96   19.99
   2   2   1  403.12   20.26
   2  -2   1  411.61   19.98
   2  -2   1  413.19   19.99
   2  -2   1  396.00   20.04
  -2   2  -1  373.99   19.86
   2   2   1  410.32   20.10
  -2  -2  -1  423.54   20.20
  -2  -2  -1  411.66   20.13
   2  -2   1  401.29   20.00
   2  -2   1  405.88   20.13
  -2   2  -1  394.85   19.86
  -2  -2  -1  392.41   19.99
   2   2   1  422.70   20.20
  -2  -2  -2  206.11   10.13
   2  -2   2  191.35    9.70
   2   2   2  194.78   10.09
  -2   2  -2  190.21    9.71
  -2  -2  -2  199.36   10.11
   2   2   2  200.88   10.10
   2  -2   2  195.77    9.70
  -2  -2  -2  197.11   10.11
   2   2   2  206.73   10.13
  -2   2  -2  185.66    9.71
   2  -2   2  196.69    9.71
  -2   2  -2  186.57    9.71
  -2  -2  -2  184.10    9.82
  -2   2  -2  179.53    9.72
   2   2   2  198.38    9.85
   2  -2   2  189.65    9.76
  -2   2  -2  178.96    9.87
   2   2   2  202.22    9.98
  -2  -2  -2  185.16    9.95
  -2   2  -2  179.42    9.84
  -2  -2  -2  207.01    9.98
   2  -2   2  193.69    9.86
  -2   2  -3   53.28    2.74
  -2  -2  -3   45.52    2.77
   2  -2   3   49.80    2.68
  -2  -2  -3   48.04    3.16
   2   2   3   56.44    3.24
   2   2   3   49.47    3.15
  -2  -2  -3   51.68    3.21
   2  -2   3   53.31    2.70
  -2   2  -3   51.58    2.73
  -2  -2  -3   54.26    3.24
   2   2   3   53.72    3.19
  -2   2  -3   54.60    2.74
   2  -2   3   54.96    2.71
   2   2   3   49.29    2.82
  -2  -2  -3   39.20    2.74
  -2   2  -3   43.42    2.80
   2  -2   3   45.10    2.71
  -2   2  -3   35.26    2.86
   2  -2   3   44.87    2.79
   2   2   3   46.61    3.00
   2   2   3   49.72    3.00
  -2  -2  -3   46.52    3.01
   2   2   4   47.90    3.08
  -2  -2  -4   51.93    3.20
   2   2   4   47.68    3.08
   2  -2   4   50.24    2.59
  -2  -2  -4   44.08    2.59
   2  -2   4   49.56    2.65
   2  -2   4   44.41    2.62
  -2  -2  -4   52.57    3.21
   2  -2   4   46.31    2.57
   2   2   4   46.57    3.06
   2  -2   4   47.85    2.57
   2  -2   4   46.20    2.63
  -2  -2  -4   51.41    3.20
  -2   2  -4   41.64    2.42
  -2  -2  -4   47.36    2.90
   2  -2   4   45.05    2.59
   2   2   4   45.17    2.67
  -2  -2  -4   44.34    2.68
   2  -2   4   44.71    2.75
  -2  -2  -4   46.30    2.96
   2   2   4   52.37    2.96
   2  -2   4   45.98    2.91
   2  -2   4   45.45    2.67
  -2  -2  -4   37.53    2.51
   2   2   4   47.95    3.01
   2  -2   5   42.35    2.38
   2  -2   5   39.30    2.29
  -2  -2  -5   34.60    2.21
   2   2   5   40.54    2.84
   2   2   5   36.97    2.75
   2  -2   5   40.98    2.36
   2  -2   5   43.92    2.32
   2  -2   5   42.92    2.32
   2   2   5   50.72    2.98
   2  -2   5   43.73    2.39
  -2   2  -5   35.75    2.19
  -2  -2  -5   36.42    2.37
  -2  -2  -5   41.86    2.79
   2  -2   5   38.53    2.54
  -2  -2  -5   38.84    2.64
   2  -2   5   35.12    2.27
   2   2   5   39.99    2.38
   2   2   5   41.84    2.67
   2  -2   5   37.60    2.64
  -2  -2  -5   36.33    2.18
  -2  -2  -5   40.75    2.75
   2   2   5   41.08    2.77
   2  -2   5   38.10    2.35
  -2  -2  -6   26.36    1.58
   2  -2   6   29.36    1.85
  -2  -2  -6   25.88    2.33
   2   2   6   27.67    2.30
   2  -2   6   28.34    1.78
  -2  -2  -6   23.24    2.27
   2   2   6   28.13    2.30
   2  -2   6   30.64    1.86
   2  -2   6   28.88    1.79
  -2  -2  -6   19.87    2.19
   2  -2   6   28.16    1.78
   2  -2   6   26.92    1.82
   2   2   6   31.26    2.38
   2  -2   6   28.33    2.09
  -2   2  -6   25.93    1.72
  -2  -2  -6   27.20    2.23
   2   2   6   29.20    1.84
  -2  -2  -6   27.91    1.88
   2  -2   6   24.77    1.72
  -2  -2  -6   27.81    2.18
   2   2   6   28.17    2.11
  -2  -2  -6   26.70    1.56
   2  -2   6   25.07    2.12
  -2  -2  -6   31.75    2.37
   2   2   6   30.10    2.25
   2  -2   6   26.01    1.76
   2   2   7   34.44    2.68
   2  -2   7   33.35    2.12
  -2  -2  -7   33.45    2.78
  -2  -2  -7   34.55    2.79
   2  -2   7   31.99    2.16
   2  -2   7   34.25    2.12
  -2  -2  -7   30.24    1.77
   2  -2   7   32.60    2.18
   2   2   7   36.95    2.73
  -2  -2  -7   26.46    2.61
   2  -2   7   26.18    2.05
   2   2   7   27.33    2.56
   2  -2   7   29.33    2.14
   2  -2   7   31.44    2.11
   2   2   7   41.87    2.25
  -2  -2  -7   45.89    2.90
  -2  -2  -7   34.05    2.26
   2  -2   7   42.17    2.62
  -2   2  -7   40.38    2.20
  -2  -2  -7   45.35    2.84
   2  -2   7   36.22    2.09
   2   2   7   36.88    2.68
   2  -2   7   38.62    2.62
   2   2   8   17.49    1.92
   2  -2   8   15.04    1.36
  -2  -2  -8   17.52    2.01
   2  -2   8   15.28    1.39
  -2  -2  -8   14.73    1.95
   2  -2   8   16.93    1.42
   2  -2   8   16.61    1.29
   2  -2   8   15.19    1.38
  -2  -2  -8   15.59    1.95
   2  -2   8   14.97    1.38
   2  -2   8   17.29    1.39
   2   2   8   16.19    1.89
   2   2   8   14.84    1.81
  -2   2  -8   16.94    1.41
  -2  -2  -8   15.26    1.89
   2   2   8   15.85    1.36
  -2  -2  -8   16.51    1.44
  -2  -2  -8   17.82    1.91
   2   2   8   18.64    1.89
   2  -2   8   16.60    1.23
   2  -2   8   16.36    1.75
   2  -2   9    5.41    0.92
   2   2   9    4.28    1.33
  -2  -2  -9    3.77    1.40
   2  -2   9    3.95    0.90
  -2  -2  -9    4.79    1.42
   2   2   9    4.80    1.52
   2  -2   9    3.88    0.91
   2  -2   9    4.68    0.92
   2   2   9    5.40    1.36
   2  -2   9    4.20    0.90
   2  -2   9    3.93    0.89
  -2  -2  -9    3.38    1.43
   2   2   9    2.46    0.81
  -2  -2  -9    2.95    0.88
  -2  -2  -9    3.71    1.44
   2  -2   9    3.55    0.64
   2   2   9    3.56    1.35
   2  -2   9    2.95    1.08
  -2  -2 -10  130.59    8.22
   2   2  10  143.05    8.08
   2   2  10  135.85    8.02
  -2  -2 -10  133.68    8.27
  -2  -2 -10  124.09    8.18
   2   2  10  140.29    8.07
  -2  -2 -10  156.45    8.47
   2  -2  10  138.57    7.98
   2   2  10  131.39    8.04
   2   2  11   34.86    3.16
  -2  -2 -11   32.66    3.28
  -2  -2 -11   32.71    3.28
   2   2  11   39.16    3.27
  -2  -2 -11   41.33    3.52
   2   2  11   32.34    3.13
  -2  -2 -11   41.05    3.51
  -2   2 -11   39.70    2.75
   2   2  11   30.51    3.04
   2  -2  11   42.35    3.23
   2   2  12    2.40    1.64
  -2  -2 -12    2.51    1.53
  -2  -2 -12    6.32    1.84
   2   2  12    4.81    1.66
  -2  -2 -12    2.78    1.62
   2   2  12    2.19    1.52
  -2   2 -12    2.32    1.15
   2  -2  12    7.53    1.70
   2   2  12    2.19    1.72
  -2  -2 -13   12.17    2.40
   2   2  13   13.10    2.21
  -2  -2 -13   18.03    2.63
   2   2  13   14.01    2.30
   2   2  13   12.87    2.27
  -2  -2 -13   15.15    2.54
  -2   2 -13   15.78    1.89
   2  -2  13   16.75    2.27
   2   2  13   11.60    2.32
   2   2  14    6.36    2.02
   2  -2  14    9.03    2.09
   2  -2  15    8.66    2.26
   2   2  15    8.73    2.45
   2   2  16    3.49    2.22
   2  -2  16    1.63    1.89
   2  -2  17    7.18    2.48
  -2   3  18    3.65    2.12
  -2   3  18    4.69    2.50
  -2  -3  17    0.94    1.92
  -2   3  17   -1.99    2.10
  -2   3  17   -1.38    2.02
  -2  -3  16   15.86    2.63
  -2   3  16   15.72    2.47
  -2   3  16   15.79    2.65
  -2   3  15   10.15    2.07
  -2  -3  15    8.77    2.20
   2   3 -15    9.80    2.10
  -2   3  15   12.07    2.31
  -2   3  14  216.40   12.47
  -2   3  14  230.77   12.57
  -2   3  14  235.46   12.61
  -2   3  14  198.01   12.34
   2   3 -14  218.16   12.32
  -2  -3  14  220.76   12.69
  -2   3  14  217.68   12.48
  -2  -3  14  227.04   12.22
  -2   3  13    8.10    1.89
   2  -3 -13    9.69    1.94
   2  -3 -13    4.75    1.81
   2  -3 -13    6.97    1.87
  -2   3  13   10.87    1.92
  -2   3  13    6.90    1.84
   2   3 -13   11.82    1.82
  -2  -3  13   10.82    1.97
  -2   3  13   10.50    1.87
  -2  -3  13   10.17    1.62
  -2   3  13   11.85    1.96
   2  -3 -12   93.99    6.47
   2  -3 -12  103.01    6.57
   2   3 -12   96.18    5.45
   2   3 -12   98.14    5.45
  -2   3  12  107.75    6.43
   2   3 -12   99.20    5.46
  -2   3  12  106.84    6.43
  -2   3  12  109.02    6.48
   2  -3 -12   85.00    6.35
   2  -3 -12  105.64    6.23
  -2   3  12   95.93    6.20
  -2  -3  12  104.90    6.48
   2   3 -12  108.05    6.26
  -2  -3  12   97.02    5.96
  -2   3  12   95.99    6.26
   2   3 -11  116.04    6.31
   2   3 -11  117.39    6.32
   2  -3 -11  120.70    7.39
   2  -3 -11  113.80    7.33
  -2   3  11  125.25    7.27
  -2   3  11  116.03    7.20
   2   3 -11  111.11    6.30
   2  -3 -11  106.17    7.25
  -2   3  11  122.48    7.24
   2   3 -11  130.57    7.11
  -2   3  11  126.01    7.18
  -2  -3  11  123.38    7.31
   2  -3 -11  137.74    7.22
  -2  -3  11  130.65    6.92
  -2   3  11  119.94    7.20
   2  -3 -11  118.05    6.47
   2  -3 -10  106.06    6.91
   2  -3 -10  111.67    6.95
  -2   3  10  110.31    6.79
  -2  -3  10  120.68    6.44
   2   3 -10  116.27    5.99
   2   3 -10  115.99    5.99
   2  -3 -10  113.78    6.98
  -2   3  10  114.92    6.84
   2   3 -10  113.69    5.99
  -2   3  10  108.56    6.80
  -2   3  10  106.15    6.67
   2  -3 -10  120.04    6.79
  -2  -3  10  114.64    6.89
   2   3 -10  113.00    6.68
  -2  -3  10  110.36    6.45
  -2   3  10  114.07    6.79
   2  -3 -10  114.02    6.24
  -2  -3   9   48.03    2.94
   2   3  -9   41.98    2.37
  -2   3   9   42.27    3.18
   2  -3  -9   36.27    3.20
   2  -3  -9   44.14    3.34
  -2  -3   9   42.67    2.31
   2   3  -9   44.95    2.38
  -2   3   9   43.32    3.22
  -2  -3   9   35.92    2.27
   2   3  -9   36.56    2.34
  -2  -3   9   37.35    2.28
  -2   3   9   36.57    3.08
   2  -3  -9   39.39    3.28
  -2   3   9   51.32    3.08
  -2   3   9   50.79    3.15
  -2  -3   9   53.68    3.35
   2  -3  -9   50.12    3.24
   2   3  -9   51.43    3.20
  -2   3   9   48.85    2.70
  -2   3   9   51.02    3.29
  -2  -3   9   46.31    2.89
   2  -3  -9   46.22    2.79
   2   3  -8  185.26    9.15
  -2  -3   8  180.30    9.11
   2   3  -8  183.68    9.16
  -2   3   8  182.82   10.02
  -2  -3   8  187.79    9.74
  -2   3   8  185.66   10.05
  -2  -3   8  178.13    9.11
  -2   3   8  185.52   10.04
   2   3  -8  177.86    9.15
  -2  -3   8  181.66    9.11
  -2   3   8  171.43    9.82
   2   3  -8  183.16    9.88
  -2   3   8  179.56    9.80
  -2  -3   8  185.96   10.00
  -2  -3   8  191.66   10.06
  -2   3   8  184.60    9.77
   2  -3  -8  179.55    9.89
  -2   3   8  186.88    9.53
   2  -3  -8  182.91    9.58
  -2  -3   8  187.53    9.68
   2  -3  -8  178.15    9.92
  -2   3   8  172.71    9.91
  -2   3   7   31.98    2.47
  -2  -3   7   28.87    2.18
  -2   3   7   31.89    2.47
  -2   3   7   37.78    2.60
   2  -3  -7   28.30    2.32
  -2   3   7   31.94    2.32
  -2   3   7   30.47    2.19
  -2  -3   7   30.07    2.36
  -2   3   7   27.89    2.24
   2   3  -7   31.39    2.33
  -2   3   7   30.66    2.09
  -2  -3   7   30.25    2.11
   2  -3  -7   26.61    2.07
   2  -3  -7   34.93    2.51
  -2   3   7   26.24    2.28
  -2   3   6   58.81    3.63
   2  -3  -6   57.90    3.62
  -2  -3   6   52.94    3.38
   2  -3  -6   64.17    3.70
   2  -3  -6   61.11    3.69
  -2   3   6   55.29    3.59
  -2   3   6   56.78    3.61
  -2  -3   6   57.95    3.41
   2   3  -6   51.13    3.40
  -2  -3   6   55.13    3.47
  -2   3   6   50.15    3.34
  -2   3   6   52.62    3.39
  -2   3   6   56.15    3.29
   2  -3  -6   52.75    3.46
  -2   3   6   47.58    3.20
  -2   3   6   57.96    3.29
   2  -3  -6   53.16    3.27
  -2   3   6   51.16    3.45
  -2  -3   6   52.91    3.24
   2  -3  -6   52.75    3.53
  -2   3   5  539.64   26.53
   2  -3  -5  530.90   26.54
   2  -3  -5  529.06   26.53
  -2  -3   5  531.29   26.38
  -2   3   5  538.63   26.53
   2  -3  -5  533.22   26.55
  -2   3   5  541.23   26.54
  -2   3   5  518.59   26.34
  -2   3   5  480.43   26.11
  -2  -3   5  513.78   26.34
  -2  -3   5  533.47   26.33
   2  -3  -5  478.75   26.21
  -2   3   5  548.93   26.26
  -2  -3   4    2.35    0.90
   2   3  -4    1.99    0.35
   2   3  -4    1.72    0.39
  -2   3   4    1.84    0.78
   2  -3  -4    1.02    0.89
   2   3  -4    2.04    0.40
   2  -3  -4    1.32    0.85
   2  -3  -4    3.07    0.97
  -2   3   4    2.88    0.90
   2   3  -4    2.07    0.40
  -2   3   4    2.16    0.86
   2   3  -4    2.36    0.35
   2   3  -4    1.92    0.35
  -2  -3   4    0.86    0.61
  -2   3   4    1.74    0.83
  -2  -3   4    2.31    0.87
  -2   3   4    1.31    0.49
  -2   3   4    3.55    0.85
   2  -3  -4    0.47    0.54
  -2  -3   3  439.99   23.01
   2  -3  -3  457.05   23.01
   2   3  -3  442.62   22.60
   2   3  -3  453.43   22.64
   2  -3  -3  457.70   23.01
   2   3  -3  454.32   22.65
   2   3  -3  449.23   22.61
   2   3  -3  450.96   22.61
   2  -3  -3  448.42   23.01
   2   3  -3  447.66   22.64
   2  -3  -3  474.61   22.99
  -2  -3   3  450.38   22.82
  -2   3   3  475.37   22.99
  -2   3   3  451.04   22.59
  -2  -3   3  467.40   22.98
  -2   3   3  467.19   22.94
   2  -3  -2 1712.30   84.43
   2   3  -2 1665.68   84.24
  -2  -3   2 1744.63   84.52
   2  -3  -2 1708.77   84.43
   2   3  -2 1660.69   84.24
  -2  -3   2 1682.01   84.23
  -2  -3   2 1677.98   84.23
   2   3  -2 1672.07   84.24
   2  -3  -2 1704.52   84.43
  -2  -3   2 1679.41   84.23
  -2  -3   2 1719.52   84.23
   2   3  -2 1630.29   84.23
   2  -3  -2 1686.46   84.03
  -2  -3   2 1771.12   84.49
  -2   3   2 1713.18   84.02
   2  -3  -2 1722.53   84.45
  -2   3   2 1796.76   84.47
  -2  -3   2 1729.36   84.41
  -2   3   2 1772.40   84.45
   2   3  -1  555.17   27.98
   2   3  -1  564.12   27.99
   2  -3  -1  569.61   27.99
  -2  -3   1  574.22   27.97
  -2   3   1  548.34   28.00
  -2  -3   1  575.52   28.14
  -2  -3   1  574.78   27.97
   2  -3  -1  562.61   27.99
  -2   3   1  555.28   28.01
  -2   3   1  550.67   28.00
  -2  -3   1  590.59   27.99
   2  -3  -1  580.81   28.00
   2   3  -1  574.72   27.99
   2  -3  -1  515.75   28.01
   2   3  -1  534.94   27.80
  -2  -3   1  552.69   27.78
  -2  -3   1  577.24   28.10
   2  -3  -1  545.50   27.64
   2  -3  -1  582.59   28.10
  -2  -3   1  575.35   28.08
  -2   3   1  535.53   27.65
  -2   3   1  583.69   28.09
   2   3   0  745.23   39.54
  -2  -3   0  808.00   39.56
   2   3   0  736.50   39.54
   2  -3   0  788.52   39.40
  -2   3   0  763.59   39.42
  -2  -3   0  799.16   39.55
  -2   3   0  759.50   39.42
   2   3   0  740.27   39.54
   2  -3   0  794.03   39.41
  -2  -3   0  819.38   39.57
  -2   3   0  762.02   39.42
   2  -3   0  785.57   39.40
   2  -3   0  822.32   39.21
   2  -3   0  793.34   39.51
   2   3   0  817.19   39.29
  -2  -3   0  791.97   39.24
   2  -3   0  793.60   39.56
  -2  -3   0  809.95   39.59
   2   3   0  797.77   39.57
  -2   3   0  814.08   39.59
  -2  -3   0  821.46   39.50
  -2  -3  -1   44.64    2.83
   2  -3   1   45.17    2.51
  -2   3  -1   41.32    2.52
  -2  -3  -1   39.37    2.70
  -2  -3  -1   46.06    2.85
  -2  -3  -1   48.82    2.88
  -2   3  -1   48.58    2.57
   2  -3   1   45.03    2.52
  -2   3  -1   47.61    2.57
   2  -3   1   48.31    2.54
   2   3   1   46.56    2.76
  -2   3  -1   38.52    2.47
   2  -3   1   41.20    2.61
  -2   3  -1   38.86    2.65
   2   3   1   39.90    2.43
  -2  -3  -1   47.10    2.79
   2   3   1   44.94    2.80
  -2   3  -1   41.77    2.45
  -2  -3  -1   43.33    2.77
   2  -3   1   42.76    2.73
   2  -3   1   41.72    2.45
  -2  -3  -1   42.93    2.43
   2  -3   2  201.70   10.29
  -2  -3  -2  220.16   10.81
  -2   3  -2  202.83   10.31
  -2  -3  -2  209.78   10.77
   2  -3   2  200.15   10.29
  -2   3  -2  200.97   10.31
   2  -3   2  199.62   10.29
  -2  -3  -2  216.93   10.80
  -2   3  -2  204.66   10.32
   2  -3   2  209.36   10.23
   2   3   2  198.37   10.34
   2   3   2  207.98   10.57
   2  -3   2  195.41   10.47
  -2   3  -2  199.73   10.47
  -2  -3  -2  175.32   10.48
  -2  -3  -2  221.20   10.71
   2  -3   2  204.13   10.58
   2   3   2  207.22   10.65
  -2   3  -2  183.57   10.54
  -2  -3  -2  218.59   10.67
  -2  -3  -3  193.02    9.87
   2   3   3  194.83    9.85
  -2  -3  -3  191.77    9.87
   2   3   3  191.86    9.84
  -2   3  -3  186.99    9.26
   2  -3   3  177.00    9.22
  -2   3  -3  188.34    9.26
  -2   3  -3  190.36    9.26
   2  -3   3  182.95    9.23
  -2  -3  -3  194.16    9.87
   2  -3   3  183.64    9.23
   2   3   3  189.53    9.83
   2  -3   3  177.16    9.30
  -2  -3  -3  167.55    9.50
   2   3   3  182.16    9.54
  -2   3  -3  164.69    9.54
   2  -3   3  178.89    9.19
   2  -3   3  176.02    9.45
   2  -3   3  184.15    9.55
   2   3   3  198.51    9.73
   2  -3   3  181.03    9.16
  -2  -3  -3  169.09    9.43
   2   3   3  167.90    9.35
  -2  -3  -3  185.52    9.69
  -2  -3  -4  186.54    9.88
  -2  -3  -4  188.80    9.88
   2   3   4  187.89    9.83
  -2  -3  -4  165.50    9.35
  -2   3  -4  177.00    9.16
   2  -3   4  183.35    9.13
   2   3   4  198.12    9.88
   2  -3   4  184.05    9.13
  -2   3  -4  177.47    9.16
   2   3   4  181.01    9.81
  -2   3  -4  182.59    9.16
  -2  -3  -4  190.16    9.88
   2  -3   4  180.43    9.13
   2  -3   4  176.88    9.37
  -2  -3  -4  184.40    9.46
   2   3   4  183.95    9.46
  -2   3  -4  169.28    9.59
   2  -3   4  183.71    9.33
  -2  -3  -4  171.94    9.44
  -2  -3  -4  163.24    9.30
   2   3   4  187.85    9.75
   2   3   4  189.41    9.67
   2  -3   4  178.68    9.06
   2  -3   4  177.83    9.45
  -2  -3  -5   54.35    3.82
   2  -3   5   54.79    3.12
   2  -3   5   59.34    3.09
   2   3   5   58.88    3.84
  -2  -3  -5   63.21    3.95
   2  -3   5   56.35    3.14
  -2  -3  -5   51.49    3.27
   2   3   5   54.91    3.78
   2  -3   5   58.63    3.14
  -2  -3  -5   66.96    4.00
   2  -3   5   59.80    3.09
   2  -3   5   59.59    3.09
   2   3   5   58.62    3.84
   2   3   5   58.35    3.44
  -2  -3  -5   60.78    3.71
   2  -3   5   59.27    3.35
   2  -3   5   54.50    3.37
  -2   3  -5   56.97    3.69
  -2  -3  -5   54.44    3.48
  -2  -3  -5   54.64    3.42
  -2  -3  -5   58.31    3.75
   2  -3   5   56.17    3.64
  -2  -3  -5   50.72    3.22
   2  -3   5   55.33    3.38
   2   3   5   57.15    3.62
   2   3   5   54.28    3.72
  -2  -3  -6    0.77    0.61
   2  -3   6    0.64    0.48
   2  -3   6    1.16    0.44
   2   3   6    0.90    1.01
   2  -3   6    0.41    0.47
   2  -3   6    1.72    0.45
   2   3   6    1.79    1.06
   2   3   6    1.80    1.02
   2  -3   6    1.27    0.47
   2  -3   6    1.17    0.43
  -2  -3  -6    0.83    0.67
  -2  -3  -6    1.84    0.87
   2  -3   6    1.11    0.79
  -2  -3  -6    0.98    0.87
   2  -3   6    1.63    0.62
   2   3   6    0.85    0.79
  -2   3  -6    1.93    0.85
   2   3   6    0.72    0.96
  -2  -3  -6    1.30    0.51
   2  -3   6    0.33    0.57
  -2  -3  -6    2.00    1.17
   2  -3   6    0.76    0.77
   2   3   6    2.40    1.06
   2  -3   7  163.84    8.42
   2   3   7  166.24    9.27
   2   3   7  172.63    9.32
   2  -3   7  159.75    8.45
   2  -3   7  156.43    8.45
  -2  -3  -7  159.08    8.50
   2  -3   7  156.56    8.45
   2  -3   7  157.70    8.41
   2   3   7  173.02    9.32
   2  -3   7  158.98    8.42
  -2   3  -7  161.92    8.48
  -2  -3  -7  181.11    9.14
   2  -3   7  172.01    8.68
   2   3   7  172.92    8.77
   2  -3   7  165.23    8.88
  -2  -3  -7  170.85    8.83
  -2  -3  -7  180.69    9.32
   2  -3   7  163.96    8.69
   2  -3   7  172.87    9.14
  -2  -3  -7  162.44    8.46
   2   3   7  170.03    9.06
   2   3   7  188.05    9.32
  -2  -3  -8   86.68    5.95
   2  -3   8   94.07    5.04
   2   3   8  102.77    5.96
  -2  -3  -8   86.05    4.94
   2  -3   8   94.07    5.27
   2   3   8   95.16    5.85
   2  -3   8   94.82    5.01
  -2  -3  -8   93.38    6.02
   2  -3   8   94.10    5.04
   2  -3   8   98.13    5.02
   2  -3   8   90.66    5.03
   2  -3   8   95.97    5.02
  -2  -3  -8   88.08    5.97
   2   3   8   92.47    5.84
  -2   3  -8   91.48    5.10
   2  -3   8   95.92    5.23
  -2  -3  -8   96.73    5.76
   2   3   8   95.81    5.32
  -2  -3  -8   95.14    5.40
   2  -3   8   96.89    5.54
  -2  -3  -8   98.68    5.95
  -2  -3  -8   93.47    4.95
   2  -3   8   93.85    5.67
   2   3   8   93.76    5.81
   2  -3   8   94.38    5.23
  -2  -3  -9   84.49    5.76
  -2  -3  -9   79.92    4.47
   2   3   9   90.51    5.63
  -2  -3  -9   93.52    5.90
   2   3   9   95.62    5.69
  -2  -3  -9   86.86    5.78
   2   3   9   89.13    5.64
   2  -3   9   91.39    4.93
  -2   3  -9   84.35    4.82
  -2  -3  -9  103.56    5.88
  -2  -3  -9   93.93    5.13
   2   3   9   96.17    5.67
   2  -3   9   89.71    4.89
   2  -3   9   89.69    5.45
  -2  -3  -9   83.70    4.47
  -2  -3 -10   20.87    2.65
   2   3  10   19.68    2.40
  -2  -3 -10   18.38    2.48
   2   3  10   24.90    2.57
  -2  -3 -10   20.34    2.54
   2   3  10   22.59    2.47
  -2   3 -10   20.94    1.70
  -2  -3 -10   19.06    2.37
  -2  -3 -10   19.03    1.89
   2  -3  10   22.08    2.21
   2   3  10   20.44    2.34
  -2  -3 -11   71.45    5.40
  -2  -3 -11   77.35    5.48
   2   3  11   85.73    5.35
   2   3  11   74.92    5.22
  -2  -3 -11   70.53    5.44
   2   3  11   72.39    5.19
  -2  -3 -11   76.71    4.62
  -2  -3 -11   86.42    5.61
  -2   3 -11   70.40    4.43
   2   3  11   71.87    5.18
   2  -3  11   78.16    5.12
  -2  -3 -12   12.37    2.45
   2   3  12   19.00    2.48
  -2  -3 -12   12.85    2.41
   2   3  12   18.08    2.44
   2   3  12   20.85    2.50
  -2  -3 -12   13.45    2.50
  -2  -3 -12   21.43    2.82
   2   3  12   21.76    2.72
   2  -3  12   22.34    2.38
   2  -3  13   12.86    2.13
   2   3  13    9.96    2.22
   2   3  14   -0.27    2.00
   2  -3  14    0.72    1.73
   2   3  15    2.00    2.11
   2  -3  15   -0.26    1.79
   2  -3  16   69.56    5.68
   2   3  16   84.59    6.12
  -2   4  18   33.05    3.79
  -2   4  17    7.27    2.26
  -2   4  17   10.89    2.68
  -2  -4  16   18.09    2.88
  -2   4  16   11.97    2.35
  -2   4  16   20.78    2.90
  -2   4  15    7.03    1.93
  -2  -4  15    6.39    2.01
  -2   4  15   10.40    2.31
   2   4 -14   83.11    5.36
  -2   4  14   70.45    5.32
  -2  -4  14   77.16    5.66
  -2   4  14   85.42    5.75
   2  -4 -13    3.59    1.55
   2   4 -13    5.00    1.46
  -2  -4  13    6.70    1.80
  -2   4  13    4.11    1.50
  -2  -4  13    3.03    1.33
  -2   4  13    7.50    1.83
   2  -4 -12    5.55    1.92
  -2   4  12    6.53    1.81
   2  -4 -12    5.83    1.90
  -2   4  12    6.57    1.85
  -2   4  12    9.20    2.01
   2  -4 -12    4.55    1.82
   2   4 -12   10.43    1.73
   2  -4 -12    8.59    1.81
  -2  -4  12    8.14    1.76
  -2   4  12    7.09    1.54
   2  -4 -12    7.84    1.19
  -2   4  12    8.69    1.75
  -2  -4  12    9.30    1.45
   2  -4 -11   21.85    2.62
  -2   4  11   23.64    2.49
   2  -4 -11   20.55    2.55
   2  -4 -11   20.54    2.52
  -2   4  11   24.60    2.54
  -2   4  11   23.57    2.49
   2   4 -11   18.93    2.11
  -2   4  11   22.69    2.23
   2  -4 -11   22.29    2.41
  -2  -4  11   24.94    2.46
  -2   4  11   17.72    2.23
  -2  -4  11   20.09    1.97
   2  -4 -11   20.33    1.86
  -2  -4  10    1.55    1.09
   2  -4 -10    1.72    1.47
  -2   4  10    2.51    1.44
   2  -4 -10    3.02    1.52
   2  -4 -10    3.23    1.52
  -2   4  10    3.89    1.44
  -2   4  10    1.17    1.26
  -2  -4  10    2.01    1.21
   2   4 -10    3.83    1.19
  -2   4  10    2.36    0.93
  -2   4  10    1.50    1.02
   2  -4 -10    1.87    1.31
   2  -4 -10    2.82    1.04
  -2   4  10    3.84    1.26
  -2  -4  10    1.97    0.88
  -2  -4   9   11.36    1.41
  -2   4   9   13.59    1.80
  -2   4   9   13.13    1.82
  -2   4   9   10.76    1.70
  -2   4   9    9.82    1.40
   2   4  -9   10.53    1.51
  -2   4   9    8.82    1.22
   2  -4  -9    9.73    1.65
  -2  -4   9   10.68    1.54
  -2   4   9    9.15    1.59
   2  -4  -9   11.24    1.36
  -2   4   9    9.84    1.24
  -2  -4   9   11.31    1.37
   2  -4  -8  141.61    7.84
   2  -4  -8  142.20    7.83
  -2   4   8  131.32    7.66
  -2  -4   8  126.94    7.33
  -2   4   8  142.32    7.76
   2  -4  -8  146.35    7.88
  -2   4   8  125.09    7.62
   2  -4  -8  128.89    7.52
  -2   4   8  116.93    7.12
  -2   4   8  126.22    7.25
  -2  -4   8  124.67    7.47
  -2   4   8  136.85    7.60
   2  -4  -8  126.30    7.19
  -2   4   8  136.05    7.19
  -2  -4   8  135.07    7.30
  -2   4   7  106.63    5.91
   2  -4  -7   94.70    5.85
   2  -4  -7  103.44    5.93
  -2  -4   7   94.03    5.55
   2  -4  -7  100.25    5.91
  -2   4   7  101.70    5.88
  -2   4   7   96.63    5.81
   2  -4  -7   90.52    5.62
  -2  -4   7   93.98    5.61
  -2  -4   7  102.56    5.57
  -2   4   7   83.99    5.25
  -2   4   7   98.11    5.60
  -2  -4   7   91.35    5.57
  -2   4   7   90.06    5.32
  -2  -4   7   97.54    5.45
   2  -4  -7   89.57    5.38
  -2   4   7   98.47    5.43
  -2  -4   6    1.33    0.80
  -2   4   6    0.73    1.03
   2  -4  -6    1.20    1.02
  -2   4   6    2.50    1.05
   2  -4  -6    1.65    1.10
   2  -4  -6    0.75    0.96
  -2   4   6    1.47    0.99
  -2   4   6   -0.12    0.85
   2  -4  -6    0.39    0.76
  -2  -4   6    0.53    0.93
  -2   4   6    1.77    0.65
  -2   4   6    0.35    0.60
  -2  -4   6    1.13    0.74
  -2   4   6    1.19    0.84
   2  -4  -6   -0.10    0.72
   2  -4  -6    2.00    1.24
  -2  -4   5   22.55    1.95
   2  -4  -5   22.63    2.09
   2  -4  -5   23.40    2.05
   2  -4  -5   25.85    2.13
  -2  -4   5   25.11    1.96
  -2  -4   5   21.59    1.73
  -2   4   5   23.75    1.98
  -2   4   5   20.47    1.49
  -2   4   5   19.39    1.49
  -2   4   5   22.78    1.85
   2  -4  -5   25.41    1.85
   2   4  -4  163.10    8.25
   2   4  -4  159.31    8.26
   2   4  -4  161.97    8.26
  -2  -4   4  166.33    8.85
   2  -4  -4  161.85    8.88
   2  -4  -4  167.67    8.90
   2   4  -4  168.77    8.25
   2  -4  -4  166.43    8.90
   2   4  -4  165.80    8.25
   2   4  -4  166.98    8.27
  -2  -4   4  162.99    8.81
  -2   4   4  152.94    8.26
  -2  -4   4  163.00    8.59
  -2   4   4  150.51    8.25
  -2  -4   4  162.82    8.75
   2  -4  -4  156.34    8.78
  -2   4   4  170.16    8.82
   2  -4  -4  158.90    8.71
  -2   4   4  171.73    8.76
   2   4  -3  811.29   38.58
   2   4  -3  805.92   38.58
  -2  -4   3  791.07   39.01
   2  -4  -3  820.65   39.01
  -2   4   3  758.66   38.97
   2  -4  -3  820.63   39.01
  -2   4   3  768.75   38.98
   2   4  -3  796.77   38.58
   2  -4  -3  810.81   39.01
  -2   4   3  755.41   38.97
  -2   4   3  774.86   38.34
  -2   4   3  718.52   38.33
  -2   4   3  829.19   39.00
   2  -4  -3  789.28   38.99
  -2  -4   3  790.26   38.69
  -2  -4   3  789.05   38.98
   2  -4  -3  618.86   38.79
  -2   4   3  850.57   38.97
  -2  -4   3  801.99   38.87
  -2   4   2 1573.39   80.01
   2  -4  -2 1608.37   80.00
  -2  -4   2 1583.06   79.78
  -2  -4   2 1568.15   80.09
   2  -4  -2 1613.67   80.00
  -2  -4   2 1600.74   79.79
   2   4  -2 1614.41   79.81
   2   4  -2 1614.46   79.81
   2  -4  -2 1614.56   80.01
  -2  -4   2 1566.70   79.78
   2   4  -2 1625.99   79.81
  -2   4   2 1577.53   80.02
  -2   4   2 1568.55   80.01
  -2  -4   2 1627.89   79.71
  -2  -4   2 1640.96   80.10
   2   4  -2 1572.95   79.71
   2  -4  -2 1642.80   80.06
  -2   4   2 1693.96   80.09
  -2   4   2 1678.09   80.08
  -2  -4   2 1629.75   80.00
  -2  -4   1  157.93    8.23
   2  -4  -1  159.01    8.26
  -2   4   1  158.86    8.29
   2   4  -1  154.69    8.25
  -2  -4   1  158.04    8.23
   2  -4  -1  153.40    8.24
   2   4  -1  154.54    8.25
  -2  -4   1  155.18    8.42
   2   4  -1  159.74    8.26
  -2  -4   1  165.44    8.26
   2  -4  -1  158.95    8.26
  -2   4   1  158.80    8.31
  -2   4   1  157.86    8.29
   2  -4  -1  152.12    7.74
   2  -4  -1  155.35    8.35
   2   4  -1  154.71    7.96
  -2   4   1  144.17    7.75
  -2  -4   1  170.80    8.45
  -2  -4   1  155.28    7.93
  -2  -4   1  161.42    8.36
  -2   4   1  157.92    8.40
   2  -4  -1  162.37    8.40
  -2  -4   0    0.56    0.72
   2  -4   0    0.65    0.65
  -2   4   0    1.53    0.69
   2   4   0    0.86    0.78
   2   4   0    0.96    0.79
  -2  -4   0    0.84    0.78
  -2   4   0    1.47    0.68
   2  -4   0    1.23    0.68
  -2  -4   0    1.03    0.81
  -2   4   0    2.55    0.74
   2   4   0    0.77    0.76
   2  -4   0    1.31    0.68
   2  -4   0    0.67    0.66
  -2  -4   0    0.31    0.72
   2   4   0    0.50    0.45
   2   4   0    0.82    0.86
  -2   4   0    0.69    0.38
  -2  -4   0    1.05    0.90
  -2  -4   0    0.52    0.36
   2  -4   0    0.10    0.64
  -2  -4   0    1.84    0.79
   2  -4   0    1.05    0.32
  -2   4   0    0.93    0.89
   2   4   1    5.76    1.09
  -2   4  -1    5.66    0.86
  -2  -4  -1    6.32    1.14
   2  -4   1    8.02    0.90
  -2  -4  -1    8.78    1.24
   2   4   1    6.97    1.15
  -2  -4  -1    7.66    1.15
  -2   4  -1   10.03    0.97
   2  -4   1    9.54    0.94
  -2  -4  -1    7.45    1.15
  -2   4  -1    8.93    0.93
   2  -4   1    8.15    0.92
   2   4   1    8.09    1.22
   2  -4   1    7.96    1.05
  -2   4  -1    6.80    1.10
   2   4   1    8.09    0.74
  -2   4  -1    6.50    0.77
   2   4   1    5.20    1.10
   2  -4   1    7.41    1.04
  -2  -4  -1    7.44    1.28
  -2   4  -1    7.82    0.89
  -2  -4  -1    7.36    1.12
  -2  -4  -1    7.09    0.68
   2  -4   1    6.53    0.73
   2  -4   2   14.88    1.16
  -2  -4  -2   16.83    1.70
  -2  -4  -2   21.07    1.80
   2   4   2   13.76    1.60
   2   4   2   12.52    1.58
   2  -4   2   15.33    1.17
  -2  -4  -2   15.86    1.55
  -2   4  -2   15.18    1.19
   2   4   2   15.02    1.63
   2  -4   2   14.55    1.15
  -2  -4  -2   15.77    1.65
  -2   4  -2   14.33    1.19
  -2   4  -2   13.68    1.18
  -2   4  -2   15.42    1.51
   2   4   2   15.20    1.15
  -2  -4  -2   15.63    1.45
   2  -4   2   18.57    1.44
  -2   4  -2   18.13    1.36
   2   4   2   16.56    1.59
   2  -4   2   17.30    1.03
  -2  -4  -2   19.05    1.78
   2  -4   2   14.96    1.45
   2   4   2   19.25    1.71
  -2  -4  -2   16.66    1.48
  -2  -4  -3  346.17   16.75
  -2   4  -3  322.03   16.03
  -2  -4  -3  338.31   16.72
   2  -4   3  316.91   16.00
  -2   4  -3  317.05   16.02
   2  -4   3  319.75   16.01
  -2  -4  -3  335.04   16.72
   2  -4   3  309.52   16.00
  -2   4  -3  315.42   16.02
   2  -4   3  304.47   16.00
  -2  -4  -3  307.03   16.41
  -2   4  -3  309.83   16.35
   2   4   3  316.21   16.11
   2  -4   3  317.61   16.34
   2   4   3  334.88   16.48
   2   4   3  349.97   16.61
   2  -4   3  321.09   16.02
   2  -4   3  314.13   16.44
  -2  -4  -3  338.48   16.57
  -2  -4  -3  295.08   16.32
  -2  -4  -4  337.26   17.47
   2  -4   4  313.94   16.64
  -2  -4  -4  356.60   17.53
  -2   4  -4  336.64   16.67
   2  -4   4  311.82   16.64
  -2   4  -4  328.65   16.66
  -2  -4  -4  360.91   17.54
  -2   4  -4  336.72   16.67
   2  -4   4  310.18   16.64
   2  -4   4  343.60   16.74
  -2  -4  -4  324.52   17.14
   2  -4   4  331.30   17.04
   2   4   4  346.27   17.16
  -2  -4  -4  371.08   16.97
   2  -4   4  345.32   16.83
  -2  -4  -4  322.01   17.01
  -2  -4  -4  368.19   17.39
   2  -4   4  331.92   17.14
   2  -4   4  339.13   16.69
   2   4   4  344.57   17.32
   2   4   4  325.31   16.86
   2   4   5  139.58    8.02
  -2  -4  -5  146.74    8.10
   2   4   5  137.23    8.03
  -2  -4  -5  127.72    7.50
   2  -4   5  137.57    7.09
   2  -4   5  143.06    7.14
   2  -4   5  137.11    7.13
  -2  -4  -5  153.99    8.15
  -2  -4  -5  146.01    8.09
   2   4   5  151.63    8.12
   2  -4   5  136.29    7.13
   2  -4   5  137.77    7.09
   2  -4   5  136.94    7.09
  -2  -4  -5  136.71    7.65
   2  -4   5  142.54    7.57
   2   4   5  141.77    7.66
   2  -4   5  144.15    7.44
  -2  -4  -5  155.04    7.60
  -2  -4  -5  147.18    7.93
   2  -4   5  139.04    7.63
   2  -4   5  142.03    7.17
   2   4   5  145.78    7.87
   2   4   5  143.90    7.98
  -2  -4  -5  133.65    7.48
   2   4   5  127.86    7.40
  -2  -4  -6  174.31    9.44
  -2  -4  -6  168.76    9.42
  -2  -4  -6  154.03    8.67
   2  -4   6  158.50    8.25
   2  -4   6  158.73    8.25
   2  -4   6  158.76    8.23
   2   4   6  174.70    9.34
   2   4   6  170.53    9.29
  -2  -4  -6  166.63    9.38
   2  -4   6  157.76    8.23
   2   4   6  179.38    9.36
   2  -4   6  159.57    8.25
   2  -4   6  160.59    8.23
   2  -4   6  167.77    8.77
  -2  -4  -6  193.34    9.28
   2  -4   6  179.11    8.76
  -2  -4  -6  165.88    8.88
   2   4   6  172.64    8.87
  -2  -4  -6  181.61    8.91
  -2  -4  -6  165.50    8.65
   2  -4   6  167.44    8.35
   2  -4   6  166.39    8.83
   2  -4   6  172.08    9.13
   2   4   6  173.44    9.29
   2   4   6  150.91    8.66
   2  -4   7  127.89    6.69
   2  -4   7  130.86    6.70
   2   4   7  134.34    7.82
   2  -4   7  127.99    6.68
   2   4   7  144.42    7.92
  -2  -4  -7  140.79    8.03
  -2  -4  -7  141.54    7.17
  -2  -4  -7  151.08    8.12
   2   4   7  136.30    7.83
   2  -4   7  126.70    6.69
   2  -4   7  125.63    6.68
   2  -4   7  124.06    6.68
  -2  -4  -7  145.77    8.07
  -2  -4  -7  149.06    7.48
   2  -4   7  139.19    7.26
   2   4   7  142.08    7.36
   2  -4   7  142.53    7.32
  -2  -4  -7  153.65    7.85
  -2  -4  -7  150.88    7.55
   2  -4   7  139.07    7.33
   2   4   7  155.35    7.92
   2   4   7  120.07    7.18
   2  -4   7  143.13    7.67
  -2  -4  -7  132.35    7.08
   2   4   8   13.97    1.94
   2  -4   8   11.62    1.46
  -2  -4  -8   13.02    1.26
   2   4   8   11.58    1.82
   2   4   8   14.44    1.96
   2   4   8   15.62    1.58
   2  -4   8   14.42    1.62
  -2  -4  -8   15.13    1.64
   2  -4   8   11.64    1.33
  -2  -4  -8   14.73    1.91
   2  -4   8   12.36    1.39
  -2  -4  -8   13.85    1.23
   2   4   8   13.24    1.90
   2  -4   8   14.71    1.78
   2   4   9   92.02    5.78
  -2  -4  -9   71.83    5.65
  -2  -4  -9   80.19    4.70
   2   4   9   81.14    5.63
  -2  -4  -9   84.44    5.86
   2   4   9   90.54    5.74
  -2  -4  -9   86.47    5.89
   2  -4   9   88.30    5.01
  -2  -4  -9   90.37    5.24
  -2  -4  -9   92.66    5.73
  -2  -4  -9   89.14    4.71
   2  -4   9   80.60    5.38
   2   4   9   82.06    5.61
   2  -4   9   85.46    4.99
  -2  -4 -10   10.73    2.14
  -2  -4 -10    8.49    2.07
   2   4  10    9.60    1.90
  -2  -4 -10   11.54    2.12
   2   4  10   11.54    2.11
   2   4  10    8.97    1.90
  -2  -4 -10   11.77    1.68
  -2  -4 -10   14.05    2.14
  -2  -4 -10   10.06    1.03
   2   4  10   10.66    1.91
   2  -4  10   13.75    1.95
   2   4  11   11.53    2.15
   2   4  11    7.86    1.93
   2   4  11   11.27    2.11
  -2  -4 -11    8.40    2.01
  -2  -4 -11   11.03    1.72
   2  -4  11   12.53    1.95
   2   4  11   12.33    2.21
  -2  -4 -12   16.40    2.57
  -2  -4 -12   17.60    1.96
   2   4  12   14.43    2.51
   2  -4  12   16.60    2.22
   2   4  13    3.19    2.03
   2  -4  13    1.82    1.53
   2   4  14   59.60    5.25
   2  -4  14   74.25    5.20
   2  -4  15    0.78    1.85
   2   4  15   -0.91    2.42
   2  -4  16   45.67    4.35
  -2  -5  16    3.00    2.13
  -2   5  16   -0.25    1.81
  -2   5  16    0.89    1.98
   2  -5 -15   16.89    2.50
  -2  -5  15   10.40    2.36
  -2   5  15   12.23    2.21
  -2   5  15    9.22    2.45
   2  -5 -14    2.51    1.76
  -2  -5  14    0.52    1.53
  -2   5  14    1.73    1.50
  -2   5  14   -0.26    1.79
  -2  -5  13    7.75    1.96
  -2   5  13    4.36    1.52
   2  -5 -13    2.87    1.79
  -2   5  13    4.21    1.88
  -2  -5  13    3.02    1.27
  -2  -5  12   64.95    4.88
  -2   5  12   62.58    4.58
   2  -5 -12   72.04    5.00
  -2  -5  12   69.49    4.55
   2  -5 -12   67.21    4.31
  -2   5  12   78.06    5.13
  -2   5  11   31.35    3.05
  -2   5  11   21.64    2.74
  -2   5  11   29.69    3.00
  -2  -5  11   34.53    2.94
   2  -5 -11   27.15    2.84
  -2   5  11   27.21    2.52
  -2  -5  11   31.07    2.54
  -2  -5  11   31.70    2.59
   2  -5 -11   28.37    2.43
  -2   5  10   11.92    1.99
  -2   5  10   14.60    2.10
  -2   5  10   14.17    2.15
   2  -5 -10   14.59    2.01
  -2  -5  10    9.28    1.66
  -2   5  10   10.55    1.49
   2  -5 -10   15.75    1.67
  -2  -5  10   11.06    1.52
   2  -5  -9   30.36    3.08
   2  -5  -9   36.34    3.25
  -2   5   9   32.32    3.01
  -2   5   9   37.05    3.12
  -2   5   9   35.19    3.05
   2  -5  -9   37.42    3.26
  -2  -5   9   33.48    2.81
  -2   5   9   31.34    2.47
  -2   5   9   32.43    2.37
   2  -5  -9   34.62    2.95
  -2  -5   9   32.88    2.59
   2  -5  -9   30.01    2.48
   2  -5  -8   18.01    2.14
   2  -5  -8   16.45    2.08
  -2   5   8   16.56    2.13
  -2   5   8   16.85    2.09
   2  -5  -8   16.87    2.06
  -2   5   8   18.98    2.14
  -2   5   8   15.04    1.47
  -2  -5   8   14.75    1.73
   2  -5  -8   13.99    1.87
  -2   5   8   14.91    1.42
  -2  -5   8   14.72    1.67
  -2  -5   8   11.38    1.61
   2  -5  -8   12.24    1.56
  -2   5   8   16.15    1.67
  -2  -5   8   16.63    1.67
   2  -5  -7   53.10    3.63
   2  -5  -7   46.54    3.50
  -2   5   7   49.68    3.61
   2  -5  -7   46.59    3.52
  -2   5   7   50.70    3.65
  -2   5   7   50.34    3.64
   2  -5  -7   47.20    3.40
  -2  -5   7   44.77    3.26
  -2  -5   7   43.43    3.15
  -2   5   7   36.59    2.77
  -2  -5   7   47.12    3.15
  -2   5   7   41.77    2.74
  -2  -5   7   51.88    3.21
   2  -5  -7   42.74    3.09
  -2   5   7   47.07    3.14
   2  -5  -6   35.62    2.92
   2  -5  -6   33.98    2.91
   2  -5  -6   35.66    2.92
   2  -5  -6   32.59    2.68
  -2   5   6   33.73    2.18
  -2   5   6   35.67    2.20
  -2  -5   6   36.89    2.75
  -2  -5   6   34.01    2.51
  -2  -5   6   41.79    2.73
  -2  -5   6   33.27    2.58
  -2   5   6   39.74    2.72
   2  -5  -6   33.77    2.56
  -2   5   5   -0.31    1.09
   2   5  -5    0.03    0.31
   2  -5  -5    0.15    1.10
   2   5  -5   -0.19    0.32
  -2  -5   5   -0.71    1.12
   2   5  -5    0.38    0.33
   2   5  -5    0.22    0.31
  -2   5   5   -0.47    1.06
   2  -5  -5    0.15    1.02
   2   5  -5    0.56    0.32
   2  -5  -5   -0.15    0.93
   2   5  -5   -0.03    0.30
  -2   5   5    0.47    1.00
  -2  -5   5    0.70    0.67
  -2  -5   5    0.28    0.97
  -2  -5   5   -0.12    1.02
  -2   5   5    0.68    0.41
  -2  -5   5   -0.54    0.76
  -2   5   5    1.24    0.94
   2  -5  -5   -0.25    0.70
   2   5  -4    3.39    0.60
   2   5  -4    3.20    0.60
  -2   5   4    3.04    1.10
  -2  -5   4    5.40    1.28
   2  -5  -4    3.51    1.16
  -2   5   4    3.64    1.16
   2  -5  -4    4.93    1.24
   2   5  -4    3.35    0.61
   2   5  -4    3.98    0.62
  -2   5   4    3.49    1.13
   2   5  -4    4.26    0.62
   2   5  -4    3.20    0.60
   2  -5  -4    5.02    1.26
  -2  -5   4    6.35    1.17
   2  -5  -4    4.66    1.05
  -2  -5   4    5.97    1.22
  -2  -5   4    4.38    0.79
  -2   5   4    4.27    0.40
  -2   5   4    4.26    1.19
   2  -5  -4    7.33    1.12
  -2   5   4    4.98    1.16
   2  -5  -4    3.68    1.16
  -2  -5   4    1.30    0.74
  -2   5   3   90.81    5.35
  -2  -5   3   80.86    4.86
   2   5  -3   92.69    4.90
   2   5  -3   82.43    4.84
   2  -5  -3   86.72    5.25
  -2  -5   3   85.20    4.88
  -2  -5   3   87.83    5.35
   2  -5  -3   93.93    5.34
  -2   5   3   87.44    5.32
  -2  -5   3   82.10    4.87
  -2   5   3   94.69    5.38
   2  -5  -3   91.72    5.31
   2   5  -3   88.73    4.88
  -2  -5   3   92.04    4.91
   2  -5  -3   87.66    4.76
  -2   5   3   93.98    5.38
  -2  -5   3   97.97    5.39
   2  -5  -3   94.60    5.35
  -2   5   3   88.38    5.22
  -2  -5   3   95.30    5.21
  -2   5   3   90.11    5.31
   2  -5  -3   84.72    5.21
  -2   5   2  193.04   10.26
  -2  -5   2  188.99    9.98
   2  -5  -2  184.78   10.20
  -2  -5   2  192.84    9.99
   2   5  -2  190.75    9.99
   2   5  -2  196.32   10.01
  -2  -5   2  179.47   10.28
   2  -5  -2  186.33   10.21
  -2   5   2  194.27   10.27
   2   5  -2  199.07   10.02
  -2  -5   2  193.57   10.00
   2  -5  -2  194.29   10.24
  -2   5   2  200.45   10.29
  -2   5   2  193.33   10.34
  -2  -5   2  198.18    9.80
  -2  -5   2  187.89   10.31
   2  -5  -2  194.05   10.31
   2  -5  -2  179.02    9.62
  -2  -5   2  183.68   10.16
  -2   5   2  190.43   10.30
  -2   5   2  187.08   10.16
  -2  -5   1  146.44    7.84
   2   5  -1  149.52    7.89
   2  -5  -1  138.15    7.84
  -2   5   1  142.86    7.89
   2  -5  -1  135.91    7.83
  -2  -5   1  149.29    7.86
   2   5  -1  136.63    7.83
   2   5  -1  154.64    7.92
   2  -5  -1  143.52    7.87
  -2   5   1  148.09    7.92
  -2  -5   1  155.79    7.88
  -2   5   1  149.56    7.93
   2  -5  -1  137.78    7.97
  -2  -5   1  140.31    7.43
   2   5  -1  141.31    7.47
  -2  -5   1  140.76    8.03
  -2   5   1  147.21    8.07
  -2   5   1  149.91    7.90
  -2  -5   1  150.93    8.00
   2  -5  -1  145.04    8.03
  -2  -5   0 1276.00   61.03
   2   5   0 1250.05   61.03
  -2   5   0 1236.43   60.87
   2  -5   0 1232.76   60.83
   2  -5   0 1258.67   60.84
  -2  -5   0 1234.58   61.00
   2   5   0 1222.58   61.01
   2  -5   0 1257.79   60.84
  -2   5   0 1248.54   60.88
   2   5   0 1226.40   61.02
  -2   5   0 1249.49   60.88
  -2  -5   0 1268.57   61.03
  -2  -5   0 1226.93   60.43
  -2  -5   0 1145.98   61.07
   2   5   0 1065.48   60.45
  -2   5   0 1111.82   61.02
   2  -5   0 1231.26   61.06
   2   5   0 1321.26   61.20
   2  -5   0 1251.05   60.37
  -2  -5   0 1245.45   60.98
   2   5   0 1162.45   61.02
   2  -5   0 1194.03   61.09
  -2   5   0 1336.63   61.19
  -2  -5   0 1241.70   61.09
  -2  -5  -1   45.71    3.22
  -2  -5  -1   50.65    3.28
   2   5   1   44.57    3.21
  -2  -5  -1   38.93    3.10
   2  -5   1   50.60    2.94
   2   5   1   47.13    3.24
  -2   5  -1   50.67    2.94
   2  -5   1   48.25    2.91
   2  -5   1   51.40    2.94
  -2  -5  -1   53.23    3.31
   2   5   1   52.51    3.33
  -2   5  -1   48.76    2.93
  -2   5  -1   51.07    2.96
   2  -5   1   46.91    3.15
  -2   5  -1   44.67    3.20
   2   5   1   39.03    2.61
   2   5   1   47.19    3.27
  -2  -5  -1   41.54    3.10
   2  -5   1   49.32    2.66
  -2  -5  -1   48.21    3.22
   2  -5   1   44.95    3.18
  -2   5  -1   46.10    2.92
  -2  -5  -1   51.98    3.29
  -2   5  -2    2.49    0.65
  -2  -5  -2    2.63    1.05
   2  -5   2    2.11    0.67
   2   5   2    1.28    1.01
  -2  -5  -2    2.79    1.04
  -2  -5  -2    1.61    0.95
   2  -5   2    1.78    0.62
   2   5   2    1.84    1.04
   2   5   2    4.28    1.12
   2  -5   2    2.17    0.64
  -2  -5  -2    1.80    0.99
  -2   5  -2    2.23    0.66
  -2   5  -2    1.81    0.63
   2   5   2    2.29    1.11
   2  -5   2    1.64    0.82
  -2  -5  -2    2.73    0.85
   2  -5   2    2.53    0.39
   2   5   2    2.74    0.52
  -2   5  -2    3.36    1.03
   2  -5   2    2.98    0.97
  -2  -5  -2    1.23    1.11
  -2  -5  -2    2.21    0.80
   2   5   3  585.62   30.60
   2   5   3  571.41   30.58
  -2  -5  -3  534.50   30.29
   2  -5   3  592.95   29.88
  -2   5  -3  614.53   29.92
  -2  -5  -3  644.87   30.68
   2  -5   3  591.22   29.88
  -2  -5  -3  633.26   30.67
  -2   5  -3  587.97   29.90
  -2  -5  -3  613.16   30.63
   2  -5   3  586.41   29.88
   2   5   3  592.30   30.63
  -2   5  -3  592.02   29.91
  -2  -5  -3  570.02   30.39
   2   5   3  654.90   30.51
   2  -5   3  619.40   30.36
   2   5   3  568.81   29.86
   2  -5   3  614.07   29.80
  -2  -5  -3  635.95   29.90
   2  -5   3  603.54   30.44
  -2  -5  -3  561.87   30.30
  -2  -5  -3  624.82   30.51
  -2  -5  -4   -1.01    1.21
  -2   5  -4    1.02    0.45
   2   5   4    0.17    1.04
   2  -5   4    0.38    0.39
  -2  -5  -4    0.34    1.16
   2   5   4   -0.17    1.09
   2  -5   4    0.59    0.39
  -2   5  -4    0.53    0.42
  -2   5  -4    1.48    0.47
  -2  -5  -4    1.18    1.22
   2  -5   4    0.97    0.43
   2   5   4    0.67    1.13
   2  -5   4    1.61    0.69
  -2  -5  -4    0.82    0.59
   2  -5   4    0.45    0.51
   2   5   4    0.90    1.05
  -2  -5  -4    0.93    0.80
   2  -5   4    0.12    0.63
   2  -5   4    1.18    0.47
  -2  -5  -4    1.05    0.72
   2  -5   4    0.66    0.81
   2   5   4    1.54    0.58
  -2  -5  -5    3.07    0.94
  -2  -5  -5    3.14    1.25
  -2  -5  -5    5.57    1.46
   2  -5   5    3.70    0.45
  -2   5  -5    4.07    0.56
   2  -5   5    3.65    0.45
  -2   5  -5    5.81    0.59
  -2   5  -5    4.47    0.58
  -2  -5  -5    4.99    1.43
   2  -5   5    3.58    0.44
   2  -5   5    2.81    0.73
   2   5   5    1.96    1.03
   2  -5   5    3.73    0.76
   2  -5   5    2.72    0.77
  -2  -5  -5    2.57    0.78
  -2  -5  -5    3.51    1.05
  -2  -5  -5    3.76    0.99
   2  -5   5    3.60    0.95
   2   5   5    2.35    0.70
   2  -5   5    3.28    0.54
  -2  -5  -6   17.88    2.19
  -2  -5  -6   18.49    1.69
  -2  -5  -6   13.36    2.02
   2   5   6   16.89    2.12
  -2  -5  -6   18.30    2.20
   2   5   6   18.92    2.21
   2   5   6   18.33    2.19
  -2  -5  -6   22.49    2.04
  -2  -5  -6   17.23    1.86
   2  -5   6   20.50    1.58
   2   5   6   20.61    1.94
  -2  -5  -6   15.66    1.62
   2  -5   6   17.10    1.70
   2  -5   6   17.47    1.28
   2   5   6   22.10    2.25
  -2  -5  -6   17.23    1.66
   2  -5   6   18.84    1.78
   2   5   6   17.44    1.52
   2   5   7   13.06    2.00
  -2  -5  -7   13.35    2.03
  -2  -5  -7   11.23    1.99
  -2  -5  -7    7.96    1.22
  -2  -5  -7   14.01    2.09
   2   5   7   11.68    1.86
   2   5   7   12.61    1.87
   2  -5   7    8.70    1.31
  -2  -5  -7   10.62    1.68
  -2  -5  -7   10.24    1.45
  -2  -5  -7    9.19    1.19
   2   5   7    8.38    1.66
   2   5   7    6.96    1.08
   2  -5   7    8.07    1.46
   2  -5   7    8.11    1.27
  -2  -5  -8    6.19    1.90
   2   5   8    4.54    1.46
  -2  -5  -8    6.15    1.83
  -2  -5  -8    4.72    1.02
  -2  -5  -8    2.84    1.62
   2   5   8    3.47    1.45
   2   5   8    6.47    1.63
  -2  -5  -8    3.87    1.41
  -2  -5  -8    4.81    1.27
   2  -5   8    3.62    1.03
  -2  -5  -8    5.43    0.97
   2  -5   8    3.83    1.20
   2   5   8    1.71    1.40
   2   5   8    3.95    0.99
   2  -5   8    3.79    1.08
   2   5   9   41.02    3.61
   2   5   9   46.13    3.78
   2   5   9   40.55    3.64
  -2  -5  -9   42.75    3.59
  -2  -5  -9   45.43    3.30
   2  -5   9   44.39    3.06
   2  -5   9   40.36    3.05
   2   5   9   47.31    3.77
   2  -5   9   41.36    3.38
  -2  -5  -9   41.56    2.80
  -2  -5 -10    1.61    1.40
  -2  -5 -10    3.08    1.53
   2  -5  10    2.62    1.42
   2   5  10    4.81    1.64
  -2  -5 -10    2.02    0.85
  -2  -5 -11   21.30    2.35
  -2  -5 -11   21.06    2.82
   2  -5  11   17.02    2.36
   2   5  11   22.41    2.69
  -2  -5 -12   38.10    3.69
  -2  -5 -12   29.12    2.85
   2  -5  12   33.05    3.19
   2   5  12   40.23    3.73
   2  -5  13   12.16    2.22
   2   5  13   11.16    2.54
   2  -5  14   14.65    2.47
   2   5  14   10.91    2.61
   2  -5  15    9.62    2.52
   2  -6 -15   -1.03    1.83
  -2  -6  15    1.13    1.84
  -2  -6  14    2.38    1.79
   2  -6 -14    4.75    2.02
  -2  -6  13    1.97    1.55
   2  -6 -13    0.48    1.78
  -2   6  13   -1.68    1.44
  -2   6  12   -0.17    1.25
  -2  -6  12    0.23    1.40
  -2  -6  12    2.29    1.35
   2  -6 -12    0.92    1.67
   2  -6 -12    2.14    1.37
  -2  -6  11    3.57    1.18
  -2  -6  11    2.91    1.47
  -2   6  11    4.39    1.27
   2  -6 -11   -0.22    1.69
  -2  -6  11    3.64    1.22
   2  -6 -11    4.39    1.46
  -2  -6  11    4.78    1.43
   2  -6 -10  144.93    8.86
  -2  -6  10  150.86    8.78
  -2   6  10  138.91    8.29
  -2  -6  10  154.44    8.75
  -2  -6  10  151.98    8.71
   2  -6 -10  158.49    8.55
  -2  -6  10  157.70    8.67
   2  -6  -9    0.96    1.53
  -2   6   9    3.44    1.51
   2  -6  -9    5.49    1.83
   2  -6  -9    4.07    1.65
  -2   6   9   -0.46    1.60
  -2   6   9    0.46    1.50
  -2  -6   9    1.63    1.10
  -2  -6   9    1.19    1.07
  -2   6   9    0.84    0.92
   2  -6  -9   -0.20    1.44
   2  -6  -9    0.74    1.05
  -2  -6   9    0.36    1.06
  -2  -6   9    1.10    1.12
   2  -6  -8   35.40    3.24
   2  -6  -8   33.99    3.24
   2  -6  -8   34.19    3.22
  -2   6   8   33.03    2.30
  -2  -6   8   30.00    2.64
  -2  -6   8   37.03    2.93
   2  -6  -8   36.90    3.04
  -2  -6   8   33.41    2.56
  -2  -6   8   36.16    2.91
   2  -6  -8   32.73    2.70
   2  -6  -7    1.44    1.35
   2  -6  -7    2.05    1.45
   2  -6  -7    2.87    1.43
  -2  -6   7    3.63    1.25
  -2   6   7    2.66    0.66
  -2  -6   7    2.97    1.18
  -2  -6   7    3.23    0.99
  -2  -6   7    1.73    1.13
   2  -6  -7    3.45    1.25
   2  -6  -7    1.50    0.97
  -2  -6   7    1.73    0.94
  -2  -6   7    1.78    1.18
   2  -6  -6    6.24    1.60
  -2   6   6    1.92    1.28
   2  -6  -6    7.77    1.70
   2  -6  -6    6.83    1.55
  -2   6   6    5.81    1.47
  -2   6   6    7.17    1.57
  -2  -6   6    7.24    1.36
   2  -6  -6    9.57    1.47
  -2   6   6    6.42    0.72
  -2  -6   6    4.14    1.02
  -2  -6   6    9.05    1.33
  -2  -6   6    8.65    1.44
  -2  -6   6    7.70    1.18
   2  -6  -6    7.24    1.32
   2   6  -5  219.15   11.05
  -2   6   5  210.33   12.00
   2   6  -5  212.96   11.04
   2  -6  -5  221.63   12.01
   2  -6  -5  220.27   12.00
   2   6  -5  216.85   11.05
   2  -6  -5  229.61   12.04
  -2   6   5  211.38   12.00
   2   6  -5  214.06   11.04
  -2   6   5  211.81   12.01
   2   6  -5  218.81   11.05
   2   6  -5  216.98   11.04
  -2  -6   5  223.93   11.50
  -2  -6   5  231.29   11.97
  -2  -6   5  212.23   11.70
  -2  -6   5  239.95   11.58
  -2  -6   5  219.82   11.65
   2  -6  -5  203.85   11.75
   2   6  -4    2.16    0.78
   2   6  -4    1.97    0.63
   2  -6  -4    0.32    1.22
  -2   6   4    1.84    1.39
   2   6  -4    2.08    0.64
   2  -6  -4    4.51    1.33
  -2   6   4    4.03    1.49
   2   6  -4    3.10    0.81
  -2   6   4    1.01    1.36
   2   6  -4    1.25    0.61
   2   6  -4    3.35    0.80
   2  -6  -4    1.60    1.23
  -2  -6   4    3.34    0.78
  -2  -6   4    1.47    0.93
  -2  -6   4    1.44    0.83
   2  -6  -4    2.43    1.08
   2  -6  -4   -0.15    1.04
  -2  -6   4    1.40    0.87
   2   6  -3   -0.25    0.75
  -2  -6   3    0.34    0.74
  -2   6   3   -0.15    1.21
   2  -6  -3   -0.88    1.09
  -2  -6   3    0.76    0.76
   2   6  -3    0.17    0.74
   2  -6  -3    0.15    1.05
   2   6  -3    0.09    0.74
  -2   6   3    0.62    1.25
  -2   6   3    0.46    1.13
   2  -6  -3    0.88    1.09
  -2  -6   3    0.09    0.76
  -2  -6   3    0.65    0.59
  -2  -6   3    1.12    0.94
   2  -6  -3    1.73    0.98
  -2  -6   3    0.50    0.93
   2  -6  -3    0.30    0.94
  -2  -6   3   -1.04    0.83
   2  -6  -2  124.52    6.91
  -2  -6   2  121.78    6.65
   2   6  -2  119.36    6.65
  -2  -6   2  120.79    6.65
  -2   6   2  108.70    6.86
   2   6  -2  118.44    6.65
   2  -6  -2  129.14    6.94
  -2   6   2  125.34    6.99
   2   6  -2  123.12    6.68
  -2   6   2  120.56    6.96
  -2  -6   2  122.34    6.66
   2  -6  -2  131.74    6.97
  -2  -6   2  121.83    7.02
  -2  -6   2  119.85    6.32
   2  -6  -2  110.78    6.93
  -2   6   2  110.80    6.81
  -2  -6   2  110.69    7.00
  -2  -6   2  119.87    6.86
  -2  -6   1  220.09   11.86
   2   6  -1  222.71   11.87
  -2  -6   1  218.75   11.85
   2  -6  -1  228.58   11.90
   2  -6  -1  231.49   11.92
  -2   6   1  220.84   11.93
   2   6  -1  230.01   11.90
  -2   6   1  222.75   11.93
  -2  -6   1  221.28   11.86
   2   6  -1  214.56   11.85
   2  -6  -1  226.73   11.91
  -2   6   1  221.30   11.93
  -2  -6   1  221.12   12.14
   2  -6  -1  209.74   12.03
  -2  -6   1  225.19   11.31
  -2   6   1  222.91   11.91
   2  -6  -1  233.64   12.15
  -2  -6   1  228.20   12.03
   2  -6   0   48.15    3.12
   2   6   0   50.38    3.31
   2  -6   0   48.85    3.11
  -2  -6   0   49.70    3.28
  -2   6   0   45.54    3.09
   2   6   0   52.54    3.31
  -2  -6   0   49.26    3.27
  -2   6   0   49.31    3.15
  -2  -6   0   51.77    3.31
   2   6   0   50.46    3.30
   2  -6   0   46.64    3.11
  -2   6   0   50.41    3.15
   2  -6   0   46.01    2.43
   2  -6   0   42.33    2.42
   2  -6   0   50.57    3.34
  -2  -6   0   48.17    3.38
   2  -6   0   53.18    3.44
  -2  -6   0   44.84    2.52
  -2  -6   0   45.48    3.25
  -2  -6   0   52.79    3.36
   2   6   1    7.13    1.42
  -2  -6  -1    6.61    1.32
  -2   6  -1    6.88    1.08
   2  -6   1    5.94    1.05
  -2  -6  -1    9.25    1.42
   2   6   1    9.84    1.55
   2  -6   1    9.47    1.18
  -2   6  -1   10.65    1.22
  -2   6  -1    8.89    1.15
  -2  -6  -1    8.20    1.37
   2   6   1    9.47    1.50
   2  -6   1    8.71    1.10
   2  -6   1    4.89    1.17
   2   6   1    7.46    0.66
  -2  -6  -1    5.34    1.18
   2  -6   1    9.58    1.43
  -2   6  -1    8.44    1.14
   2  -6   1    7.25    0.73
   2   6   2    8.78    1.62
   2  -6   2    4.70    0.86
  -2  -6  -2    5.85    1.38
  -2  -6  -2    6.84    1.47
  -2   6  -2    6.44    1.03
  -2   6  -2    5.29    0.99
  -2   6  -2    3.78    0.94
   2  -6   2    4.47    0.91
   2  -6   2    5.07    0.90
  -2  -6  -2    3.48    1.31
   2   6   2    4.86    1.53
   2   6   2    5.55    1.50
   2  -6   2    5.27    1.10
   2  -6   2    5.11    0.43
  -2  -6  -2    4.08    1.12
  -2  -6  -2    5.34    0.56
   2   6   2    2.85    0.57
   2  -6   2    4.83    1.15
  -2  -6  -2    4.33    1.08
   2  -6   2    6.05    0.75
  -2  -6  -3    8.97    1.66
  -2   6  -3    7.44    1.03
  -2  -6  -3   10.26    1.72
   2  -6   3    9.46    1.00
   2   6   3    8.64    1.70
   2  -6   3    8.70    0.98
  -2   6  -3    7.53    1.03
   2   6   3    6.55    1.70
  -2  -6  -3    9.16    1.65
  -2   6  -3    7.28    1.02
   2   6   3    8.25    1.76
   2  -6   3    7.22    0.95
   2  -6   3    8.09    1.30
  -2  -6  -3   10.26    1.51
  -2  -6  -3    8.44    0.79
   2   6   3    9.07    0.78
  -2  -6  -3   11.12    1.57
   2  -6   3    7.73    1.35
   2  -6   4  128.38    6.68
  -2  -6  -4  131.70    7.69
   2   6   4  124.33    7.59
   2   6   4  131.79    7.66
  -2  -6  -4  132.26    7.70
   2  -6   4  128.80    6.68
  -2   6  -4  126.68    6.68
  -2   6  -4  127.29    6.69
  -2  -6  -4  144.27    7.78
   2   6   4  124.93    7.62
  -2   6  -4  122.88    6.67
   2  -6   4  123.08    6.67
   2  -6   4  131.66    7.33
   2   6   4  123.77    6.69
  -2  -6  -4  122.98    7.39
  -2  -6  -4  134.82    6.76
   2  -6   4  127.19    7.41
  -2  -6  -4  130.37    7.35
  -2  -6  -5  112.42    6.33
  -2   6  -5   92.10    4.91
   2   6   5   92.94    6.05
   2   6   5   93.95    6.06
  -2  -6  -5  108.15    6.27
  -2   6  -5   95.54    4.92
  -2   6  -5   95.14    4.91
  -2  -6  -5   99.07    6.14
   2   6   5   86.23    5.98
   2  -6   5   95.20    5.65
  -2  -6  -5   94.72    5.79
   2   6   5   92.15    5.16
   2  -6   5   96.25    5.82
  -2  -6  -5   85.10    5.58
  -2  -6  -6  117.48    7.36
  -2  -6  -6  124.47    7.41
  -2  -6  -6  104.14    6.64
  -2  -6  -6  125.67    7.44
   2  -6   6  120.33    6.79
  -2  -6  -6  134.96    7.07
   2   6   6  110.47    6.33
  -2  -6  -6  114.25    6.89
   2  -6   6  119.50    6.91
  -2  -6  -6  112.41    6.70
  -2  -6  -7   11.69    2.18
  -2  -6  -7    6.96    1.84
  -2  -6  -7   10.19    1.43
  -2  -6  -7   13.37    2.13
   2  -6   7   11.71    1.46
  -2  -6  -7    4.90    1.46
  -2  -6  -7    9.09    1.59
   2  -6   7   11.24    1.59
   2   6   7    9.20    1.18
  -2  -6  -7    9.18    1.35
   2   6   8   27.04    2.89
  -2  -6  -8   27.30    2.25
  -2  -6  -8   28.91    3.06
  -2  -6  -8   29.73    3.10
   2   6   8   31.45    3.03
  -2  -6  -8   24.89    2.87
   2   6   8   24.59    2.81
  -2  -6  -8   25.34    2.41
   2  -6   8   23.15    2.19
  -2  -6  -8   20.09    2.45
  -2  -6  -8   24.70    2.14
   2  -6   8   21.92    2.45
   2  -6   8   21.79    2.22
   2   6   8   23.44    2.66
  -2  -6  -9   -0.90    1.41
  -2  -6  -9   -0.44    1.46
  -2  -6  -9    0.24    1.01
   2  -6   9   -0.33    1.03
   2   6   9    0.25    1.36
   2  -6   9    1.47    1.36
  -2  -6 -10   39.06    3.34
  -2  -6 -10   41.94    3.73
   2  -6  10   38.77    3.50
   2   6  10   46.85    4.02
  -2  -6 -11    3.20    1.92
  -2  -6 -11    1.90    1.63
   2  -6  11    2.74    1.56
   2   6  11    1.95    1.95
  -2  -6 -12    1.17    1.66
  -2  -6 -12    0.87    1.76
   2  -6  12    0.96    1.59
   2   6  12    0.59    1.82
   2  -6  13    0.50    1.73
   2   6  13   -0.93    2.14
   2  -6  14    0.53    1.83
  -2  -7  15   23.39    3.12
   2  -7 -15   21.51    3.26
  -2  -7  14    4.53    1.98
   2  -7 -14    2.43    2.11
  -2  -7  13    0.99    1.50
   2  -7 -13    1.56    2.01
  -2  -7  12   11.67    2.00
  -2  -7  12   10.39    1.81
   2  -7 -12   13.74    2.58
  -2  -7  11    4.41    1.40
   2  -7 -11    0.48    1.77
  -2  -7  11    3.35    1.40
   2  -7 -11    3.71    1.47
  -2  -7  11    1.89    1.15
   2  -7 -10    7.59    1.93
  -2  -7  10   15.53    2.02
  -2  -7  10   14.65    1.93
  -2  -7  10   12.98    1.93
   2  -7 -10   11.59    1.82
  -2  -7  10   15.14    1.87
  -2  -7   9   33.30    2.96
   2  -7  -9   37.44    3.29
  -2  -7   9   26.89    2.61
  -2  -7   9   32.30    2.93
   2  -7  -9   32.62    2.79
  -2   7   8    4.86    1.86
  -2   7   8    3.17    1.74
  -2   7   8    4.64    1.77
   2  -7  -8    4.06    1.53
  -2  -7   8    3.42    1.44
  -2  -7   8    3.06    1.13
  -2  -7   8    7.04    1.61
   2  -7  -8    4.36    1.32
  -2  -7   8    3.89    1.19
  -2   7   7   21.40    2.62
   2  -7  -7   24.60    2.70
   2  -7  -7   19.04    2.49
  -2   7   7   18.29    2.49
   2  -7  -7   26.05    2.71
  -2   7   7   20.13    2.54
  -2  -7   7   22.89    2.09
  -2  -7   7   24.98    2.41
  -2   7   7   20.86    1.37
   2  -7  -7   19.98    2.37
  -2  -7   7   21.95    2.43
  -2  -7   7   24.41    2.11
   2  -7  -7   22.56    2.24
   2  -7  -6  168.00    9.27
  -2   7   6  150.19    9.14
   2  -7  -6  170.39    9.33
  -2   7   6  148.35    9.15
  -2   7   6  158.05    9.23
   2  -7  -6  159.93    9.21
  -2  -7   6  154.05    9.01
   2  -7  -6  140.68    8.94
  -2  -7   6  157.15    8.52
  -2  -7   6  145.70    8.63
   2  -7  -6  154.03    8.91
  -2  -7   6  163.18    9.16
   2   7  -5    5.67    0.79
   2   7  -5    5.41    0.79
   2  -7  -5    5.07    1.59
   2  -7  -5    5.87    1.64
  -2   7   5   10.19    1.89
   2   7  -5    7.19    0.82
   2   7  -5    6.44    0.79
   2  -7  -5    9.59    1.78
  -2   7   5    9.22    1.84
   2   7  -5    7.28    0.84
   2   7  -5    8.02    0.84
  -2   7   5    5.33    1.63
  -2  -7   5    5.95    1.56
  -2  -7   5    4.22    0.99
  -2  -7   5    7.06    1.33
   2  -7  -5    4.99    1.35
  -2  -7   5    6.42    1.59
   2   7  -4    9.89    1.12
   2  -7  -4    9.05    1.62
  -2   7   4    8.74    1.67
   2  -7  -4    8.84    1.66
   2   7  -4    8.74    1.09
   2   7  -4    7.44    1.06
   2  -7  -4    7.06    1.56
  -2   7   4    8.60    1.70
  -2   7   4    7.08    1.64
  -2  -7   4   10.20    1.62
  -2  -7   4    9.40    1.11
   2  -7  -4    8.64    1.58
  -2  -7   4    9.89    1.64
  -2  -7   4    8.10    1.39
   2  -7  -4    8.92    1.51
   2  -7  -3   55.62    3.87
  -2   7   3   51.94    3.82
   2  -7  -3   52.44    3.83
   2   7  -3   53.05    3.35
  -2  -7   3   51.43    3.37
  -2  -7   3   50.64    3.36
   2   7  -3   56.02    3.38
  -2   7   3   58.05    3.91
  -2  -7   3   56.71    3.42
   2   7  -3   51.79    3.33
  -2   7   3   45.95    3.73
   2  -7  -3   53.32    3.83
   2  -7  -3   50.35    3.78
  -2  -7   3   48.45    3.79
  -2  -7   3   58.77    4.00
   2  -7  -3   52.08    3.79
  -2  -7   3   57.29    3.74
  -2   7   2   91.08    5.58
   2  -7  -2   88.06    5.50
   2   7  -2   85.55    5.25
  -2  -7   2   90.14    5.29
   2  -7  -2   88.40    5.49
   2   7  -2   90.80    5.28
  -2  -7   2   87.93    5.27
   2   7  -2   81.19    5.22
  -2  -7   2   94.16    5.33
  -2   7   2   91.72    5.56
  -2   7   2   83.63    5.49
   2  -7  -2   93.85    5.55
  -2  -7   2   97.87    5.74
   2  -7  -2   93.04    5.71
  -2  -7   2   86.15    5.71
  -2  -7   2   91.71    5.53
  -2  -7   1   11.97    1.55
  -2  -7   1   10.84    1.51
   2  -7  -1   10.55    1.55
   2   7  -1   10.57    1.48
  -2   7   1    9.19    1.55
   2  -7  -1   11.91    1.61
   2   7  -1   11.91    1.58
   2   7  -1   10.22    1.45
  -2   7   1   11.49    1.60
   2  -7  -1   11.98    1.59
  -2   7   1   12.50    1.63
  -2  -7   1   10.77    1.53
   2  -7  -1   11.05    1.58
  -2  -7   1   11.55    1.74
   2  -7  -1   10.07    1.65
  -2  -7   1   12.12    1.65
  -2  -7   0   26.54    2.36
   2   7   0   22.82    2.23
   2  -7   0   24.98    2.17
  -2   7   0   24.83    2.16
  -2  -7   0   29.09    2.44
   2  -7   0   24.55    2.14
   2   7   0   21.71    2.22
  -2  -7   0   24.14    2.30
   2   7   0   26.88    2.35
  -2   7   0   27.12    2.23
  -2   7   0   26.21    2.19
   2  -7   0   21.79    2.08
  -2  -7   0   30.24    2.53
   2  -7   0   29.96    2.46
  -2  -7   0   26.52    2.37
   2  -7   0   19.55    2.25
   2   7   1    6.70    1.43
   2  -7   1    6.97    1.19
   2  -7   1    7.61    1.18
  -2  -7  -1    6.22    1.49
  -2   7  -1    6.89    1.14
  -2  -7  -1    7.48    1.54
   2   7   1    6.02    1.49
  -2   7  -1    6.81    1.17
   2  -7   1    4.55    1.11
   2   7   1    4.88    1.40
  -2   7  -1    6.46    1.12
  -2  -7  -1    6.37    1.55
   2  -7   1   11.06    1.51
  -2   7  -1   11.85    1.41
   2  -7   1    7.30    1.43
  -2  -7  -1    5.58    1.30
   2  -7   2   17.95    1.68
  -2  -7  -2   20.13    2.23
   2   7   2   19.58    2.23
  -2  -7  -2   17.73    2.22
   2  -7   2   19.62    1.70
  -2   7  -2   20.48    1.69
  -2   7  -2   19.37    1.68
  -2   7  -2   16.59    1.62
   2  -7   2   16.62    1.64
  -2  -7  -2   17.12    2.18
   2   7   2   19.09    2.21
   2   7   2   20.80    2.28
  -2  -7  -2   16.23    1.98
   2  -7   2   20.42    2.04
  -2  -7  -2   22.09    2.16
   2  -7   2   20.81    2.12
   2   7   3    5.72    1.56
  -2  -7  -3    5.05    1.65
  -2  -7  -3    9.08    1.75
  -2   7  -3    8.47    1.05
  -2  -7  -3   10.24    1.79
  -2   7  -3    7.85    1.05
   2   7   3    9.25    1.73
  -2   7  -3    7.95    1.04
   2   7   3    6.34    1.63
  -2  -7  -3    7.42    1.50
   2  -7   3    6.21    1.35
   2  -7   3    5.20    1.37
  -2  -7  -3    5.91    1.33
   2   7   4   19.45    2.34
  -2   7  -4   15.54    1.28
  -2  -7  -4   17.56    2.25
  -2  -7  -4   17.46    2.20
   2   7   4   18.67    2.29
  -2   7  -4   15.40    1.28
  -2  -7  -4   19.66    2.30
   2   7   4   13.08    2.08
  -2   7  -4   16.93    1.29
   2   7   4   14.42    1.07
  -2  -7  -4   14.22    1.91
   2  -7   4   11.44    1.71
  -2  -7  -4   11.62    1.72
   2  -7   4   17.81    2.06
  -2  -7  -5    1.13    1.40
   2   7   5    1.12    1.43
  -2  -7  -5    2.27    1.56
  -2   7  -5    0.28    0.46
  -2   7  -5    0.20    0.46
  -2  -7  -5   -0.45    1.43
   2   7   5   -0.23    1.38
   2   7   5    0.45    1.34
  -2   7  -5    0.83    0.48
  -2  -7  -5    1.13    1.11
  -2  -7  -5   -1.24    1.06
   2  -7   5    0.85    1.08
   2  -7   5    0.19    1.11
  -2  -7  -5   -0.67    1.08
  -2  -7  -6    0.97    1.62
   2   7   6    0.48    1.49
  -2  -7  -6    0.49    1.70
   2   7   6   -0.24    1.49
  -2  -7  -6    0.97    1.60
   2   7   6    0.24    1.47
  -2  -7  -6   -1.88    1.40
  -2  -7  -6    0.57    1.19
   2  -7   6    0.68    1.08
   2  -7   6    0.76    1.33
  -2  -7  -6    0.66    1.05
   2   7   7    4.04    1.83
   2   7   7    6.77    1.85
  -2  -7  -7    3.95    1.43
   2  -7   7    7.02    1.37
  -2  -7  -7    6.02    1.51
   2  -7   7    3.46    1.28
  -2  -7  -7    3.05    1.24
   2  -7   8   17.62    1.92
  -2  -7  -8   13.27    2.15
  -2  -7  -8   15.46    2.07
   2  -7   8   13.31    1.99
  -2  -7  -8   14.96    1.82
   2  -7   8   19.28    2.25
  -2  -7  -9   20.51    2.39
  -2  -7  -9   19.60    2.60
  -2  -7  -9   17.75    2.05
   2  -7   9   22.74    2.31
   2  -7   9   25.71    2.66
  -2  -7 -10   11.49    2.31
  -2  -7 -10   15.61    2.31
   2  -7  10   15.33    2.32
  -2  -7 -11    7.25    1.96
  -2  -7 -11    9.00    2.38
   2  -7  11    5.37    1.74
  -2  -7 -12    5.90    2.29
  -2  -7 -12    1.97    1.71
   2  -7  12    5.05    1.87
   2  -7  12    4.56    1.85
   2  -7  13    0.82    1.78
   2  -7  13   -0.79    1.77
   2  -8 -15    8.35    2.75
   2  -8 -14   17.37    3.14
   2  -8 -13    0.28    2.19
   2  -8 -12    2.70    2.22
   2  -8 -11   25.90    3.11
  -2  -8  11   20.05    2.44
  -2  -8  11   24.55    2.71
   2  -8 -11   21.31    2.55
   2  -8 -10   10.64    2.24
  -2  -8  10    8.10    1.94
  -2  -8  10   12.99    2.01
   2  -8 -10    9.58    1.86
   2  -8  -9   21.90    2.73
  -2  -8   9   22.70    2.60
   2  -8  -9   21.83    2.43
  -2  -8   9   20.26    2.50
   2  -8  -8    1.19    1.50
  -2  -8   8    0.45    1.41
  -2  -8   8    2.58    1.48
   2  -8  -8    0.60    1.38
   2  -8  -7   -0.93    1.47
  -2  -8   7    0.22    1.34
  -2  -8   7    0.23    1.41
   2  -8  -7   -0.20    1.26
  -2   8   6   11.12    2.11
   2  -8  -6    9.84    2.12
   2  -8  -6   10.26    2.08
   2  -8  -6   12.40    2.13
  -2   8   6   15.07    2.19
  -2   8   6   11.44    2.14
  -2  -8   6    8.84    1.86
   2  -8  -6    6.33    1.75
  -2  -8   6   10.27    1.56
   2  -8  -6    9.63    1.77
  -2  -8   6    7.87    1.80
  -2   8   5    3.18    1.69
   2  -8  -5    3.27    1.59
   2  -8  -5    4.13    1.69
  -2   8   5    3.89    1.76
  -2   8   5    5.03    1.70
   2  -8  -5    5.45    1.68
  -2  -8   5    4.80    1.52
   2  -8  -5    6.16    1.50
  -2  -8   5    3.61    1.28
  -2  -8   5    3.44    1.57
   2   8  -4    1.14    0.87
  -2   8   4   -0.64    1.36
   2  -8  -4   -0.41    1.45
   2  -8  -4    0.61    1.51
   2   8  -4   -0.57    0.85
   2  -8  -4    0.20    1.53
  -2   8   4   -0.21    1.35
   2   8  -4    0.38    0.85
  -2   8   4   -0.64    1.45
  -2  -8   4   -0.65    1.25
   2  -8  -4    0.65    1.22
  -2  -8   4    0.17    1.13
  -2  -8   4    1.81    1.55
   2  -8  -4    0.82    1.21
  -2   8   3   10.43    1.84
   2  -8  -3    8.44    1.75
   2  -8  -3    9.53    1.83
   2   8  -3   10.43    1.36
   2  -8  -3    9.56    1.80
   2   8  -3    9.44    1.39
  -2   8   3   11.12    1.97
   2   8  -3   11.77    1.44
  -2   8   3    5.93    1.56
   2  -8  -3   10.71    1.89
  -2  -8   3   10.01    1.77
  -2  -8   3   11.60    1.91
  -2  -8   3    8.96    1.59
   2  -8  -3    9.89    1.73
  -2   8   2   72.31    4.88
   2  -8  -2   75.53    4.91
   2   8  -2   75.73    4.65
   2  -8  -2   68.85    4.82
   2   8  -2   71.49    4.59
  -2   8   2   75.80    4.95
   2  -8  -2   76.52    4.92
  -2   8   2   73.60    4.91
   2   8  -2   66.39    4.55
  -2  -8   2   72.71    5.01
   2  -8  -2   74.91    5.04
  -2  -8   2   76.17    4.89
  -2  -8   2   76.27    5.14
   2  -8  -1   19.18    2.14
   2   8  -1   20.76    2.12
  -2   8   1   23.92    2.30
   2  -8  -1   21.31    2.22
  -2   8   1   21.46    2.20
   2   8  -1   22.71    2.17
   2  -8  -1   17.82    2.11
   2   8  -1   20.49    2.14
  -2   8   1   21.28    2.21
  -2  -8   1   20.39    2.40
   2  -8  -1   21.24    2.36
  -2  -8   0    2.65    1.29
  -2   8   0    1.04    1.07
   2   8   0    1.02    1.27
  -2  -8   0    0.17    1.27
  -2   8   0    1.20    1.02
   2   8   0    1.19    1.14
  -2  -8   0    0.67    1.19
   2   8   0    0.17    1.19
  -2   8   0    2.40    1.25
   2  -8   0    1.79    1.20
  -2  -8   0    1.26    1.39
   2  -8   0    1.89    1.28
  -2  -8   0    0.21    1.20
   2   8   1   64.67    4.40
  -2   8  -1   62.14    3.99
  -2  -8  -1   63.09    4.40
  -2  -8  -1   66.05    4.45
   2   8   1   54.22    4.22
   2   8   1   54.37    4.23
  -2  -8  -1   68.84    4.47
  -2   8  -1   59.38    3.97
  -2   8  -1   57.46    3.95
   2  -8   1   63.29    4.41
   2  -8   1   62.60    4.46
  -2  -8  -1   60.90    4.40
   2   8   2   13.99    2.15
  -2   8  -2   15.89    1.66
  -2  -8  -2   14.44    2.18
  -2  -8  -2   16.53    2.19
  -2   8  -2   18.44    1.68
   2   8   2   14.79    2.16
  -2   8  -2   13.78    1.58
  -2  -8  -2   16.68    2.20
   2   8   2   18.14    2.30
  -2  -8  -2   12.53    1.94
   2  -8   2   14.08    1.92
  -2  -8  -2   13.95    2.02
   2  -8   2   18.36    2.20
  -2  -8  -3    5.78    1.81
  -2   8  -3    1.70    0.87
   2   8   3    2.18    1.48
  -2  -8  -3    5.18    1.84
  -2   8  -3    4.64    1.00
   2   8   3    2.19    1.60
  -2   8  -3    4.74    1.00
  -2  -8  -3    4.73    1.82
   2   8   3    6.10    1.76
  -2  -8  -3    5.14    1.42
   2  -8   3    4.88    1.43
   2  -8   3    3.66    1.35
  -2  -8  -3    2.42    1.31
  -2  -8  -4   -0.23    1.67
   2   8   4    1.17    1.67
  -2  -8  -4    0.93    1.71
  -2  -8  -4    0.92    1.71
   2   8   4    0.94    1.62
   2   8   4    0.23    1.57
  -2  -8  -4    3.88    1.39
   2  -8   4    1.56    1.22
   2  -8   4   -0.65    1.28
  -2  -8  -4    0.99    1.20
   2   8   5   21.81    2.71
   2   8   5   18.94    2.70
   2   8   5   24.03    2.85
   2  -8   5   22.89    2.45
  -2  -8  -5   22.17    2.47
   2  -8   5   23.04    2.61
  -2  -8  -5   23.18    2.46
   2  -8   6   48.43    3.62
  -2  -8  -6   45.45    3.66
  -2  -8  -6   41.20    3.43
   2  -8   6   42.22    3.64
  -2  -8  -7   31.76    3.11
   2  -8   7   34.67    2.99
  -2  -8  -7   32.05    2.90
   2  -8   7   34.88    3.20
  -2  -8  -8   15.74    2.23
   2  -8   8   16.04    2.04
  -2  -8  -8   13.44    1.95
   2  -8   8   12.24    2.05
  -2  -8  -9   -0.91    1.53
   2  -8   9   -1.44    1.55
  -2  -8  -9    2.13    1.45
   2  -8   9   -0.22    1.35
  -2  -8 -10    6.28    2.05
   2  -8  10    9.73    2.15
  -2  -8 -11    3.78    1.88
   2  -8  11    5.41    1.95
  -2  -8 -12    0.24    2.16
   2  -8  12    1.33    1.71
   2  -9 -12    2.05    2.26
   2  -9 -11   -0.29    2.15
  -2  -9  11    0.26    1.70
  -2  -9  11    1.84    1.76
   2  -9 -10   44.62    4.21
  -2  -9  10   50.35    4.12
   2  -9 -10   44.08    3.86
  -2  -9  10   47.39    4.11
   2  -9  -9   14.72    2.67
  -2  -9   9   19.05    2.63
   2  -9  -9   18.94    2.49
  -2  -9   9   17.89    2.68
   2  -9  -8   -0.80    1.53
  -2  -9   8    0.50    1.51
   2  -9  -8    1.14    1.47
  -2  -9   8   -0.52    1.65
  -2  -9   7    3.75    1.67
   2  -9  -7    9.10    2.02
   2  -9  -7    3.70    1.65
  -2  -9   7    6.27    2.01
   2  -9  -6   10.93    2.17
  -2  -9   6   12.11    2.19
   2  -9  -6    9.78    1.92
  -2  -9   6   10.93    2.18
  -2  -9   5   46.30    3.98
  -2  -9   5   50.09    3.68
  -2  -9   5   49.85    4.11
   2  -9  -5   43.22    3.84
   2  -9  -4  106.79    6.85
   2  -9  -4  112.27    6.93
  -2   9   4  105.63    6.89
  -2   9   4  109.93    6.96
   2  -9  -4  107.30    6.88
  -2   9   4  110.59    6.97
   2  -9  -4   93.39    6.74
  -2  -9   4  107.11    6.92
  -2  -9   4  102.36    6.49
   2  -9  -4   97.85    6.74
  -2  -9   4  109.07    7.03
  -2   9   3    5.42    1.81
   2  -9  -3    5.21    1.67
   2  -9  -3    7.12    1.80
  -2   9   3    5.25    1.76
  -2   9   3    3.94    1.68
   2  -9  -3    3.55    1.64
   2  -9  -3    7.38    1.88
  -2  -9   3    3.61    1.63
  -2  -9   3    3.03    1.69
   2  -9  -3    5.87    1.59
  -2  -9   3    4.45    1.46
  -2   9   2   10.62    1.83
   2   9  -2    5.71    1.44
  -2   9   2    7.89    1.81
   2   9  -2    9.68    1.60
  -2   9   2   12.52    1.98
   2   9  -2    9.07    1.63
  -2  -9   2    9.32    1.88
   2  -9  -2   10.51    1.96
   2  -9  -2    8.72    1.81
  -2  -9   2    9.97    2.00
   2   9  -1    0.51    1.30
  -2   9   1    2.02    1.29
  -2   9   1    2.22    1.39
  -2   9   1    1.11    1.27
   2   9  -1    2.55    1.36
   2   9  -1    1.36    1.26
  -2  -9   1    2.38    1.47
   2  -9  -1    0.92    1.42
  -2   9   0    6.14    1.49
   2   9   0    5.61    1.55
   2   9   0    3.57    1.46
   2   9   0    2.44    1.43
  -2   9   0    3.51    1.42
  -2   9   0    4.01    1.44
   2  -9   0    3.40    1.56
  -2  -9   0    5.49    1.76
  -2  -9   0    2.90    1.56
   2  -9   0    4.78    1.69
   2   9   1   11.04    2.03
  -2   9  -1   11.83    1.70
  -2   9  -1   10.83    1.66
   2   9   1    9.45    1.89
   2   9   1   11.08    1.98
  -2   9  -1   10.37    1.61
   2  -9   1   12.83    2.04
  -2  -9  -1   12.58    1.97
   2  -9   1   10.38    2.10
  -2  -9  -2   12.63    2.17
   2   9   2   10.42    2.06
  -2  -9  -2    7.89    1.97
  -2  -9  -2    7.88    1.94
   2   9   2   10.66    2.03
   2   9   2   13.59    2.19
  -2  -9  -2    7.48    1.88
   2  -9   2   10.96    1.93
  -2  -9  -2    9.09    1.83
   2  -9   2   15.12    2.28
  -2  -9  -3    0.71    1.95
  -2  -9  -3    0.47    1.83
   2   9   3    4.29    1.72
   2   9   3    3.58    1.73
   2   9   3   -0.24    1.62
  -2  -9  -3    4.72    2.03
   2  -9   3    3.34    1.57
  -2  -9  -3    1.94    1.42
  -2  -9  -3    4.60    1.54
   2  -9   3    0.99    1.59
   2  -9   4    4.68    1.61
  -2  -9  -4    1.96    1.46
  -2  -9  -4    3.61    1.52
   2  -9   4    4.22    1.75
   2  -9   5    6.69    1.79
  -2  -9  -5    7.17    1.88
  -2  -9  -5    7.16    1.76
   2  -9   5    6.26    1.91
  -2  -9  -6    4.99    1.70
   2  -9   6    4.24    1.69
   2  -9   6    3.52    1.68
  -2  -9  -6    0.88    1.43
   2  -9   7   -1.34    1.59
  -2  -9  -7    1.01    1.67
  -2  -9  -7    0.22    1.43
   2  -9   7    3.03    1.70
  -2  -9  -8   48.67    4.18
   2  -9   8   46.97    4.09
  -2  -9  -8   46.52    3.90
  -2  -9  -9   28.64    3.20
   2  -9   9   24.16    2.96
   2  -9   9   29.92    3.06
  -2  -9 -10    1.03    1.85
   2  -9  10    3.94    1.82
  -2  -9 -11    0.52    2.05
   2  -9  11   -1.36    1.83
  -2 -10  10    2.23    1.80
  -2 -10  10    6.08    2.32
   2 -10 -10    2.48    1.94
   2 -10  -9    3.31    2.08
  -2 -10   9    3.34    1.94
  -2 -10   9    4.07    1.97
   2 -10  -9    3.79    1.83
   2 -10  -8   -0.88    1.91
  -2 -10   8   -0.55    1.91
  -2 -10   8   -2.04    2.12
   2 -10  -8    0.26    1.66
   2 -10  -7   24.85    3.16
  -2 -10   7   25.69    3.08
   2 -10  -7   29.75    3.20
  -2 -10   7   31.64    3.43
   2 -10  -6    1.42    1.81
  -2 -10   6    1.92    1.90
  -2 -10   6    4.92    2.12
   2 -10  -6    1.83    1.72
  -2 -10   5   35.67    3.60
  -2 -10   5   37.67    3.74
   2 -10  -5   36.20    3.65
  -2 -10   4   30.25    3.48
   2 -10  -4   44.08    3.93
   2 -10  -4   33.70    3.54
  -2 -10   4   47.10    3.93
  -2 -10   3   20.66    2.60
   2 -10  -3   13.34    2.36
  -2 -10   3   17.54    2.63
   2 -10  -3    9.52    2.16
  -2  10   2   13.78    2.23
  -2  10   2   13.46    2.30
  -2  10   2   12.79    2.24
  -2 -10   2    9.37    2.12
   2 -10  -2   11.28    2.22
  -2 -10   2   14.77    2.36
   2 -10  -2   14.36    2.32
   2 -10  -1   -0.26    1.52
  -2 -10   1    2.40    1.67
  -2 -10   0    7.22    1.93
   2 -10   0    5.37    2.02
  -2 -10   0    7.04    1.90
   2 -10   0   10.25    2.19
   2  10   1   12.85    2.30
   2  10   1   14.27    2.35
   2  10   1   18.95    2.55
   2 -10   1   16.47    2.43
  -2 -10  -1   14.13    2.32
   2 -10   1   16.08    2.58
   2 -10   2   29.96    3.15
  -2 -10  -2   29.70    3.19
  -2 -10  -2   26.76    3.09
   2 -10   2   30.82    3.34
   2 -10   3   27.86    2.84
  -2 -10  -3   21.54    2.87
   2 -10   3   20.25    2.85
  -2 -10  -3   19.38    2.71
  -2 -10  -4    3.85    1.84
   2 -10   4    6.78    1.95
   2 -10   4    9.79    2.18
  -2 -10  -4    5.37    1.90
   2 -10   5    1.00    1.66
  -2 -10  -5    2.78    1.82
  -2 -10  -5    0.51    1.75
   2 -10   5    4.50    2.01
   2 -10   6    6.52    2.06
  -2 -10  -6   12.33    2.28
   2 -10   6    6.21    2.10
  -2 -10  -6    6.23    1.95
   2 -10   7   11.27    2.27
  -2 -10  -7    8.18    2.30
  -2 -10  -7   14.52    2.40
   2 -10   7   15.56    2.70
  -2 -10  -8   22.69    3.10
   2 -10   8   20.33    2.88
  -2 -10  -9    6.83    2.35
   2 -10   9   12.64    2.48
   2 -11  -9    5.04    2.15
   2 -11  -8    1.13    2.04
   2 -11  -7    1.72    2.08
   2 -11  -6   12.42    2.53
  -2 -11   5   40.10    3.93
   2 -11  -5   32.87    3.68
  -2 -11   4    3.88    1.95
   2 -11  -4    2.11    1.97
  -2 -11   4    1.57    2.09
   2 -11  -4   -0.29    1.93
   2 -11  -3   17.19    2.89
  -2 -11   3   19.02    2.75
   2 -11  -3   12.68    2.61
  -2 -11   3   19.02    3.00
  -2 -11   2   29.28    3.41
   2 -11  -2   33.23    3.46
   2 -11  -2   22.27    3.10
  -2 -11   1   28.41    3.47
   2 -11  -1   34.51    3.61
  -2 -11   1   31.43    3.52
  -2 -11   0    0.59    1.78
   2 -11   0    3.14    1.88
   2 -11   0    0.91    1.99
  -2 -11   0    0.30    1.78
   2 -11   1    6.22    2.22
   2 -11   1    6.39    2.27
  -2 -11  -1    2.66    1.98
  -2 -11  -2   26.68    3.19
   2 -11   2   25.03    3.19
  -2 -11  -2   22.54    2.99
   2 -11   2   26.08    3.39
   2 -11   3   10.65    2.42
  -2 -11  -3   15.71    2.46
  -2 -11  -3   11.56    2.34
   2 -11   3   14.22    2.74
  -2 -11  -4    0.92    2.02
   2 -11   4    2.79    1.90
  -2 -11  -4    2.28    1.78
   2 -11   5    0.56    1.87
  -2 -11  -5   -0.56    2.01
   2 -11   6    6.67    2.35
  -2 -11  -6    7.79    2.23
  -2 -11  -7   15.91    2.70
  -3   0  18   24.89    3.23
  -3   0  17    0.59    1.91
  -3   0  16    4.95    1.77
  -3   0  16    3.48    1.70
   3   0 -15   -1.43    1.27
   3   0 -15   -0.41    1.23
   3   0 -15   -1.02    1.38
  -3   0  15    1.53    1.57
  -3   0  15    0.75    1.40
   3   0 -14   21.96    1.82
   3   0 -14   24.60    2.48
   3   0 -14   24.76    2.47
   3   0 -14   26.94    2.50
  -3   0  14   24.33    2.66
  -3   0  14   24.37    2.42
   3   0 -13   -1.39    1.22
   3   0 -13    0.17    1.12
   3   0 -13   -0.69    0.74
  -3   0  13    0.42    1.07
  -3   0  13    0.99    1.10
   3   0 -13   -0.17    1.11
  -3   0  13    1.00    1.15
  -3   0  13    1.09    1.27
  -3   0  13    0.31    1.21
  -3   0  12  209.41   11.46
   3   0 -12  203.74   11.59
  -3   0  12  213.42   11.47
   3   0 -12  201.00   11.11
   3   0 -12  211.15   11.63
   3   0 -12  224.14   11.68
  -3   0  12  217.42   11.48
  -3   0  12  235.20   11.64
  -3   0  11   -0.36    0.95
   3   0 -11   -0.09    0.67
  -3   0  11   -0.73    0.90
  -3   0  11    0.61    0.93
  -3   0  11    0.48    1.20
  -3   0  11   -0.25    0.95
  -3   0  10   28.56    2.12
   3   0 -10   20.26    1.78
  -3   0  10   33.21    2.18
  -3   0  10   29.30    2.12
  -3   0  10   22.63    2.13
  -3   0  10   26.03    2.05
  -3   0  10   23.98    1.82
   3   0  -9    0.82    0.63
  -3   0   9    1.00    0.83
  -3   0   9    1.21    0.81
  -3   0   9    0.40    0.82
  -3   0   9   -0.63    1.00
  -3   0   9   -0.13    1.01
  -3   0   9    0.57    0.72
  -3   0   9    0.14    0.69
   3   0  -8  110.91    6.29
  -3   0   8  115.94    6.38
  -3   0   8  117.95    6.40
  -3   0   8  119.76    6.41
  -3   0   8  119.48    6.47
  -3   0   8  112.39    6.30
  -3   0   8  118.12    6.22
  -3   0   7    0.08    0.65
   3   0  -7    0.08    0.65
  -3   0   7    0.08    0.64
  -3   0   7   -0.64    0.63
  -3   0   7   -0.61    0.95
  -3   0   7   -0.19    0.69
   3   0  -7    0.07    0.58
  -3   0   7    0.53    0.61
   3   0  -6   12.34    1.14
  -3   0   6   12.99    1.18
  -3   0   6   13.87    1.21
  -3   0   6   15.43    1.23
  -3   0   6    8.57    1.22
  -3   0   6    9.62    1.21
  -3   0   6   10.51    1.10
   3   0  -6   11.69    1.04
  -3   0   6   11.39    1.01
   3   0  -5    0.34    0.56
  -3   0   5   -0.06    0.64
  -3   0   5   -0.18    0.64
  -3   0   5    0.43    0.62
  -3   0   5   -0.08    0.62
  -3   0   5   -0.42    0.74
   3   0  -5   -0.08    0.79
  -3   0   5    0.06    0.68
  -3   0   5    0.27    0.45
   3   0  -5    0.80    0.53
  -3   0   4  667.09   32.27
  -3   0   4  687.12   32.28
  -3   0   4  647.93   32.26
   3   0  -4  651.01   32.35
  -3   0   4  641.26   32.37
   3   0  -4  630.75   32.07
  -3   0   4  626.99   32.06
  -3   0   4  654.55   32.25
  -3   0   3   -0.57    0.48
  -3   0   3   -0.10    0.46
  -3   0   3   -0.39    0.46
  -3   0   3    1.05    0.51
   3   0  -3    0.11    0.65
   3   0  -3    0.43    0.30
  -3   0   3   -0.20    0.68
  -3   0   2   16.08    1.25
   3   0  -2   19.15    1.29
   3   0  -2   18.27    1.27
  -3   0   2   15.21    1.23
  -3   0   2   16.07    1.24
   3   0  -2   19.29    1.29
   3   0  -2   19.18    1.35
  -3   0   2   21.32    1.33
   3   0  -2   24.73    1.42
  -3   0   2   19.27    1.39
   3   0  -1   -0.05    0.46
  -3   0   1    0.05    0.46
   3   0  -1    0.40    0.50
   3   0  -1   -0.14    0.45
  -3   0   1   -0.14    0.48
  -3   0   1    0.18    0.47
   3   0  -1    0.26    0.46
  -3   0   1    0.48    0.62
   3   0  -1    0.56    0.52
  -3   0   1    0.31    0.44
  -3   0   0  405.39   20.96
   3   0   0  420.87   20.96
   3   0   0  423.27   20.97
  -3   0   0  410.94   20.97
  -3   0   0  402.41   20.96
   3   0   0  418.39   20.97
  -3   0   0  434.85   20.96
   3   0   0  414.85   20.95
  -3   0   0  428.27   20.88
  -3   0  -1    0.06    0.56
   3   0   1   -0.82    0.59
   3   0   1   -0.05    0.56
  -3   0  -1    0.22    0.54
   3   0   1   -0.27    0.59
  -3   0  -1    0.06    0.56
  -3   0  -1   -0.49    0.37
  -3   0  -1    0.34    0.63
  -3   0  -1   -0.06    0.53
   3   0   1    0.37    0.61
   3   0   2  799.38   39.72
   3   0   2  801.95   39.73
   3   0   2  792.30   39.78
   3   0   2  815.04   39.79
   3   0   2  785.91   39.78
   3   0   2  800.45   39.72
   3   0   2  791.58   39.72
  -3   0  -2  770.87   39.49
  -3   0  -2  776.17   39.51
  -3   0  -2  853.30   39.74
   3   0   2  785.87   39.50
   3   0   2  833.09   39.72
   3   0   3   -0.32    0.75
   3   0   3   -1.24    0.73
   3   0   3    0.86    0.68
   3   0   3    1.37    0.82
   3   0   3    0.57    0.74
   3   0   3    0.07    0.67
   3   0   3    0.62    0.61
   3   0   3    0.28    0.46
  -3   0  -3   -0.08    0.72
  -3   0  -3    0.26    0.38
   3   0   3   -0.07    0.68
   3   0   4  674.17   33.04
   3   0   4  672.30   33.04
   3   0   4  664.15   33.03
  -3   0  -4  727.37   33.17
   3   0   4  657.10   33.05
  -3   0  -4  623.88   32.53
  -3   0  -4  713.14   33.07
   3   0   4  643.32   32.71
   3   0   5   -0.10    0.86
  -3   0  -5    0.11    0.86
  -3   0  -5   -0.68    0.89
   3   0   5   -0.60    0.88
   3   0   5   -0.70    0.87
  -3   0  -5   -0.23    0.90
  -3   0  -5    0.24    0.82
  -3   0  -5   -0.42    0.98
   3   0   5    0.50    0.56
   3   0   5    0.43    0.85
  -3   0  -5    0.15    0.24
   3   0   6  319.57   16.83
   3   0   6  306.26   16.80
   3   0   6  308.80   16.80
   3   0   6  322.22   16.16
  -3   0  -6  358.23   17.16
   3   0   6  323.86   16.50
   3   0   6  341.07   16.95
  -3   0  -6  353.47   16.97
   3   0   7   -0.36    0.83
   3   0   7   -0.36    0.91
   3   0   7   -0.12    0.83
   3   0   7   -0.20    0.32
  -3   0  -7    0.16    0.99
   3   0   7   -0.14    0.92
   3   0   8  149.29    8.58
   3   0   8  159.44    8.64
   3   0   8  147.60    8.58
  -3   0  -8  181.80    9.16
   3   0   8  153.64    7.92
   3   0   8  162.28    8.82
   3   0   9   -0.55    1.14
   3   0   9   -0.14    1.09
   3   0   9   -0.83    1.09
  -3   0  -9   -0.21    1.23
   3   0   9   -0.34    1.19
   3   0  10   42.55    3.25
   3   0  10   41.94    3.25
   3   0  10   41.74    3.25
  -3   0 -10   43.01    3.62
  -3   0 -10   53.50    3.92
   3   0  10   48.36    3.61
   3   0  11   -0.32    1.21
   3   0  11    0.47    1.19
   3   0  11    0.95    1.22
   3   0  11    0.21    1.40
  -3   0 -12   27.49    2.92
  -3   0 -12   31.48    2.94
  -3   0 -12   26.59    2.94
   3   0  13   -0.96    1.49
   3   0  14    3.85    1.99
   3   0  15    0.55    1.95
   3   0  16    3.49    2.31
   3   1 -18    4.66    2.39
  -3   1  18    5.89    2.14
   3   1 -17    1.74    1.95
  -3   1  17   -0.87    2.11
  -3   1  16    8.10    2.08
   3   1 -16   10.00    2.24
  -3   1  16    5.62    2.01
  -3   1  15   47.20    4.19
  -3  -1  15   54.07    4.02
  -3   1  15   60.28    4.25
   3   1 -14   26.56    2.36
   3   1 -14   21.31    2.21
  -3   1  14   20.76    2.37
  -3   1  14   24.87    2.46
   3   1 -14   27.56    2.39
  -3   1  14   27.05    2.54
  -3   1  14   16.23    2.39
  -3  -1  14   22.32    2.73
  -3   1  14   25.27    2.52
  -3  -1  14   24.28    2.41
   3   1 -13   75.57    4.75
   3   1 -13   74.42    4.74
  -3   1  13   77.33    4.91
   3  -1 -13   67.98    4.25
   3   1 -13   77.13    4.78
  -3   1  13   76.24    4.90
  -3   1  13   78.56    4.93
  -3   1  13   76.38    5.17
  -3  -1  13   77.42    5.24
  -3  -1  13   73.93    4.79
  -3   1  13   76.93    4.96
  -3   1  12    8.49    1.52
   3   1 -12    8.91    1.36
   3  -1 -12    7.74    1.04
   3  -1 -12    5.41    1.38
   3   1 -12    8.28    1.38
  -3  -1  12    8.41    1.25
   3   1 -12    8.13    1.11
   3  -1 -12    8.62    1.52
  -3  -1  12    5.39    1.16
  -3  -1  12    5.95    1.18
   3  -1 -12    4.69    1.39
  -3   1  12    7.32    1.46
  -3   1  12    5.05    1.37
   3   1 -12    5.83    1.24
  -3  -1  12    9.92    1.72
  -3   1  12   10.72    1.69
  -3   1  12   11.17    1.67
  -3  -1  12    8.88    1.43
  -3   1  11    8.44    1.43
   3  -1 -11    7.55    1.45
   3  -1 -11    9.56    1.10
   3  -1 -11    7.90    1.46
   3   1 -11    6.18    1.03
  -3  -1  11    9.39    1.21
   3   1 -11   11.23    1.32
   3   1 -11    8.12    1.24
   3  -1 -11    7.59    1.48
  -3   1  11   10.64    1.49
   3   1 -11   11.76    1.35
  -3  -1  11    9.16    1.21
  -3   1  11   10.18    1.48
  -3  -1  11    9.47    1.22
  -3   1  11    8.50    1.48
  -3  -1  11    8.14    1.42
  -3   1  11    7.61    1.53
  -3  -1  11   10.69    1.65
   3  -1 -11   10.33    1.49
  -3  -1  11   10.57    1.40
  -3   1  11    9.62    1.45
   3   1 -11   10.09    1.30
   3   1 -10    2.36    0.87
  -3   1  10    3.89    1.14
   3  -1 -10    2.52    0.77
   3   1 -10    2.51    0.81
   3  -1 -10    5.07    1.16
  -3  -1  10    3.52    0.92
   3  -1 -10    3.27    1.04
  -3  -1  10    2.91    0.83
  -3  -1  10    5.10    0.90
   3   1 -10    3.67    0.92
   3   1 -10    3.00    0.91
  -3   1  10    0.91    1.00
   3  -1 -10    3.15    1.07
  -3   1  10    1.57    1.02
  -3  -1  10    1.71    1.08
  -3   1  10    2.61    1.06
  -3  -1  10    3.00    1.12
  -3   1  10    3.51    1.12
   3   1 -10    4.49    0.97
  -3  -1  10    2.55    0.85
  -3   1  10    2.27    0.76
  -3   1  10    1.56    0.88
   3   1  -9   38.05    2.57
   3  -1  -9   36.61    2.81
   3   1  -9   39.00    2.57
   3  -1  -9   40.56    2.89
  -3  -1   9   40.30    2.52
   3   1  -9   36.80    2.55
  -3   1   9   37.20    2.73
   3   1  -9   42.40    2.62
  -3   1   9   40.38    2.78
  -3   1   9   38.84    2.75
  -3  -1   9   39.85    2.51
  -3  -1   9   39.39    2.51
   3  -1  -9   43.58    2.95
  -3   1   9   37.56    2.71
  -3  -1   9   40.82    2.95
  -3   1   9   31.68    2.74
   3   1  -9   34.70    2.52
   3  -1  -9   38.67    2.51
  -3  -1   9   36.16    2.53
  -3   1   9   35.35    2.65
  -3   1   9   42.07    2.45
   3   1  -8  444.10   22.94
   3  -1  -8  435.88   23.20
   3   1  -8  452.18   22.95
   3  -1  -8  435.76   23.20
  -3  -1   8  466.48   22.89
   3   1  -8  423.75   22.96
  -3   1   8  467.39   23.17
   3   1  -8  461.28   22.96
  -3  -1   8  477.11   22.90
  -3   1   8  459.31   23.17
  -3   1   8  476.12   23.19
  -3  -1   8  476.31   22.91
   3  -1  -8  445.90   23.22
  -3  -1   8  442.26   23.31
  -3   1   8  422.54   23.20
  -3   1   8  455.33   23.07
   3   1  -8  424.79   22.89
  -3   1   8  434.15   23.01
  -3   1   8  482.55   22.85
  -3  -1   8  461.43   22.92
   3  -1  -7   -0.85    0.89
   3   1  -7   -0.42    0.62
  -3   1   7    1.17    0.82
   3   1  -7    0.67    0.67
  -3  -1   7    1.17    0.61
  -3  -1   7    2.23    0.64
  -3   1   7    0.49    0.80
   3   1  -7    1.20    0.58
  -3   1   7    1.67    0.82
   3  -1  -7    1.93    0.88
   3  -1  -7    0.64    0.83
   3   1  -7    0.63    0.58
  -3  -1   7    0.81    0.60
  -3   1   7    0.79    1.04
  -3   1   7    0.33    0.67
  -3  -1   7    0.12    0.77
  -3  -1   7    0.93    0.51
  -3   1   7    0.71    0.71
  -3   1   7    1.11    0.72
   3   1  -7    0.44    0.60
   3  -1  -6    2.73    0.84
  -3  -1   6    2.46    0.80
  -3   1   6    2.53    0.80
   3   1  -6    2.01    0.58
  -3  -1   6    2.94    0.62
   3   1  -6    2.51    0.70
  -3  -1   6    2.79    0.60
   3  -1  -6    2.45    0.87
   3  -1  -6    2.74    0.88
  -3  -1   6    3.55    0.64
  -3   1   6    5.03    0.93
   3   1  -6    2.33    0.63
  -3   1   6    3.34    0.87
   3   1  -6    3.07    0.65
  -3  -1   6    1.73    0.78
  -3   1   6    2.07    0.90
  -3   1   6    1.40    0.82
   3   1  -6    1.72    0.86
  -3   1   6    1.65    0.76
   3  -1  -6    2.77    0.72
  -3   1   6    2.62    0.71
  -3  -1   6    2.22    0.50
   3   1  -6    2.33    0.58
  -3  -1   5  473.07   23.77
   3   1  -5  434.02   23.91
  -3   1   5  483.58   24.00
  -3   1   5  491.81   24.02
  -3  -1   5  486.35   23.78
  -3   1   5  487.69   24.01
  -3  -1   5  474.49   23.77
   3   1  -5  511.02   24.10
  -3  -1   5  474.62   24.06
   3  -1  -5  508.88   24.02
  -3   1   5  473.77   23.95
  -3  -1   5  492.45   23.93
  -3   1   5  488.65   23.85
   3  -1  -5  457.13   23.88
  -3  -1   5  464.83   23.67
   3   1  -5  458.18   23.68
  -3   1   5  463.70   23.84
  -3  -1   4 1094.58   52.91
   3  -1  -4  967.89   52.93
  -3   1   4 1072.39   52.97
  -3  -1   4 1039.64   52.76
  -3  -1   4 1045.63   52.76
   3  -1  -4  983.31   52.94
  -3   1   4 1065.94   52.97
  -3  -1   4 1059.49   52.76
  -3   1   4 1052.98   52.96
   3  -1  -4  975.27   52.94
   3  -1  -4 1130.23   52.98
   3   1  -4 1135.63   53.01
   3  -1  -4 1109.11   52.92
  -3  -1   4 1116.90   53.00
  -3   1   4 1077.36   52.92
  -3  -1   4 1071.89   52.59
  -3   1   4 1098.10   52.85
  -3  -1   3   64.96    3.81
   3   1  -3   65.21    3.82
  -3  -1   3   68.55    3.68
  -3   1   3   70.84    3.84
   3  -1  -3   70.42    3.87
   3  -1  -3   68.46    3.86
  -3  -1   3   67.88    3.68
  -3  -1   3   69.09    3.68
   3  -1  -3   68.04    3.86
  -3   1   3   66.23    3.83
  -3   1   3   70.10    3.84
  -3   1   3   72.71    3.83
  -3  -1   3   64.58    3.81
  -3  -1   3   70.57    3.91
   3   1  -3   72.01    3.91
   3   1  -3   69.70    3.85
   3  -1  -3   66.87    3.76
   3  -1  -3   65.93    3.80
  -3   1   3   69.45    3.80
   3   1  -2  957.17   47.40
  -3  -1   2  953.20   47.38
  -3   1   2  974.02   47.39
  -3  -1   2  957.19   47.30
   3  -1  -2  938.59   47.38
  -3   1   2  987.55   47.39
  -3  -1   2  940.03   47.29
  -3  -1   2  930.44   47.29
   3  -1  -2  932.93   47.38
   3  -1  -2  923.33   47.38
  -3   1   2  987.85   47.39
   3  -1  -2  956.31   47.30
  -3  -1   2  981.27   47.36
  -3   1   2  940.27   47.33
   3   1  -2  957.31   47.44
   3   1  -2  925.99   47.37
   3  -1  -2  939.00   47.34
  -3  -1   2  944.82   47.42
  -3   1   2  978.79   47.36
   3  -1  -2  959.93   47.36
  -3  -1   1 9136.40  452.73
   3   1  -1 9030.70  452.74
  -3   1   1 9367.02  452.74
  -3  -1   1 8933.48  452.73
   3  -1  -1 9307.72  452.73
  -3  -1   1 9126.76  452.73
   3  -1  -1 9383.98  452.73
  -3   1   1 9435.62  452.74
  -3   1   1 9447.68  452.75
  -3  -1   1 9188.09  452.72
   3  -1  -1 9401.16  452.73
   3  -1  -1 8927.63  452.65
   3  -1  -1 9069.61  452.65
  -3  -1   1 9338.17  452.79
  -3  -1   1 9437.09  452.71
  -3   1   1 9562.25  452.72
   3  -1  -1 9520.23  452.72
   3   1  -1 8450.23  452.54
  -3  -1   1 9180.40  452.54
   3  -1   0    1.27    0.51
   3   1   0    1.14    0.64
   3   1   0    1.20    0.58
   3   1   0    1.20    0.62
   3   1   0    1.12    0.62
   3  -1   0    0.80    0.50
   3  -1   0    1.93    0.54
   3  -1   0    1.33    0.46
   3  -1   0    0.82    0.38
   3  -1   0    0.67    0.52
  -3  -1   0    0.99    0.49
  -3  -1   0    0.98    0.47
   3  -1   0    1.01    0.61
   3  -1   1 1803.31   89.14
   3   1   1 1875.34   89.35
   3   1   1 1853.84   89.34
   3   1   1 1804.40   89.28
   3   1   1 1775.11   89.10
   3   1   1 1845.04   89.28
   3  -1   1 1817.27   89.14
   3  -1   1 1812.19   89.14
   3   1   1 1818.05   89.28
   3   1   1 1860.15   89.35
  -3   1  -1 1688.24   88.97
   3  -1   1 1762.32   88.96
  -3  -1  -1 1822.27   89.16
   3  -1   1 1836.11   89.18
  -3  -1  -1 1874.82   89.20
   3  -1   1 1822.45   89.11
   3  -1   1 1787.61   89.20
   3   1   2    1.60    0.82
   3   1   2    2.84    0.53
   3   1   2    2.60    0.86
   3  -1   2    3.04    0.62
  -3   1  -2    2.93    0.66
  -3  -1  -2    4.12    0.92
  -3  -1  -2    3.74    0.92
  -3  -1  -2    2.60    0.55
   3  -1   2    0.94    0.53
  -3   1  -2    1.85    0.62
  -3  -1  -2    1.67    0.84
  -3   1  -2    0.91    0.57
   3   1   2    2.02    0.82
   3  -1   2    0.95    0.53
  -3   1  -2    3.57    0.38
   3  -1   2    3.76    0.35
  -3  -1  -2    3.51    0.43
   3   1   2    3.45    0.74
   3  -1   2    2.61    0.68
  -3  -1  -2    2.68    0.76
   3  -1   2    3.73    0.78
   3  -1   2    4.03    0.55
  -3  -1  -2    3.69    0.69
   3  -1   3  156.13    8.15
   3   1   3  162.91    8.44
   3   1   3  160.01    8.43
   3  -1   3  160.03    8.25
   3   1   3  159.78    7.98
   3  -1   3  153.96    8.23
   3  -1   3  162.33    8.16
   3  -1   3  161.05    8.26
   3  -1   3  158.88    8.16
   3   1   3  160.96    8.43
  -3   1  -3  145.75    8.21
  -3  -1  -3  147.10    7.92
   3   1   3  159.59    7.93
   3   1   3  164.87    8.18
   3  -1   3  166.99    8.35
   3  -1   3  154.60    8.02
  -3   1  -3  176.54    8.38
   3  -1   3  150.47    7.85
   3   1   3  146.51    8.33
  -3   1  -3  150.03    8.02
  -3  -1  -3  167.45    8.34
   3  -1   4  512.77   26.26
   3  -1   4  533.02   26.20
   3   1   4  550.75   26.50
   3   1   4  532.17   25.89
   3  -1   4  516.92   26.27
   3   1   4  550.78   26.48
   3  -1   4  531.26   26.29
   3  -1   4  539.92   26.21
   3   1   4  550.08   26.49
   3  -1   4  550.93   26.21
   3   1   4  506.20   25.90
  -3   1  -4  494.43   26.30
  -3   1  -4  544.23   26.50
  -3  -1  -4  516.74   25.91
   3  -1   4  531.60   25.97
  -3  -1  -4  501.68   25.87
   3   1   4  531.60   26.40
  -3   1  -4  557.24   26.43
  -3   1  -4  483.19   25.97
   3   1   4  536.33   26.19
   3  -1   4  519.82   26.39
  -3  -1  -4  542.21   26.38
   3  -1   4  502.29   25.88
  -3  -1  -5    4.12    1.13
   3  -1   5    4.70    0.92
   3   1   5    4.82    1.06
   3   1   5    7.40    1.19
  -3  -1  -5    7.11    1.24
   3  -1   5    4.99    0.99
   3  -1   5    5.85    0.89
   3  -1   5    4.88    0.87
   3   1   5    4.26    1.09
   3  -1   5    6.27    0.91
  -3  -1  -5    5.96    1.16
   3  -1   5    4.03    0.94
  -3  -1  -5    3.40    1.00
  -3  -1  -5    4.31    0.58
  -3  -1  -5    8.61    1.20
  -3   1  -5    4.05    1.01
   3  -1   5    4.42    0.42
  -3   1  -5    3.01    0.89
   3   1   5    4.30    0.54
   3   1   5    3.93    0.83
   3  -1   5    5.55    1.08
   3  -1   5    5.80    0.60
   3   1   5    5.81    1.03
  -3   1  -5    4.36    0.59
  -3  -1  -5    3.53    1.05
  -3   1  -5    4.59    1.15
   3  -1   5    4.44    0.57
   3  -1   6  458.99   23.27
   3   1   6  457.24   23.51
   3  -1   6  450.94   23.26
   3  -1   6  460.22   23.23
   3   1   6  453.31   23.49
  -3  -1  -6  440.92   23.59
  -3  -1  -6  455.66   23.63
   3  -1   6  458.72   23.27
  -3  -1  -6  436.21   23.59
   3  -1   6  453.50   23.22
   3   1   6  450.42   23.49
   3  -1   6  453.85   23.21
  -3  -1  -6  457.51   22.88
   3   1   6  448.57   22.84
  -3   1  -6  482.45   23.70
  -3   1  -6  456.19   23.49
  -3  -1  -6  493.25   23.67
  -3  -1  -6  505.99   23.66
   3  -1   6  449.17   22.74
   3  -1   6  455.44   22.75
   3   1   6  473.27   23.54
   3  -1   6  458.37   22.83
  -3  -1  -6  493.08   23.53
   3   1   6  473.79   23.21
   3  -1   6  463.54   23.49
   3   1   7    1.22    0.97
   3  -1   7    1.68    0.42
   3  -1   7    3.28    0.99
   3   1   7    2.30    1.06
  -3  -1  -7    1.44    1.12
   3  -1   7    2.62    0.91
   3  -1   7    2.27    0.91
  -3  -1  -7    1.45    1.10
   3  -1   7    2.97    0.94
   3  -1   7    1.85    0.90
   3  -1   7    0.97    0.80
  -3  -1  -7    2.74    1.15
   3   1   7    2.99    1.05
  -3  -1  -7    1.89    1.04
   3   1   7    1.47    0.47
  -3  -1  -7    1.90    0.97
  -3   1  -7    3.69    1.06
  -3   1  -7    2.20    1.10
   3  -1   7    1.47    0.39
   3  -1   7    1.38    0.94
   3   1   7    0.86    0.95
   3  -1   7    1.35    0.38
   3   1   7    1.31    0.77
   3  -1   8   12.01    1.38
   3  -1   8   10.29    1.35
   3  -1   8    9.82    0.72
  -3  -1  -8    9.70    1.67
   3  -1   8   11.66    1.37
  -3  -1  -8   11.33    1.72
   3   1   8   10.23    1.54
   3   1   8   12.25    1.61
   3  -1   8   14.28    1.43
   3  -1   8   14.50    1.42
   3  -1   8   11.99    1.38
  -3  -1  -8   11.35    1.76
   3   1   8    9.80    1.58
   3  -1   8   10.13    0.82
  -3  -1  -8    8.99    1.62
  -3  -1  -8   10.77    1.60
   3   1   8    9.52    0.88
  -3   1  -8   10.14    1.58
  -3   1  -8   12.67    1.74
   3  -1   8   10.15    0.71
   3  -1   8   11.93    1.57
   3   1   8    9.06    1.52
   3   1   8   10.65    1.30
  -3  -1  -9   22.73    2.48
   3   1   9   33.43    2.63
   3  -1   9   28.57    2.29
   3  -1   9   26.24    2.23
  -3  -1  -9   23.20    2.55
   3  -1   9   28.41    2.27
   3  -1   9   28.91    2.28
   3   1   9   26.09    2.48
   3   1   9   26.37    2.51
  -3  -1  -9   26.54    2.62
   3  -1   9   28.57    2.28
   3  -1   9   26.42    2.20
  -3   1  -9   28.99    2.84
  -3  -1  -9   32.61    2.82
  -3  -1  -9   32.21    2.79
   3   1   9   31.76    2.32
   3   1   9   28.60    2.58
   3  -1   9   31.15    2.61
  -3  -1 -10  348.98   19.46
   3  -1  10  346.02   18.90
   3  -1  10  358.96   18.93
   3  -1  10  366.80   18.92
   3   1  10  368.76   19.23
  -3  -1 -10  358.17   19.48
   3   1  10  357.95   19.20
   3  -1  10  375.58   18.94
   3  -1  10  362.36   18.90
   3  -1  10  342.52   18.89
   3   1  10  369.45   19.23
  -3  -1 -10  365.18   19.53
  -3  -1 -10  396.71   19.75
  -3  -1 -10  395.93   19.71
   3   1  10  366.77   19.37
   3  -1  10  389.03   19.41
  -3  -1 -11  331.55   17.90
   3   1  11  334.76   17.53
  -3  -1 -11  331.95   17.90
  -3  -1 -11  329.71   17.89
   3   1  11  321.05   17.50
   3   1  11  324.97   17.49
   3   1  11  321.76   17.70
   3  -1  11  335.59   17.70
  -3  -1 -12    9.01    1.96
   3   1  12   10.60    1.86
   3   1  12    7.82    1.80
   3   1  12    8.93    1.78
  -3  -1 -12    9.47    1.89
  -3  -1 -12    8.21    1.85
   3  -1  12    9.02    1.86
   3   1  12    4.08    1.73
   3  -1  13    2.13    1.68
   3   1  13    1.47    1.84
   3  -1  14    4.32    1.85
   3   1  14    2.36    1.94
   3  -1  15   19.23    2.83
   3   1  15   22.07    3.03
   3  -1  16   -0.57    2.01
   3   1  16   -1.48    2.19
  -3   2  18    1.52    1.95
   3   2 -17    6.06    2.11
  -3   2  17    0.29    1.87
  -3  -2  17    0.61    1.98
  -3   2  17    2.23    2.01
   3   2 -16   17.21    2.60
  -3   2  16    8.50    2.05
  -3  -2  16   13.88    2.40
  -3   2  16    9.03    2.21
   3  -2 -15    0.26    1.63
   3  -2 -15    0.25    1.52
  -3   2  15    1.44    1.61
  -3   2  15   -0.83    1.60
   3  -2 -15    1.02    1.60
  -3   2  15    0.62    1.53
  -3  -2  15    2.38    1.50
   3   2 -15    0.24    1.60
  -3   2  15    0.99    1.36
  -3   2  15    0.21    1.50
   3  -2 -14    6.15    1.84
   3  -2 -14    4.75    1.74
  -3   2  14    2.34    1.55
  -3   2  14    2.55    1.59
   3  -2 -14    4.74    1.67
  -3   2  14    3.54    1.69
  -3   2  14    0.46    1.44
   3   2 -14    2.66    1.70
  -3  -2  14    0.73    1.43
  -3  -2  14    2.14    1.45
  -3   2  14    3.56    1.65
   3   2 -13   99.29    5.73
   3  -2 -13   96.91    6.39
   3   2 -13  100.10    5.74
  -3   2  13  100.64    6.20
   3  -2 -13   98.43    5.47
   3  -2 -13   93.62    6.33
  -3   2  13   93.62    6.14
   3   2 -13   90.71    5.66
  -3   2  13   98.95    6.19
   3  -2 -13   92.92    6.34
   3   2 -13  105.79    6.38
  -3  -2  13   98.47    6.41
  -3   2  13  101.45    6.34
  -3   2  13  104.69    6.25
  -3  -2  13   99.96    5.96
   3   2 -12   77.40    4.72
  -3   2  12   85.64    5.26
   3  -2 -12   79.25    5.35
   3  -2 -12   72.65    5.28
   3  -2 -12   84.02    4.62
   3   2 -12   80.77    4.75
  -3   2  12   77.97    5.18
  -3   2  12   82.28    5.20
   3   2 -12   89.27    4.81
   3  -2 -12   78.30    5.35
  -3  -2  12   79.52    5.39
  -3   2  12   76.34    5.23
   3   2 -12   79.09    5.27
  -3  -2  12   76.69    4.90
  -3   2  12   75.73    5.10
  -3  -2  11   21.18    1.60
   3  -2 -11   19.09    2.13
   3   2 -11   20.59    1.70
  -3   2  11   16.74    2.06
   3  -2 -11   18.39    2.13
   3   2 -11   18.18    1.63
  -3   2  11   22.33    2.17
   3  -2 -11   22.17    2.23
  -3  -2  11   21.96    1.60
   3   2 -11   21.05    1.68
  -3  -2  11   21.71    1.60
  -3   2  11   19.28    2.13
  -3   2  11   15.61    1.98
  -3  -2  11   18.83    2.15
   3   2 -11   10.68    1.88
  -3  -2  11   16.75    1.74
  -3   2  11   19.57    2.05
   3  -2 -10  134.69    8.39
   3   2 -10  140.24    7.87
  -3   2  10  150.06    8.37
   3   2 -10  155.28    7.92
   3   2 -10  143.10    8.11
   3  -2 -10  142.62    8.45
  -3  -2  10  150.49    7.80
   3  -2 -10  147.61    8.50
  -3   2  10  153.63    8.40
  -3  -2  10  155.67    7.81
   3   2 -10  162.22    7.95
  -3   2  10  162.90    8.46
  -3  -2  10  153.47    7.81
  -3  -2  10  144.60    8.47
  -3   2  10  134.68    8.34
  -3   2  10  143.22    8.13
   3   2 -10  141.20    8.42
  -3  -2  10  140.30    8.01
  -3   2  10  148.30    8.27
  -3  -2  10  150.72    8.00
  -3   2  10  144.69    7.82
   3  -2 -10  134.26    8.18
   3   2  -9   38.62    2.38
   3   2  -9   36.95    2.36
   3  -2  -9   32.21    2.79
  -3  -2   9   36.38    2.48
  -3   2   9   36.78    2.77
  -3  -2   9   39.09    2.29
   3  -2  -9   41.47    2.94
   3   2  -9   35.60    2.58
  -3  -2   9   42.04    2.32
  -3   2   9   39.67    2.82
   3   2  -9   38.79    2.39
  -3  -2   9   42.24    2.32
  -3   2   9   40.74    2.83
   3  -2  -9   42.74    3.00
  -3   2   9   28.82    2.64
   3  -2  -9   33.13    2.70
  -3   2   9   33.46    2.69
   3   2  -9   31.32    2.70
  -3  -2   9   36.04    2.81
  -3   2   9   30.36    2.62
  -3   2   9   36.56    2.66
   3  -2  -9   31.46    2.63
  -3  -2   9   35.73    2.42
   3  -2  -9   34.77    2.42
  -3   2   9   31.57    2.64
  -3   2   9   38.77    2.39
  -3  -2   8  180.68    9.47
   3   2  -8  176.54    9.24
   3  -2  -8  173.52    9.79
   3   2  -8  175.66    9.24
  -3   2   8  182.54    9.75
   3  -2  -8  167.92    9.75
   3   2  -8  168.13    9.54
  -3  -2   8  178.76    9.18
  -3   2   8  184.93    9.77
  -3   2   8  181.24    9.74
  -3  -2   8  180.31    9.19
   3  -2  -8  170.40    9.77
  -3  -2   8  180.36    9.19
   3   2  -8  182.64    9.26
  -3   2   8  186.78    9.59
  -3  -2   8  179.63    9.80
  -3   2   8  173.87    9.66
  -3   2   8  162.43    9.59
   3  -2  -8  180.70    9.71
   3   2  -8  187.41    9.82
   3  -2  -8  179.66    9.42
  -3   2   8  188.30    9.64
   3  -2  -8  174.26    9.59
  -3   2   8  181.22    9.34
  -3  -2   8  180.68    9.36
   3   2  -7   59.83    3.84
   3   2  -7   63.35    3.54
  -3  -2   7   64.75    3.80
   3   2  -7   63.15    3.53
  -3   2   7   66.22    4.04
  -3  -2   7   63.60    3.49
  -3  -2   7   65.89    3.50
  -3   2   7   64.47    4.01
  -3  -2   7   65.20    3.50
  -3   2   7   66.03    4.03
   3   2  -7   61.67    3.53
  -3   2   7   62.68    3.86
   3  -2  -7   68.90    3.99
  -3   2   7   61.85    3.89
  -3  -2   7   63.36    3.99
  -3   2   7   59.61    3.84
   3   2  -7   63.75    4.00
  -3   2   7   68.11    3.71
   3  -2  -7   64.34    3.75
  -3  -2   7   65.73    3.63
   3  -2  -7   58.99    3.83
  -3   2   7   64.67    3.86
  -3   2   6  203.24   10.50
   3   2  -6  194.41   10.03
  -3  -2   6  202.11   10.35
  -3  -2   6  199.92   10.00
   3   2  -6  192.10   10.39
  -3  -2   6  188.94    9.98
  -3   2   6  194.67   10.47
   3   2  -6  189.66   10.02
  -3  -2   6  189.62    9.98
   3   2  -6  185.94   10.02
  -3   2   6  201.47   10.49
  -3  -2   6  211.63   10.51
  -3   2   6  197.11   10.33
  -3   2   6  189.48   10.33
  -3   2   6  214.79   10.40
   3   2  -6  206.04   10.54
  -3   2   6  203.78   10.22
   3  -2  -6  188.55   10.32
   3  -2  -6  199.62   10.27
  -3  -2   6  204.13   10.08
  -3   2   6  209.94   10.38
  -3   2   5   63.30    3.64
   3  -2  -5   61.40    3.66
  -3  -2   5   62.12    3.56
  -3  -2   5   57.53    3.17
   3   2  -5   55.58    3.20
   3   2  -5   55.94    3.53
   3  -2  -5   63.27    3.66
  -3   2   5   61.56    3.64
   3  -2  -5   64.40    3.69
   3   2  -5   58.14    3.21
  -3   2   5   61.17    3.64
   3   2  -5   58.18    3.21
  -3  -2   5   61.33    3.19
  -3  -2   5   58.04    3.18
   3   2  -5   53.46    3.57
  -3  -2   5   57.16    3.56
  -3  -2   5   59.61    3.60
  -3   2   5   56.72    3.50
  -3   2   5   54.42    3.38
   3  -2  -5   55.85    3.50
  -3  -2   5   58.26    3.22
  -3   2   5   65.17    3.46
   3  -2  -5   59.01    3.42
  -3   2   4    9.76    1.11
   3   2  -4    7.85    0.73
  -3  -2   4    8.55    1.14
   3  -2  -4    7.58    1.10
  -3  -2   4    8.37    0.74
   3   2  -4    7.66    0.73
  -3  -2   4    8.82    0.73
   3   2  -4    6.73    0.71
  -3   2   4    7.76    1.07
   3  -2  -4    7.97    1.11
   3  -2  -4    9.55    1.17
  -3   2   4    7.78    1.06
  -3  -2   4    7.36    0.71
  -3   2   4    6.10    1.00
  -3   2   4    7.72    0.84
   3  -2  -4    8.87    0.94
  -3  -2   4    9.49    1.17
  -3  -2   4    7.31    0.94
   3  -2  -4    7.04    0.96
   3  -2  -4    6.89    1.01
   3  -2  -4    7.65    0.92
  -3   2   4    7.95    0.98
   3   2  -3    5.09    0.86
   3  -2  -3    3.36    0.85
  -3   2   3    3.22    0.81
  -3  -2   3    3.40    0.58
  -3  -2   3    2.55    0.82
   3   2  -3    1.97    0.49
   3  -2  -3    2.07    0.79
  -3  -2   3    2.82    0.56
  -3  -2   3    1.85    0.52
   3   2  -3    2.40    0.52
   3   2  -3    2.34    0.50
  -3   2   3    3.56    0.84
  -3   2   3    3.94    0.85
   3  -2  -3    3.31    0.85
   3   2  -3    3.75    0.78
  -3  -2   3    3.32    0.92
   3  -2  -3    3.77    0.76
  -3   2   3    4.72    0.84
  -3  -2   3    2.06    0.62
   3  -2  -3    3.86    0.66
  -3   2   3    3.42    0.57
  -3   2   3    2.00    0.77
  -3  -2   2  723.62   35.21
   3  -2  -2  706.05   35.14
   3   2  -2  710.04   35.23
   3  -2  -2  722.06   35.15
   3  -2  -2  715.61   35.15
   3  -2  -2  685.01   34.92
  -3  -2   2  695.67   35.04
  -3   2   2  667.32   35.08
   3  -2  -2  708.26   35.11
  -3   2   2  689.82   34.95
   3   2  -2  662.81   35.05
  -3  -2   2  722.60   35.22
   3  -2  -2  731.97   35.13
  -3  -2   2  712.97   34.89
  -3   2   2  719.62   35.13
   3   2  -1  961.20   44.64
   3  -2  -1  875.73   44.50
  -3  -2   1  869.13   44.57
   3  -2  -1  889.15   44.50
   3  -2  -1  886.29   44.50
   3  -2  -1  888.99   44.47
   3  -2  -1  898.92   44.34
  -3   2   1  858.90   44.35
  -3  -2   1  884.92   44.41
  -3   2   1  934.76   44.55
  -3  -2   1  907.30   44.36
   3  -2  -1  896.46   44.54
   3   2   0  373.84   18.22
  -3   2   0  341.60   18.07
   3  -2   0  361.79   18.06
  -3   2   0  339.36   18.06
  -3   2   0  343.97   18.07
   3  -2   0  358.55   18.06
   3  -2   0  366.50   18.07
   3  -2   0  366.66   18.01
  -3  -2   0  360.83   18.02
   3  -2   0  359.16   18.04
  -3  -2   0  374.10   18.21
   3  -2   0  366.07   18.14
  -3   2   0  355.04   18.02
  -3  -2   0  369.96   18.05
   3   2   0  346.32   18.06
   3  -2   1    2.24    0.59
   3   2   1    2.57    0.86
  -3  -2  -1    0.98    0.88
   3   2   1    1.23    0.79
  -3  -2  -1    2.48    0.90
   3   2   1    3.08    0.72
  -3   2  -1    2.67    0.58
  -3   2  -1    2.18    0.58
   3  -2   1    2.45    0.58
   3  -2   1    2.45    0.59
   3   2   1    1.59    0.83
  -3  -2  -1    2.94    0.90
  -3   2  -1    2.95    0.59
  -3  -2  -1    1.95    0.57
   3  -2   1    1.63    0.43
  -3  -2  -1    1.96    0.76
   3  -2   1    1.57    0.55
  -3  -2  -1    2.30    0.61
   3  -2   1    1.34    0.58
   3   2   1    3.19    0.81
  -3  -2  -2  450.24   22.71
   3   2   2  470.59   22.72
  -3   2  -2  440.03   22.34
   3   2   2  445.60   22.40
   3  -2   2  443.48   22.32
   3   2   2  470.89   22.72
  -3  -2  -2  439.04   22.70
   3   2   2  476.09   22.73
   3  -2   2  446.60   22.32
  -3   2  -2  438.88   22.34
  -3   2  -2  438.66   22.34
   3  -2   2  446.98   22.32
  -3  -2  -2  454.36   22.73
   3   2   2  452.43   22.35
  -3   2  -2  421.57   22.27
  -3  -2  -2  424.14   22.34
   3  -2   2  446.28   22.26
  -3   2  -2  427.79   22.29
  -3  -2  -2  463.34   22.52
   3  -2   2  456.41   22.42
   3   2   2  455.75   22.52
   3  -2   2  449.73   22.43
  -3  -2  -3    6.43    1.26
  -3  -2  -3    8.19    1.33
  -3  -2  -3    6.65    0.81
   3   2   3    8.79    1.25
   3   2   3    7.75    1.25
  -3   2  -3    7.52    0.84
   3  -2   3    8.42    0.81
  -3  -2  -3    6.46    1.21
   3  -2   3    6.65    0.77
  -3   2  -3    7.56    0.84
  -3   2  -3    8.48    0.87
   3  -2   3    7.49    0.80
   3   2   3    8.58    1.23
  -3   2  -3    6.77    0.97
   3   2   3    6.67    0.83
  -3  -2  -3    6.25    0.74
   3  -2   3    8.59    0.71
  -3   2  -3    7.11    0.85
   3  -2   3    7.50    0.81
  -3  -2  -3    8.63    1.15
   3   2   3    7.80    1.05
   3   2   3    6.64    0.91
   3  -2   3    7.46    1.06
   3   2   4   36.63    2.66
   3  -2   4   37.96    2.21
   3  -2   4   34.06    2.27
  -3  -2  -4   33.90    2.70
  -3  -2  -4   34.47    2.70
   3  -2   4   36.19    2.29
   3   2   4   35.53    2.65
  -3  -2  -4   32.77    2.10
   3  -2   4   37.20    2.22
   3  -2   4   33.84    2.27
   3  -2   4   32.91    2.17
  -3  -2  -4   30.43    2.65
   3   2   4   35.63    2.64
   3  -2   4   37.12    2.08
  -3   2  -4   35.46    2.36
   3   2   4   38.80    2.21
  -3  -2  -4   37.83    2.20
  -3  -2  -4   35.30    2.54
   3   2   4   35.76    2.54
   3   2   4   38.33    2.47
   3  -2   4   36.55    2.52
  -3   2  -4   36.60    2.25
   3   2   4   34.62    2.38
   3  -2   4   37.54    2.24
   3  -2   5   62.48    3.59
   3  -2   5   66.56    3.54
   3   2   5   66.97    4.07
  -3  -2  -5   57.16    3.32
   3   2   5   63.89    4.03
   3  -2   5   63.04    3.60
   3  -2   5   70.12    3.65
   3   2   5   61.28    4.00
   3  -2   5   68.21    3.55
   3  -2   5   71.13    3.57
  -3  -2  -5   62.69    3.85
   3   2   5   62.11    3.46
  -3   2  -5   58.84    3.75
  -3  -2  -5   58.20    3.47
  -3   2  -5   57.49    3.21
   3  -2   5   61.51    3.35
  -3  -2  -5   67.36    3.98
   3   2   5   69.84    3.83
   3   2   5   64.64    3.96
  -3  -2  -5   55.98    3.31
   3  -2   5   66.16    3.52
   3  -2   5   65.92    3.90
   3   2   5   51.58    3.63
   3  -2   6   23.86    1.69
   3  -2   6   23.35    1.74
   3   2   6   25.57    2.20
   3   2   6   19.06    2.03
  -3  -2  -6   22.06    2.21
  -3  -2  -6   19.91    2.15
   3  -2   6   27.02    1.80
   3  -2   6   24.04    1.68
  -3  -2  -6   29.47    2.42
   3  -2   6   24.31    1.70
   3  -2   6   23.21    1.75
   3   2   6   23.27    2.15
  -3   2  -6   20.07    1.43
  -3  -2  -6   26.71    2.19
  -3  -2  -6   21.75    1.98
   3  -2   6   22.26    1.47
   3   2   6   24.15    1.62
  -3   2  -6   24.18    1.98
  -3  -2  -6   23.11    1.64
   3   2   6   25.34    1.98
   3   2   6   21.42    2.05
  -3  -2  -6   21.32    1.35
  -3  -2  -6   23.35    2.12
  -3  -2  -6   25.28    1.41
   3  -2   6   22.25    1.97
   3  -2   6   25.16    1.62
   3  -2   7   53.33    3.16
   3  -2   7   46.10    3.03
   3  -2   7   49.27    3.12
  -3  -2  -7   50.71    3.74
  -3  -2  -7   46.18    3.64
   3   2   7   50.07    3.57
   3   2   7   45.79    3.51
   3  -2   7   49.16    3.06
  -3  -2  -7   43.38    3.62
   3  -2   7   46.53    3.09
   3   2   7   50.25    3.58
   3  -2   7   42.23    2.98
   3  -2   7   52.77    2.84
   3   2   7   55.24    2.98
  -3  -2  -7   60.41    3.71
  -3  -2  -7   61.86    3.80
  -3  -2  -7   49.73    2.99
   3  -2   7   54.40    2.94
   3  -2   7   53.37    3.48
   3   2   7   55.85    3.39
   3   2   7   46.15    3.47
   3  -2   8   16.67    1.32
   3  -2   8   17.30    1.55
   3   2   8   15.80    1.96
   3   2   8   12.70    1.87
   3  -2   8   17.87    1.50
  -3  -2  -8   13.50    2.00
   3  -2   8   18.40    1.58
  -3  -2  -8   18.68    2.14
   3  -2   8   14.64    1.49
   3  -2   8   15.91    1.48
   3  -2   8   14.03    1.40
  -3  -2  -8   19.37    2.20
   3   2   8   14.55    1.91
  -3  -2  -8   16.04    1.42
   3   2   8   18.17    1.38
   3  -2   8   17.37    1.23
  -3  -2  -8   19.71    2.07
  -3  -2  -8   16.22    1.91
   3  -2   8   17.78    1.88
   3   2   8   20.38    2.06
   3   2   8   18.14    1.79
   3  -2   8   16.95    1.25
  -3  -2  -9  245.39   13.06
  -3  -2  -9  224.43   12.95
   3   2   9  240.53   12.79
   3   2   9  234.14   12.76
   3  -2   9  230.83   12.20
   3  -2   9  230.69   12.15
   3  -2   9  220.34   12.18
   3  -2   9  223.05   12.14
  -3  -2  -9  222.75   12.94
   3   2   9  233.03   12.74
   3  -2   9  220.88   12.18
   3  -2   9  228.83   12.14
  -3  -2  -9  271.50   13.10
  -3  -2  -9  230.30   12.04
  -3  -2  -9  283.44   13.25
   3  -2   9  240.56   12.72
   3   2   9  235.66   12.80
   3   2  10  142.75    8.73
  -3  -2 -10  150.32    9.06
   3   2  10  141.04    8.69
  -3  -2 -10  150.63    9.08
  -3  -2 -10  139.33    8.96
   3   2  10  134.85    8.64
  -3  -2 -10  164.44    9.13
  -3  -2 -10  165.83    9.19
   3   2  10  155.35    8.89
   3  -2  10  168.32    8.87
  -3  -2 -11   12.39    2.13
   3   2  11   12.75    2.06
  -3  -2 -11   13.95    2.15
   3   2  11   13.47    2.04
   3   2  11   16.22    2.14
  -3  -2 -11    9.97    2.07
  -3   2 -11   10.62    1.45
  -3  -2 -11   13.54    2.21
   3   2  11   15.07    2.16
   3  -2  11   10.04    1.87
   3   2  12    3.79    1.63
  -3  -2 -12    4.27    1.78
  -3  -2 -12    4.52    1.87
  -3  -2 -12    2.67    1.89
   3   2  12    3.81    1.73
   3   2  12    2.73    1.69
  -3  -2 -12    6.99    1.96
  -3   2 -12    4.11    1.20
   3  -2  12    1.09    1.37
   3   2  12    4.89    1.88
   3   2  13    2.00    1.95
   3  -2  13    1.18    1.73
   3  -2  14    1.01    1.73
   3   2  14   -2.42    2.15
   3  -2  15   -0.27    1.95
   3   2  15   -1.15    2.09
   3  -2  16   45.59    4.42
  -3   3  18    0.60    1.79
  -3   3  17    3.37    1.76
  -3  -3  17   -0.62    2.03
  -3   3  17    3.19    2.12
  -3  -3  16   11.25    2.38
   3   3 -16   11.66    2.43
  -3   3  16    4.71    1.82
  -3   3  16    6.22    2.18
   3   3 -15  112.05    7.20
  -3  -3  15  117.68    7.53
  -3   3  15  100.84    7.10
  -3   3  15  120.98    7.35
  -3   3  14    2.61    1.70
  -3   3  14    2.63    1.61
  -3   3  14    7.87    1.92
   3   3 -14    3.24    1.63
  -3   3  14    4.26    1.70
  -3  -3  14    4.72    1.81
  -3   3  14    3.23    1.63
   3  -3 -13   71.73    5.08
  -3   3  13   64.06    4.82
   3  -3 -13   63.09    4.95
  -3   3  13   79.46    5.06
  -3   3  13   80.06    5.05
   3  -3 -13   65.70    4.99
  -3  -3  13   72.06    5.06
  -3   3  13   62.10    4.71
   3   3 -13   63.52    4.71
  -3  -3  13   69.27    4.45
  -3   3  13   69.32    4.83
   3   3 -12   79.11    4.43
   3  -3 -12   70.40    5.29
  -3   3  12   73.11    5.21
   3  -3 -12   73.79    5.36
   3   3 -12   79.31    4.43
   3  -3 -12   77.81    5.40
   3   3 -12   80.58    4.44
  -3   3  12   84.33    5.37
  -3   3  12   81.88    5.32
   3  -3 -12   82.71    5.25
  -3  -3  12   70.81    5.24
  -3   3  12   74.59    5.13
   3   3 -12   82.31    5.23
  -3   3  12   82.37    5.27
  -3  -3  12   80.37    4.85
   3   3 -11    6.41    0.86
   3  -3 -11    7.65    1.66
   3  -3 -11    9.70    1.78
  -3   3  11    7.08    1.58
   3   3 -11    7.36    0.90
  -3   3  11    4.93    1.51
  -3   3  11    6.57    1.55
   3  -3 -11    6.84    1.61
   3   3 -11    5.19    0.83
   3  -3 -11    9.38    1.72
  -3  -3  11    7.50    1.61
   3   3 -11    7.56    1.58
  -3   3  11    6.61    1.35
   3  -3 -11    8.10    1.11
  -3  -3  11    6.76    1.12
  -3   3  11    9.97    1.69
   3   3 -10    2.04    0.55
  -3  -3  10    1.62    0.83
   3   3 -10    1.31    0.54
   3  -3 -10    0.76    1.27
  -3   3  10    0.17    1.12
   3   3 -10    0.66    0.50
   3  -3 -10    0.57    1.20
  -3   3  10    2.56    1.20
  -3   3  10    0.51    1.08
   3  -3 -10    2.10    1.25
   3  -3 -10    0.49    1.19
  -3  -3  10    0.52    1.16
   3   3 -10    1.31    1.09
  -3   3  10    1.67    1.03
  -3   3  10    1.67    1.02
   3  -3 -10    1.09    0.88
  -3   3  10    2.16    0.85
  -3   3  10    0.62    1.09
  -3  -3  10    2.26    0.83
   3   3  -9   16.17    1.18
   3  -3  -9   13.05    1.85
  -3  -3   9   18.34    1.15
  -3   3   9   19.16    2.02
  -3  -3   9   17.24    1.62
   3   3  -9   16.95    1.19
   3  -3  -9   16.27    1.96
   3  -3  -9   13.46    1.88
  -3   3   9   17.36    1.96
  -3  -3   9   16.72    1.13
   3   3  -9   17.17    1.20
  -3  -3   9   16.92    1.13
  -3   3   9   18.48    1.96
   3  -3  -9   14.88    1.83
  -3  -3   9   16.51    1.83
   3   3  -9   12.38    1.70
  -3   3   9   15.40    1.66
  -3   3   9   16.03    1.74
  -3   3   9   13.65    1.71
   3  -3  -9   15.80    1.58
  -3   3   9   19.49    1.56
  -3  -3   9   17.28    1.52
   3  -3  -9   16.45    1.91
   3   3  -8    5.09    0.58
  -3  -3   8    4.47    0.93
  -3  -3   8    3.81    0.51
  -3   3   8    4.12    1.18
  -3  -3   8    4.14    0.53
  -3   3   8    5.18    1.22
  -3   3   8    5.77    1.21
  -3  -3   8    5.74    0.55
   3   3  -8    4.47    0.56
   3   3  -8    5.02    0.57
   3  -3  -8    3.86    1.12
   3   3  -8    5.95    1.22
  -3   3   8    3.25    1.06
  -3   3   8    6.14    1.13
  -3  -3   8    5.35    1.13
  -3   3   8    3.72    0.93
  -3   3   8    5.31    0.94
   3  -3  -8    5.59    1.29
  -3  -3   8    2.79    0.73
  -3   3   8    5.07    1.09
   3  -3  -8    4.09    0.97
   3  -3  -7   60.48    4.49
  -3  -3   7   73.40    3.76
   3  -3  -7   67.63    4.54
   3   3  -7   68.07    3.78
  -3   3   7   78.85    4.60
   3   3  -7   71.89    3.79
  -3  -3   7   74.73    4.35
   3   3  -7   75.89    4.49
  -3   3   7   83.65    4.65
  -3  -3   7   71.77    3.76
   3  -3  -7   71.67    4.60
   3   3  -7   74.69    3.80
  -3   3   7   81.57    4.63
  -3  -3   7   74.04    3.77
   3   3  -7   72.47    4.48
  -3   3   7   59.69    4.20
  -3  -3   7   66.06    4.36
  -3   3   7   69.86    4.23
  -3   3   7   70.78    4.33
   3  -3  -7   65.83    4.40
   3  -3  -7   66.28    4.39
   3  -3  -7   67.79    4.20
  -3   3   7   79.68    4.25
  -3  -3   7   76.62    4.12
   3   3  -6   48.35    3.30
   3  -3  -6   55.66    3.48
   3  -3  -6   50.75    3.42
  -3  -3   6   50.40    3.29
  -3   3   6   50.16    3.38
   3   3  -6   48.71    2.71
  -3  -3   6   49.18    2.69
  -3   3   6   45.27    3.31
  -3   3   6   50.30    3.37
  -3  -3   6   50.70    2.70
   3   3  -6   49.12    2.72
   3   3  -6   48.93    2.72
   3  -3  -6   50.14    3.41
  -3  -3   6   50.53    2.70
  -3  -3   6   52.92    3.34
   3   3  -6   51.42    3.34
  -3  -3   6   54.11    3.30
  -3   3   6   52.86    3.28
  -3   3   6   44.98    3.03
   3  -3  -6   47.80    3.12
   3  -3  -6   49.22    3.33
  -3   3   6   59.03    3.19
  -3  -3   6   54.28    3.00
   3  -3  -5   64.01    3.61
   3   3  -5   53.45    3.50
   3   3  -5   54.27    2.95
  -3   3   5   60.34    3.60
  -3  -3   5   53.49    3.45
   3  -3  -5   56.47    3.52
   3  -3  -5   53.92    3.50
  -3   3   5   59.41    3.58
  -3   3   5   54.29    3.53
   3   3  -5   53.68    2.95
   3   3  -5   51.82    2.94
  -3  -3   5   57.73    3.48
  -3   3   5   56.78    3.46
  -3  -3   5   57.32    3.41
  -3   3   5   52.33    3.15
   3  -3  -5   45.61    3.38
  -3   3   5   58.05    3.36
   3  -3  -5   50.30    3.27
   3  -3  -4  104.06    5.78
  -3   3   4  101.23    5.77
  -3  -3   4  107.54    5.80
   3   3  -4   99.35    5.31
   3   3  -4   98.70    5.36
   3  -3  -4  108.52    5.80
   3   3  -4  100.80    5.37
   3  -3  -4   99.46    5.75
  -3   3   4  105.10    5.80
  -3   3   4  101.44    5.77
   3   3  -4  100.67    5.32
   3   3  -4   97.07    5.36
   3   3  -4  100.83    5.32
  -3   3   4   98.71    5.42
  -3   3   4  111.49    5.75
   3   3  -4  104.51    5.65
  -3  -3   4  103.96    5.62
   3  -3  -4  111.41    5.43
  -3  -3   4  109.94    5.79
  -3   3   4  101.25    5.39
   3  -3  -4  107.35    5.75
   3  -3  -4   88.67    5.56
   3  -3  -4   85.33    5.59
  -3   3   4  108.06    5.68
  -3  -3   3    1.37    0.95
   3   3  -3    1.87    0.53
   3   3  -3    0.89    0.57
   3   3  -3    1.25    0.59
   3  -3  -3   -0.09    0.79
   3   3  -3    3.18    0.89
   3   3  -3    1.83    0.55
   3  -3  -3    1.84    0.86
   3   3  -3    1.49    0.57
   3   3  -3    0.87    0.51
   3  -3  -3    0.65    0.82
  -3  -3   3    1.59    0.65
   3  -3  -3    1.52    0.70
  -3   3   3    2.22    0.49
  -3   3   3    0.87    0.47
  -3  -3   3    2.71    0.97
  -3   3   3    1.74    0.83
   3  -3  -3    1.62    0.50
  -3   3   3    0.50    0.78
   3   3  -2 1094.04   54.70
   3  -3  -2 1118.33   54.79
   3   3  -2 1090.32   54.70
  -3  -3   2 1140.78   54.92
   3   3  -2 1183.63   55.02
   3  -3  -2 1138.84   54.81
   3   3  -2 1064.05   54.70
   3  -3  -2 1125.36   54.80
  -3   3   2 1092.81   54.46
  -3  -3   2 1128.17   54.62
  -3   3   2 1008.50   54.36
   3  -3  -2 1158.22   54.82
   3  -3  -2 1098.42   54.44
   3  -3  -2 1149.07   54.83
  -3   3   2 1177.77   54.84
   3   3  -1  239.92   13.26
   3  -3  -1  257.84   13.22
   3   3  -1  245.74   13.27
  -3   3   1  261.86   13.25
  -3  -3   1  251.37   13.26
   3   3  -1  271.60   13.44
  -3  -3   1  245.07   13.24
  -3  -3   1  255.40   13.27
   3  -3  -1  268.49   13.24
  -3   3   1  257.37   13.24
   3   3  -1  245.35   13.27
  -3   3   1  251.10   13.23
   3  -3  -1  253.35   13.21
   3  -3  -1  265.50   13.26
  -3  -3   1  253.65   13.05
   3  -3  -1  257.72   12.95
  -3   3   1  256.47   12.98
  -3  -3   1  259.91   13.15
  -3  -3   1  274.55   13.37
  -3   3   1  274.13   13.34
   3  -3  -1  268.31   13.33
  -3  -3   0  125.86    6.60
   3   3   0  113.63    6.54
   3   3   0  121.75    6.58
  -3  -3   0  115.97    6.54
   3  -3   0  123.57    6.38
  -3   3   0  122.90    6.40
   3  -3   0  119.13    6.36
  -3  -3   0  122.24    6.58
   3   3   0  122.31    6.58
  -3   3   0  122.37    6.40
  -3   3   0  122.05    6.40
   3  -3   0  125.11    6.38
   3  -3   0  114.95    6.22
  -3   3   0  109.22    6.41
  -3  -3   0  121.42    6.24
   3   3   0  111.07    6.26
   3  -3   0  111.52    6.39
   3  -3   0  122.40    6.52
  -3  -3   0  122.89    6.42
  -3  -3   0  125.90    6.58
   3  -3   1    6.47    0.78
  -3  -3  -1    7.12    1.16
  -3   3  -1    5.66    0.81
  -3  -3  -1    5.81    1.11
  -3  -3  -1    6.64    1.04
   3  -3   1    7.71    0.81
   3  -3   1    6.39    0.79
  -3   3  -1    5.17    0.80
  -3  -3  -1    5.50    1.10
  -3   3  -1    5.33    0.79
  -3  -3  -1    6.09    0.88
   3  -3   1    6.49    0.85
   3  -3   1    7.11    0.96
   3  -3   1    5.34    0.73
   3   3   1    6.47    0.80
   3   3   1    6.41    1.04
  -3  -3  -1    7.17    1.10
  -3  -3  -1    6.82    1.00
  -3   3  -1    6.75    0.65
   3   3   1    6.76    0.95
  -3  -3  -1    6.70    0.76
  -3   3  -2   97.25    5.34
   3  -3   2  101.43    5.32
  -3  -3  -2  104.96    5.82
  -3  -3  -2  103.59    5.81
  -3   3  -2  106.00    5.37
  -3  -3  -2  107.76    5.84
   3  -3   2  101.65    5.33
  -3   3  -2  103.19    5.37
   3  -3   2  105.24    5.34
  -3  -3  -2   89.70    5.45
   3  -3   2   95.34    5.38
   3   3   2  103.73    5.52
  -3   3  -2   92.56    5.46
  -3  -3  -2  101.64    5.61
   3  -3   2  100.07    5.41
  -3   3  -2   92.49    5.52
   3   3   2   99.55    5.64
   3  -3   2   99.28    5.53
  -3  -3  -2   95.87    5.62
  -3  -3  -3  206.35   10.55
  -3  -3  -3  179.48   10.07
   3   3   3  204.82   10.53
  -3  -3  -3  210.58   10.57
   3  -3   3  193.78    9.91
  -3   3  -3  200.66    9.97
   3   3   3  202.77   10.51
  -3   3  -3  194.83    9.96
  -3  -3  -3  211.36   10.57
   3   3   3  206.77   10.53
  -3   3  -3  192.32    9.95
   3  -3   3  199.35    9.92
   3  -3   3  199.39    9.92
   3  -3   3  188.15    9.99
  -3  -3  -3  173.54   10.06
   3   3   3  200.07   10.12
  -3   3  -3  177.27   10.00
  -3   3  -3  181.71   10.20
  -3  -3  -3  201.08   10.32
   3   3   3  193.64   10.30
  -3   3  -3  174.50   10.11
   3  -3   3  201.43   10.17
  -3  -3  -4    0.29    1.13
   3  -3   4    0.31    0.49
  -3  -3  -4    0.30    0.64
   3   3   4   -0.28    0.95
   3   3   4   -1.11    1.12
  -3   3  -4   -0.12    0.50
  -3  -3  -4    0.88    1.15
  -3   3  -4    0.30    0.50
  -3   3  -4    0.64    0.50
   3   3   4    0.28    1.00
  -3  -3  -4    1.32    1.07
   3  -3   4    0.41    0.49
   3  -3   4    0.26    0.49
   3   3   4   -0.08    0.74
   3  -3   4   -0.06    0.51
  -3   3  -4    1.63    0.86
  -3  -3  -4    0.48    0.60
   3   3   4    0.43    0.95
  -3  -3  -4   -0.23    1.09
   3  -3   4    0.17    0.49
   3  -3   4    0.94    0.87
   3  -3   5  108.85    5.98
  -3  -3  -5  117.52    6.74
   3  -3   5  114.47    5.92
   3  -3   5  115.51    6.00
  -3  -3  -5  122.29    6.76
   3   3   5  113.18    6.61
  -3  -3  -5  107.81    6.00
   3   3   5  119.58    6.66
   3  -3   5  111.31    5.91
   3  -3   5  109.18    5.98
   3  -3   5  108.82    5.90
  -3  -3  -5  115.55    6.70
   3   3   5  122.07    6.69
   3  -3   5  107.52    5.97
  -3  -3  -5  117.33    6.34
  -3  -3  -5  109.00    6.10
  -3   3  -5  107.84    6.45
   3   3   5  119.28    6.14
   3  -3   5  111.74    6.12
  -3  -3  -5  116.74    6.50
  -3  -3  -5  106.99    5.96
   3   3   5  109.84    6.51
   3  -3   5  107.82    6.40
   3   3   5  112.23    6.37
   3   3   6    1.45    1.10
   3  -3   6    1.65    0.62
   3   3   6    1.92    1.16
   3  -3   6    1.52    0.59
  -3  -3  -6    2.00    0.61
   3  -3   6    0.99    0.62
   3   3   6    2.09    1.10
   3  -3   6    2.59    0.60
   3  -3   6    1.26    0.63
   3  -3   6    1.76    0.58
  -3  -3  -6    1.29    0.88
  -3  -3  -6    1.06    0.68
   3   3   6    1.07    0.70
   3  -3   6    1.17    0.55
  -3   3  -6    0.63    0.85
  -3  -3  -6    1.54    0.99
   3   3   6    2.08    0.85
   3   3   6    0.12    0.98
   3  -3   6    0.92    0.63
   3   3   6    2.56    1.07
   3  -3   6    0.97    0.83
  -3  -3  -6    1.36    0.52
  -3  -3  -7   11.62    1.01
   3  -3   7   10.76    1.16
   3   3   7   10.18    1.72
   3   3   7   14.63    1.83
   3  -3   7   12.90    1.12
   3  -3   7   14.24    1.24
   3   3   7   12.63    1.76
   3  -3   7   13.43    1.12
   3  -3   7   13.62    1.23
   3  -3   7   11.81    1.08
  -3   3  -7   12.68    1.77
  -3  -3  -7   12.79    1.74
   3  -3   7   11.33    1.11
   3   3   7   13.19    1.29
  -3  -3  -7   14.46    1.41
  -3  -3  -7   12.11    1.55
   3  -3   7   12.59    1.23
   3   3   7   14.61    1.83
  -3  -3  -7   12.70    1.04
   3   3   7    9.50    1.36
   3  -3   7   14.51    1.70
   3   3   8    8.47    1.64
  -3  -3  -8    8.08    0.73
  -3  -3  -8    8.09    1.66
   3  -3   8    7.22    0.99
   3  -3   8    7.80    0.95
   3  -3   8    7.11    0.97
  -3  -3  -8    7.07    1.68
   3  -3   8    8.06    0.96
  -3  -3  -8    8.99    1.73
   3   3   8    7.18    1.62
   3  -3   8    6.98    1.00
   3   3   8    7.78    1.63
   3  -3   8    6.45    0.91
   3  -3   8    9.05    0.98
  -3  -3  -8   13.47    1.84
  -3   3  -8    8.20    1.65
  -3   3  -8    8.71    0.80
  -3  -3  -8    7.36    1.17
  -3  -3  -8    8.30    1.53
   3   3   8    8.74    1.68
   3  -3   8   10.83    1.52
   3  -3   8    8.36    1.03
  -3  -3  -8    8.09    0.72
   3   3   9  159.72    9.45
   3   3   9  167.46    9.51
  -3  -3  -9  152.03    9.58
  -3  -3  -9  154.31    9.60
  -3  -3  -9  161.39    9.67
   3   3   9  157.92    9.44
  -3  -3  -9  186.86    9.59
  -3   3  -9  158.61    8.46
  -3  -3  -9  163.03    8.79
  -3  -3  -9  188.82    9.76
   3   3   9  159.75    9.42
   3  -3   9  163.55    9.28
   3   3  10   82.00    5.52
  -3  -3 -10   84.65    5.77
  -3  -3 -10   77.96    5.66
   3   3  10   80.93    5.49
  -3  -3 -10   96.43    5.93
   3   3  10   79.62    5.50
  -3   3 -10   75.37    4.46
  -3  -3 -10   90.01    5.72
  -3  -3 -10   78.66    4.72
   3  -3  10   74.31    5.22
   3   3  10   84.51    5.49
  -3  -3 -11    3.50    1.91
   3   3  11    4.62    1.77
  -3  -3 -11    2.43    1.80
   3   3  11    4.64    1.78
  -3  -3 -11    2.70    1.87
   3   3  11    5.48    1.81
  -3  -3 -11    6.27    1.80
  -3  -3 -11    6.30    1.20
   3  -3  11    5.50    1.56
   3   3  11    1.58    1.75
  -3  -3 -12    3.15    1.95
   3   3  12   -0.73    1.84
   3  -3  12   -0.22    1.47
   3  -3  13   23.66    2.92
   3   3  13   26.93    3.11
   3   3  14   29.96    3.43
   3  -3  14   26.15    3.24
   3  -3  15   -1.09    1.90
   3   3  15   -0.30    2.19
   3  -3  16    1.15    2.09
  -3   4  18   43.45    4.12
  -3   4  18   37.47    4.11
  -3   4  17    1.38    1.83
  -3  -4  17    0.62    2.09
  -3   4  17   -1.70    2.26
  -3  -4  16    7.31    2.16
  -3   4  16    7.20    2.12
  -3   4  16    8.02    2.19
   3   4 -15   76.68    5.34
  -3  -4  15   77.78    5.59
  -3   4  15   70.02    5.23
  -3   4  15   69.47    5.43
  -3  -4  14   33.99    3.33
   3   4 -14   33.09    3.10
  -3   4  14   28.13    3.02
  -3   4  14   32.53    3.23
   3   4 -13   -0.20    1.36
   3  -4 -13    2.96    1.65
  -3  -4  13    1.17    1.50
  -3   4  13    0.40    1.32
  -3   4  13    1.53    1.46
  -3  -4  13    0.77    1.03
   3  -4 -12    1.48    1.61
  -3   4  12    1.51    1.54
   3  -4 -12    3.20    1.68
   3  -4 -12    4.20    1.77
  -3   4  12    4.33    1.68
  -3   4  12    1.95    1.60
  -3   4  12    5.12    1.37
   3   4 -12    3.83    1.37
  -3  -4  12    5.82    1.55
   3  -4 -12    6.65    1.69
  -3   4  12    2.65    1.45
   3  -4 -12    4.46    1.15
  -3  -4  12    2.39    1.01
  -3   4  11   80.61    4.88
   3  -4 -11   56.88    4.67
   3  -4 -11   64.57    4.75
  -3   4  11   65.53    4.69
   3  -4 -11   59.83    4.68
  -3   4  11   69.17    4.76
   3   4 -11   68.12    4.57
  -3  -4  11   70.38    4.68
  -3   4  11   68.61    4.46
   3  -4 -11   60.02    4.53
  -3   4  11   65.55    4.56
   3  -4 -11   67.58    4.14
  -3  -4  11   64.07    4.16
  -3   4  10    5.56    1.54
  -3   4  10    6.93    1.55
  -3   4  10    8.10    1.70
   3   4 -10    5.63    1.38
   3  -4 -10    5.16    1.49
  -3   4  10    5.22    1.14
  -3  -4  10    7.17    1.40
  -3   4  10    5.39    1.19
  -3  -4  10    6.82    1.13
   3  -4 -10    6.36    1.28
  -3  -4   9    4.96    1.10
  -3   4   9    6.30    1.38
  -3   4   9    4.88    1.35
  -3   4   9    3.98    1.33
  -3   4   9    3.68    1.02
  -3   4   9    2.09    0.90
  -3  -4   9    4.04    1.10
   3  -4  -9    2.82    1.28
   3   4  -9    2.57    1.16
  -3   4   9    4.94    1.01
   3  -4  -9    4.90    1.16
  -3  -4   9    3.04    0.92
   3  -4  -8   46.87    3.57
  -3  -4   8   49.68    3.33
   3  -4  -8   52.10    3.66
  -3   4   8   49.17    3.61
   3  -4  -8   48.40    3.62
  -3   4   8   48.62    3.56
  -3   4   8   47.92    3.56
  -3   4   8   46.45    3.19
  -3  -4   8   51.69    3.41
  -3   4   8   47.51    3.13
  -3   4   8   46.21    3.07
   3  -4  -8   46.18    3.43
  -3  -4   8   48.53    3.09
   3  -4  -8   41.99    3.12
  -3   4   8   50.26    3.15
   3  -4  -7   31.75    2.53
  -3   4   7   30.44    2.50
  -3  -4   7   26.29    2.24
  -3   4   7   31.40    2.52
  -3   4   7   29.07    2.46
   3  -4  -7   29.01    2.48
   3  -4  -7   26.91    2.44
  -3   4   7   23.29    1.90
  -3  -4   7   29.89    2.31
   3  -4  -7   22.69    2.20
  -3   4   7   27.24    2.30
  -3  -4   7   25.50    2.17
  -3   4   7   25.99    1.95
  -3   4   7   31.73    2.22
   3  -4  -7   22.65    2.01
   3  -4  -7   26.21    2.40
   3   4  -6   51.51    2.71
  -3   4   6   52.93    3.57
   3   4  -6   51.44    2.71
  -3  -4   6   47.74    3.35
   3  -4  -6   54.83    3.59
   3  -4  -6   54.06    3.58
   3   4  -6   51.80    2.67
  -3   4   6   57.55    3.63
   3   4  -6   50.42    2.70
   3  -4  -6   57.40    3.63
   3   4  -6   48.73    2.67
   3   4  -6   51.20    2.68
  -3   4   6   58.65    3.64
  -3   4   6   51.82    3.40
  -3   4   6   43.14    3.05
  -3   4   6   44.68    2.96
  -3  -4   6   47.10    3.25
  -3  -4   6   46.76    3.30
   3  -4  -6   46.85    3.39
   3  -4  -6   46.50    3.20
  -3   4   6   52.95    3.27
   3  -4  -5  186.07    9.99
   3  -4  -5  195.88   10.04
   3   4  -5  184.19    9.35
  -3  -4   5  182.65    9.93
   3   4  -5  185.53    9.36
   3   4  -5  181.67    9.31
   3   4  -5  188.85    9.32
   3   4  -5  185.40    9.35
   3   4  -5  185.13    9.31
   3  -4  -5  191.25   10.02
  -3  -4   5  174.96    9.85
   3  -4  -5  162.73    9.85
  -3   4   5  198.49    9.93
  -3   4   5  174.00    9.43
  -3  -4   5  181.29    9.76
   3  -4  -5  172.01    9.75
   3  -4  -5  168.72    9.83
  -3   4   5  194.46    9.84
   3   4  -4   18.34    1.31
   3   4  -4   16.33    1.34
  -3  -4   4   22.74    1.93
   3  -4  -4   18.05    1.75
   3   4  -4   20.07    1.39
   3  -4  -4   18.38    1.74
   3  -4  -4   19.23    1.76
   3   4  -4   19.36    1.33
   3   4  -4   16.91    1.29
   3   4  -4   18.50    1.37
  -3  -4   4   24.05    1.89
  -3   4   4   17.46    1.26
  -3  -4   4   20.89    1.57
   3  -4  -4   18.97    1.74
  -3   4   4   17.28    1.74
   3  -4  -4   16.65    1.61
  -3   4   4   19.25    1.74
   3  -4  -3   29.41    2.24
   3   4  -3   30.58    1.97
  -3   4   3   28.13    2.23
  -3  -4   3   27.09    2.27
   3   4  -3   26.03    1.86
   3  -4  -3   28.98    2.23
   3   4  -3   30.06    1.95
   3  -4  -3   27.97    2.23
   3   4  -3   31.09    1.91
   3   4  -3   29.32    1.90
   3   4  -3   32.63    2.00
  -3   4   3   27.51    2.23
  -3   4   3   29.38    2.25
   3  -4  -3   28.46    1.69
  -3  -4   3   27.03    2.19
   3   4  -3   28.59    1.99
  -3   4   3   29.86    2.24
  -3   4   3   27.25    1.65
   3  -4  -3   27.66    2.17
  -3  -4   3   27.45    1.92
  -3   4   3   30.92    2.26
  -3  -4   3   27.78    2.13
  -3  -4   2   20.10    1.91
  -3   4   2   21.17    1.77
   3  -4  -2   21.80    1.78
   3   4  -2   20.73    1.67
   3   4  -2   18.71    1.62
   3  -4  -2   19.02    1.76
   3   4  -2   19.54    1.66
  -3   4   2   18.86    1.71
   3  -4  -2   21.23    1.79
  -3   4   2   19.28    1.74
  -3  -4   2   22.22    1.80
  -3  -4   2   22.85    1.52
   3   4  -2   19.44    1.52
   3  -4  -2   20.56    1.26
   3  -4  -2   21.62    1.79
  -3   4   2   24.71    1.94
  -3  -4   2   20.94    1.74
  -3   4   2   20.27    1.26
   3  -4  -2   19.97    1.77
  -3  -4   1   16.73    1.62
   3  -4  -1   17.90    1.55
  -3  -4   1   19.25    1.67
   3  -4  -1   16.50    1.52
   3   4  -1   21.01    1.69
  -3   4   1   16.60    1.55
   3   4  -1   20.01    1.67
  -3   4   1   17.23    1.56
  -3  -4   1   18.56    1.64
   3   4  -1   18.21    1.64
  -3   4   1   20.40    1.65
   3  -4  -1   20.60    1.61
   3  -4  -1   16.32    1.55
  -3  -4   1   17.64    1.30
  -3  -4   1   17.20    1.62
   3  -4  -1   18.53    1.19
   3   4  -1   21.03    1.44
  -3   4   1   18.81    1.75
   3  -4  -1   20.36    1.68
  -3  -4   1   17.44    1.55
  -3  -4   1   20.23    1.68
   3   4   0    7.39    1.17
   3   4   0    6.04    1.09
  -3  -4   0    6.33    1.17
  -3  -4   0    6.92    1.14
  -3  -4   0   10.17    1.21
   3  -4   0    6.23    0.93
  -3   4   0    5.63    0.93
   3   4   0    8.80    1.23
  -3  -4   0    8.74    1.18
   3  -4   0    6.42    0.94
  -3   4   0    7.97    1.00
  -3   4   0    5.89    0.93
   3  -4   0    6.81    0.95
  -3   4   0    8.05    1.17
   3   4   0    5.69    0.81
   3  -4   0    6.60    0.99
   3  -4   0    5.27    1.03
  -3   4   0    7.34    0.86
  -3  -4   0    9.35    1.17
   3  -4   0    6.58    0.71
  -3  -4   0    5.28    0.71
  -3  -4   0    8.48    1.20
  -3   4   0    7.37    1.25
  -3   4  -1   39.88    2.38
  -3  -4  -1   34.51    2.64
   3   4   1   34.76    2.64
  -3  -4  -1   42.43    2.75
   3  -4   1   36.31    2.31
   3   4   1   31.45    2.59
  -3  -4  -1   35.92    2.58
  -3   4  -1   37.83    2.37
  -3  -4  -1   36.90    2.67
   3   4   1   36.41    2.66
   3  -4   1   36.21    2.31
  -3   4  -1   33.07    2.31
   3  -4   1   37.95    2.33
   3   4   1   35.91    2.22
  -3   4  -1   35.62    2.25
   3  -4   1   36.76    2.44
  -3   4  -1   33.02    2.46
  -3  -4  -1   30.06    2.43
  -3  -4  -1   35.81    2.19
  -3  -4  -1   37.53    2.62
   3  -4   1   36.98    2.19
   3   4   1   42.57    2.74
   3  -4   1   37.72    2.57
  -3  -4  -1   34.48    2.57
  -3   4  -1   36.56    2.21
  -3  -4  -2   18.46    1.70
  -3  -4  -2   12.77    1.54
  -3  -4  -2   11.67    1.38
  -3   4  -2   11.95    1.08
   3   4   2    9.07    1.49
   3   4   2   12.33    1.59
   3  -4   2   12.50    1.10
  -3   4  -2   14.15    1.15
   3   4   2   13.80    1.58
   3  -4   2   10.64    1.07
  -3  -4  -2   13.49    1.55
  -3   4  -2   12.83    1.11
   3  -4   2   10.37    1.07
   3   4   2   12.63    1.39
   3   4   2   12.56    1.12
  -3   4  -2   12.59    1.21
  -3   4  -2   13.10    1.36
  -3  -4  -2   11.94    1.33
   3  -4   2   14.14    1.28
  -3  -4  -2   13.24    1.57
   3  -4   2   12.70    1.35
   3   4   2   12.59    1.44
   3   4   2   15.91    1.63
  -3   4  -2   12.12    1.43
   3  -4   2   12.35    1.09
  -3  -4  -2   12.57    1.45
  -3  -4  -3    2.07    1.15
  -3   4  -3    0.84    0.57
  -3  -4  -3    1.64    1.12
   3  -4   3    1.63    0.57
  -3  -4  -3    1.78    1.10
  -3   4  -3    1.69    0.61
   3  -4   3    2.30    0.61
  -3   4  -3    1.85    0.58
   3  -4   3    1.97    0.56
   3   4   3    2.15    0.99
  -3  -4  -3    0.32    0.74
   3  -4   3    1.33    0.54
  -3   4  -3    1.22    0.71
   3  -4   3    2.37    0.76
  -3  -4  -3    0.35    1.11
   3   4   3    1.11    0.99
   3   4   3    1.22    0.65
  -3   4  -3    1.02    0.87
   3   4   4   85.38    5.50
  -3  -4  -4   83.78    5.11
   3   4   4   90.65    5.56
   3  -4   4   90.61    4.81
  -3   4  -4   86.46    4.83
  -3  -4  -4   93.27    5.61
  -3  -4  -4   99.29    5.68
   3  -4   4   85.54    4.79
  -3   4  -4   94.46    4.87
  -3  -4  -4   98.76    5.68
   3   4   4   89.79    5.55
   3  -4   4   84.78    4.80
  -3   4  -4   91.71    4.85
   3  -4   4   92.33    4.66
   3   4   4   92.79    5.21
   3  -4   4   93.01    5.08
   3   4   4   85.76    5.01
  -3  -4  -4   85.87    5.15
  -3  -4  -4  101.55    5.15
  -3   4  -4   92.84    5.30
   3  -4   4   84.09    5.15
   3   4   4   94.45    5.41
  -3  -4  -4   83.74    5.05
  -3  -4  -4   87.73    5.39
  -3  -4  -5   16.01    2.05
  -3  -4  -5   17.52    2.06
   3   4   5   19.72    2.03
  -3  -4  -5   16.67    1.51
   3  -4   5   16.88    1.19
   3   4   5   16.72    1.96
  -3  -4  -5   18.68    2.08
   3  -4   5   16.85    1.19
   3   4   5   19.82    2.05
   3  -4   5   18.42    1.22
  -3  -4  -5   15.59    1.54
   3   4   5   17.10    1.57
   3  -4   5   14.60    1.39
  -3   4  -5   16.46    1.74
  -3  -4  -5   14.71    1.48
   3  -4   5   17.68    1.52
  -3  -4  -5   14.73    1.38
   3   4   5   11.27    1.35
   3  -4   6    0.46    0.45
  -3  -4  -6   -0.98    1.24
   3   4   6   -0.18    1.18
   3  -4   6    0.86    0.53
  -3  -4  -6    2.56    1.48
   3  -4   6    0.85    0.55
  -3  -4  -6    1.19    0.71
   3  -4   6    0.97    0.46
   3   4   6    0.54    1.19
   3   4   6    0.36    1.19
   3  -4   6   -0.05    0.44
   3  -4   6    0.32    0.50
  -3  -4  -6    0.20    1.31
  -3  -4  -6    0.65    0.91
   3  -4   6    1.06    0.69
   3   4   6   -0.32    0.89
  -3  -4  -6    0.37    0.95
  -3  -4  -6   -0.45    0.84
  -3   4  -6   -0.33    1.09
  -3  -4  -6    0.50    0.69
   3   4   6   -1.20    1.31
   3   4   6    0.82    0.72
   3  -4   6   -0.16    0.95
   3  -4   6   -0.11    0.70
  -3  -4  -7  100.37    6.45
   3   4   7  102.46    6.34
   3   4   7   96.24    6.27
  -3  -4  -7   94.63    6.39
  -3  -4  -7   91.20    5.50
  -3  -4  -7   91.82    6.36
   3   4   7   96.40    6.29
   3   4   7  105.41    5.77
  -3  -4  -7  109.16    6.31
   3  -4   7  100.38    5.59
  -3  -4  -7  101.61    5.80
  -3  -4  -7  108.35    6.05
  -3  -4  -7   98.18    5.50
   3  -4   7  102.43    5.74
   3   4   7  106.62    6.31
   3  -4   7  106.80    6.17
   3   4   8   19.45    2.35
  -3  -4  -8   15.22    1.38
   3   4   8   18.51    2.31
   3   4   8   14.87    2.16
  -3  -4  -8   19.21    2.20
  -3  -4  -8   13.02    1.63
   3  -4   8   16.25    1.51
  -3  -4  -8   19.29    2.03
   3  -4   8   21.66    2.13
   3  -4   8   15.46    1.60
   3   4   8   18.46    2.25
  -3  -4  -8   19.82    1.42
  -3  -4  -9    0.29    0.60
  -3  -4  -9    0.25    1.59
  -3  -4  -9   -0.75    1.63
   3   4   9    1.08    1.51
   3   4   9    0.43    1.41
  -3  -4  -9   -0.75    1.67
   3   4   9    0.65    1.47
  -3  -4  -9    1.11    1.37
  -3  -4  -9    0.37    1.07
   3  -4   9   -0.19    1.19
   3  -4   9   -0.21    0.84
   3   4   9   -0.42    1.48
  -3  -4  -9    0.63    0.59
  -3  -4 -10    0.54    1.80
   3   4  10    2.74    1.68
  -3  -4 -10    1.35    1.75
   3   4  10    0.69    1.56
   3   4  10   -0.91    1.54
  -3  -4 -10   -0.27    1.75
  -3  -4 -10   -0.64    1.22
  -3  -4 -10   -1.22    1.51
   3  -4  10    1.60    1.33
   3   4  10   -0.45    1.58
  -3  -4 -11    2.34    1.23
  -3  -4 -11    4.82    1.84
   3   4  11    2.19    1.80
   3  -4  11    1.28    1.41
  -3  -4 -12    4.39    1.85
   3  -4  12    5.91    1.79
   3   4  12    2.60    1.83
  -3  -4 -13    7.29    2.29
   3  -4  13    8.50    2.07
   3   4  13    8.87    2.43
   3  -4  14    7.51    2.05
   3   4  14    3.55    2.28
   3  -4  15   15.74    2.78
  -3   5  17   17.65    2.76
  -3  -5  16   69.40    5.56
  -3   5  16   69.89    5.26
   3  -5 -15   38.68    3.71
  -3  -5  15   33.01    3.58
  -3   5  15   38.34    3.52
   3  -5 -14   53.81    4.41
  -3  -5  14   53.47    4.49
  -3   5  14   57.75    4.29
  -3   5  13   22.23    2.40
   3  -5 -13   22.40    2.70
  -3  -5  13   17.66    2.46
  -3   5  12  100.75    6.33
  -3  -5  12  109.24    6.74
   3  -5 -12  105.53    6.68
   3  -5 -12   99.29    6.09
  -3  -5  12  106.21    6.22
  -3   5  11   25.15    2.73
  -3   5  11   28.24    2.87
  -3   5  11   27.14    2.79
  -3  -5  11   17.13    2.33
  -3   5  11   21.63    2.17
   3  -5 -11   21.18    2.56
  -3  -5  11   23.82    2.13
   3  -5 -11   20.88    2.13
  -3   5  10    5.80    1.69
  -3   5  10    7.12    1.66
  -3   5  10    4.54    1.57
  -3   5  10    5.34    1.11
   3  -5 -10    6.84    1.69
  -3  -5  10    4.03    1.29
  -3   5  10    6.73    1.22
  -3  -5  10    5.62    1.17
   3  -5 -10    5.63    1.32
  -3   5   9    9.54    1.79
   3  -5  -9   10.03    1.93
  -3   5   9   10.40    1.78
   3  -5  -9   11.54    2.04
  -3   5   9   12.25    1.80
   3  -5  -9   15.88    2.12
  -3  -5   9   10.27    1.62
   3  -5  -9    7.91    1.64
  -3   5   9    8.97    1.30
  -3   5   9   10.59    1.28
   3  -5  -9   11.00    1.57
  -3  -5   9   13.19    1.50
  -3   5   9    8.73    1.46
   3  -5  -8    5.13    1.48
  -3   5   8    3.06    1.36
  -3   5   8    3.84    1.38
   3  -5  -8    3.75    1.51
   3  -5  -8    2.78    1.45
  -3   5   8    3.08    1.25
   3  -5  -8    5.89    1.39
  -3  -5   8    4.46    1.17
  -3  -5   8    3.92    1.26
  -3   5   8    2.02    0.76
  -3   5   8    5.52    0.93
   3  -5  -8    4.68    1.14
  -3  -5   8    4.27    1.01
  -3   5   8    6.39    1.22
   3  -5  -7    0.73    1.12
   3  -5  -7   -0.18    1.10
   3  -5  -7    2.19    1.29
  -3   5   7    0.91    0.65
  -3  -5   7   -0.54    1.19
  -3  -5   7   -0.27    0.83
  -3   5   7    0.38    0.65
   3  -5  -7    1.80    1.16
  -3   5   7    0.26    1.01
   3  -5  -7    2.52    1.14
   3  -5  -6   34.99    2.81
   3  -5  -6   33.91    2.73
   3   5  -6   31.31    1.75
   3   5  -6   30.93    1.73
   3   5  -6   31.33    1.75
   3  -5  -6   31.98    2.70
   3   5  -6   30.24    1.73
   3   5  -6   29.09    1.73
   3   5  -6   30.46    1.75
  -3  -5   6   34.49    2.60
  -3   5   6   31.87    2.00
  -3  -5   6   29.78    2.31
  -3   5   6   33.31    2.02
  -3  -5   6   34.83    2.59
   3  -5  -6   27.83    2.37
  -3   5   6   35.40    2.56
  -3   5   5  113.88    6.91
   3   5  -5  120.17    6.21
   3  -5  -5  122.83    6.98
   3  -5  -5  115.13    6.91
   3   5  -5  118.35    6.21
   3   5  -5  120.10    6.19
  -3   5   5  112.60    6.90
   3   5  -5  121.76    6.19
   3   5  -5  116.77    6.20
   3   5  -5  112.87    6.16
  -3   5   5  107.82    6.86
   3  -5  -5  121.10    6.96
  -3  -5   5  115.78    6.87
  -3  -5   5  125.58    6.85
  -3   5   5  122.28    6.19
  -3  -5   5  121.86    6.60
  -3   5   5  110.31    6.15
   3  -5  -5  130.22    6.95
  -3   5   5  130.18    6.89
  -3  -5   5  123.16    6.71
   3  -5  -5  115.62    6.75
   3   5  -4  255.36   13.02
  -3   5   4  251.52   13.55
   3  -5  -4  262.11   13.57
   3   5  -4  250.84   12.99
  -3  -5   4  263.50   13.60
   3   5  -4  251.68   13.02
   3  -5  -4  256.89   13.55
  -3   5   4  245.63   13.53
   3   5  -4  244.76   12.98
   3  -5  -4  263.32   13.56
   3   5  -4  257.02   13.03
  -3   5   4  248.15   13.54
   3   5  -4  247.72   12.98
  -3  -5   4  267.27   13.21
   3  -5  -4  269.09   13.59
  -3  -5   4  254.40   13.55
  -3   5   4  250.58   12.73
  -3  -5   4  255.24   13.48
  -3  -5   4  255.07   13.38
   3  -5  -4  241.37   13.42
  -3   5   4  275.60   13.55
   3   5  -3    4.55    0.87
  -3   5   3    9.92    1.35
  -3  -5   3    7.73    1.36
   3   5  -3    6.47    0.95
   3   5  -3    7.55    0.94
   3  -5  -3    8.45    1.35
   3  -5  -3    8.10    1.31
   3   5  -3    5.45    0.86
   3   5  -3    6.79    0.94
  -3   5   3    5.08    1.20
   3  -5  -3    5.66    1.19
  -3   5   3    7.07    1.27
   3   5  -3    7.00    1.01
  -3   5   3    8.44    1.43
  -3  -5   3    7.14    1.16
  -3  -5   3    4.20    0.78
   3  -5  -3    6.81    1.15
  -3   5   3    6.74    0.50
  -3   5   3    8.08    1.31
  -3  -5   3    7.92    1.18
  -3  -5   2    1.44    0.82
   3  -5  -2    1.94    0.94
   3   5  -2    1.68    0.79
  -3  -5   2    3.09    0.93
  -3   5   2    1.57    0.84
   3   5  -2    2.19    0.83
  -3  -5   2    1.52    1.07
   3   5  -2    1.99    0.84
  -3   5   2    2.93    0.95
   3  -5  -2    3.09    1.02
  -3  -5   2    3.49    0.92
  -3   5   2    1.83    0.86
   3  -5  -2    1.37    0.95
   3  -5  -2    2.35    0.34
  -3  -5   2    2.84    0.65
  -3  -5   2    1.37    0.85
   3  -5  -2    1.79    0.91
   3   5  -2    2.69    0.71
  -3   5   2    2.13    0.81
   3  -5  -2    3.95    1.02
  -3  -5   2    3.63    0.91
  -3   5   2    2.36    1.15
  -3  -5   1   66.64    3.96
  -3  -5   1   66.95    3.97
   3   5  -1   68.34    3.98
   3  -5  -1   63.92    3.86
   3   5  -1   65.97    3.97
  -3   5   1   62.02    3.90
   3  -5  -1   64.28    3.87
   3  -5  -1   67.28    3.90
  -3   5   1   68.82    3.97
  -3   5   1   63.35    3.93
  -3  -5   1   63.39    3.93
   3   5  -1   69.25    4.02
  -3  -5   1   59.52    4.01
  -3   5   1   61.84    4.05
  -3   5   1   58.91    3.35
   3  -5  -1   65.42    3.99
  -3  -5   1   61.42    3.51
   3  -5  -1   59.66    3.33
   3   5  -1   62.38    3.57
   3  -5  -1   70.00    4.12
  -3  -5   1   65.14    4.04
  -3  -5   1   65.71    3.92
  -3   5   1   68.50    4.16
  -3  -5   0   92.29    5.60
   3  -5   0   94.55    5.39
   3   5   0   97.68    5.66
  -3   5   0  101.48    5.47
  -3  -5   0   83.52    5.58
   3   5   0   93.64    5.63
   3  -5   0   95.96    5.40
  -3  -5   0   98.19    5.65
  -3   5   0   95.87    5.44
  -3  -5   0   95.01    5.62
   3  -5   0   97.49    5.41
   3   5   0   94.62    5.64
  -3   5   0   94.54    5.42
   3  -5   0  100.95    5.61
   3   5   0   88.31    5.16
  -3  -5   0   96.31    5.10
   3  -5   0   98.10    5.04
  -3   5   0   98.83    5.67
  -3   5   0   90.02    5.07
  -3   5   0  102.01    5.77
  -3  -5   0   99.27    5.70
   3  -5   0   99.55    5.68
  -3  -5   0  101.15    5.59
  -3   5   0  102.53    5.40
  -3  -5  -1   38.86    2.85
  -3  -5  -1   30.88    2.65
   3  -5   1   36.64    2.41
  -3  -5  -1   36.89    2.81
   3   5   1   32.41    2.71
   3   5   1   41.13    2.89
  -3   5  -1   37.20    2.46
   3  -5   1   35.55    2.40
  -3   5  -1   39.93    2.49
  -3   5  -1   41.64    2.51
  -3  -5  -1   38.79    2.84
   3   5   1   39.74    2.83
   3  -5   1   39.70    2.45
   3   5   1   37.65    2.26
  -3   5  -1   35.68    2.71
  -3  -5  -1   33.90    2.64
   3  -5   1   36.92    2.62
  -3   5  -1   33.43    2.27
  -3  -5  -1   34.67    2.72
  -3  -5  -1   39.70    2.75
  -3  -5  -1   36.69    2.20
   3  -5   1   35.73    2.69
   3  -5   1   37.21    2.22
  -3   5  -1   33.77    2.33
   3  -5   2   42.26    2.49
  -3  -5  -2   41.08    3.07
   3   5   2   36.79    2.95
  -3  -5  -2   39.48    3.02
   3  -5   2   37.84    2.45
  -3  -5  -2   34.12    2.76
  -3   5  -2   39.80    2.50
   3   5   2   38.09    2.97
  -3  -5  -2   45.87    3.10
   3  -5   2   37.80    2.45
   3   5   2   36.20    2.96
  -3   5  -2   36.58    2.46
  -3   5  -2   37.86    2.48
   3   5   2   42.06    2.92
  -3   5  -2   40.51    2.81
  -3  -5  -2   37.95    2.79
   3  -5   2   36.63    2.66
  -3   5  -2   40.79    2.57
   3   5   2   38.26    2.37
  -3  -5  -2   43.02    2.98
   3  -5   2   41.56    2.44
  -3  -5  -2   39.00    2.96
   3  -5   2   39.54    2.84
  -3   5  -2   36.34    2.86
  -3  -5  -3    3.33    1.25
   3   5   3    1.32    1.07
  -3  -5  -3    5.29    1.36
  -3   5  -3    3.07    0.69
   3  -5   3    2.32    0.65
  -3  -5  -3    3.04    1.01
   3   5   3    5.46    1.30
   3  -5   3    4.41    0.73
   3   5   3    4.98    1.33
  -3  -5  -3    4.82    1.34
  -3   5  -3    4.30    0.74
   3  -5   3    3.09    0.67
  -3   5  -3    4.01    0.73
  -3   5  -3    3.30    1.07
   3   5   3    1.54    1.05
   3  -5   3    3.40    0.89
  -3  -5  -3    1.85    0.87
  -3   5  -3    3.00    0.89
   3  -5   3    3.99    0.96
   3   5   3    1.57    0.63
   3  -5   3    2.99    0.76
  -3  -5  -3    3.42    0.91
  -3  -5  -4   15.37    1.94
   3  -5   4   12.35    1.10
  -3   5  -4   12.67    1.15
  -3  -5  -4   19.30    2.09
   3  -5   4   14.42    1.12
  -3   5  -4   14.53    1.18
  -3   5  -4   13.66    1.18
  -3  -5  -4   13.44    1.91
   3  -5   4   13.51    1.12
  -3  -5  -4   15.15    1.34
  -3  -5  -4   12.86    1.49
   3   5   4   17.74    1.76
   3  -5   4   16.29    1.47
   3  -5   4   12.75    1.10
  -3   5  -4   12.77    1.51
   3  -5   4   14.69    1.55
   3   5   4   12.78    1.27
  -3  -5  -4   14.94    1.53
  -3   5  -5   77.33    4.11
  -3  -5  -5   75.93    5.13
   3  -5   5   70.31    4.03
  -3  -5  -5   79.18    5.19
  -3  -5  -5   74.17    4.57
   3  -5   5   75.36    4.05
  -3   5  -5   78.24    4.12
  -3   5  -5   74.70    4.09
   3  -5   5   77.67    4.06
  -3  -5  -5   87.84    5.29
   3  -5   5   75.57    4.50
  -3  -5  -5   76.05    4.69
  -3  -5  -5   71.68    4.42
   3   5   5   71.09    4.34
   3   5   5   78.52    4.68
   3  -5   5   74.58    4.64
  -3  -5  -5   73.35    4.53
  -3  -5  -6   37.82    3.44
  -3  -5  -6   44.73    3.59
   3   5   6   41.23    3.39
   3   5   6   43.42    3.43
  -3  -5  -6   41.86    2.89
  -3  -5  -6   41.20    3.50
   3   5   6   44.45    3.47
   3   5   6   45.50    3.07
   3  -5   6   40.69    2.81
  -3  -5  -6   38.19    2.93
  -3  -5  -6   43.78    3.24
  -3  -5  -6   41.41    2.88
   3   5   6   38.08    2.70
   3  -5   6   38.86    2.92
  -3  -5  -6   41.30    2.81
   3  -5   6   38.80    3.18
  -3  -5  -7   51.62    3.89
   3   5   7   42.58    3.65
  -3  -5  -7   46.75    3.01
   3   5   7   46.94    3.73
  -3  -5  -7   47.36    3.80
  -3  -5  -7   54.76    3.98
   3   5   7   51.37    3.82
  -3  -5  -7   43.05    3.16
  -3  -5  -7   43.85    3.49
   3  -5   7   39.17    2.94
  -3  -5  -7   42.88    3.15
   3  -5   7   44.56    3.10
   3  -5   7   39.40    3.33
   3   5   7   46.41    3.69
   3   5   7   37.26    2.87
  -3  -5  -7   44.23    2.93
  -3  -5  -8    1.49    1.54
  -3  -5  -8    1.69    0.88
   3   5   8    5.65    1.68
  -3  -5  -8    2.01    1.63
   3   5   8    3.15    1.56
  -3  -5  -8    1.50    1.57
   3   5   8    2.50    1.57
  -3  -5  -8    2.29    1.41
  -3  -5  -8    2.77    1.15
   3  -5   8    2.17    0.92
  -3  -5  -8    2.98    1.22
   3  -5   8    2.15    1.23
   3  -5   8    1.34    1.02
  -3  -5  -8    0.10    0.73
   3   5   8    2.89    1.62
   3   5   9   14.54    2.30
   3   5   9   19.23    2.45
   3   5   9   18.91    2.53
  -3  -5  -9   10.08    2.05
  -3  -5  -9    8.26    1.63
   3  -5   9   14.78    1.65
  -3  -5  -9   12.05    1.31
   3   5   9   15.81    2.33
   3  -5   9   14.52    2.03
  -3  -5 -10    1.69    1.34
  -3  -5 -10    2.01    1.68
   3   5  10   -0.50    1.84
   3  -5  10    2.15    1.56
  -3  -5 -11    2.75    1.92
  -3  -5 -11    5.34    1.60
   3   5  11    2.11    1.97
   3  -5  11    5.90    1.74
   3  -5  12    1.92    1.57
   3   5  12    0.28    1.99
  -3  -5 -13   18.79    3.08
   3   5  13   23.73    3.25
   3  -5  13   19.02    2.70
   3  -5  14    6.71    2.19
   3   5  14    6.91    2.55
   3  -5  15   28.65    3.49
  -3  -6  16   29.35    3.54
   3  -6 -16   24.65    3.31
   3  -6 -15    1.62    1.98
  -3  -6  15   -1.12    1.89
  -3  -6  14   -0.52    1.78
   3  -6 -14   -1.04    2.05
  -3  -6  13   45.37    3.82
  -3  -6  13   56.98    4.31
  -3   6  13   50.62    3.85
   3  -6 -13   59.71    4.55
  -3  -6  12   22.15    2.62
   3  -6 -12   15.49    2.55
  -3   6  12   22.72    2.24
  -3  -6  12   22.25    2.31
   3  -6 -12   21.76    2.36
  -3  -6  12   22.74    2.39
  -3  -6  11   10.24    2.03
  -3  -6  11   15.58    1.99
  -3   6  11   17.58    1.85
   3  -6 -11   16.73    2.48
   3  -6 -11   15.18    1.98
  -3  -6  11   19.89    2.02
  -3   6  10   30.16    3.08
  -3   6  10   29.60    3.06
  -3  -6  10   27.01    2.62
   3  -6 -10   28.76    2.97
  -3  -6  10   23.49    2.51
  -3   6  10   25.34    2.23
  -3  -6  10   29.48    2.50
   3  -6 -10   28.88    2.56
  -3   6   9   83.19    5.45
   3  -6  -9   79.01    5.40
   3  -6  -9   76.45    5.34
  -3   6   9   64.44    5.15
   3  -6  -9   85.66    5.48
  -3   6   9   77.11    5.35
  -3  -6   9   77.26    5.03
   3  -6  -9   75.88    5.14
  -3  -6   9   77.40    4.89
  -3   6   9   67.37    4.34
  -3  -6   9   71.48    4.68
   3  -6  -9   73.94    4.80
   3  -6  -8    3.26    1.60
   3  -6  -8    0.65    1.38
   3  -6  -8    0.22    1.47
  -3   6   8    1.35    0.70
  -3  -6   8    1.82    0.97
  -3  -6   8   -0.37    1.20
   3  -6  -8    2.33    1.39
   3  -6  -8    1.25    1.18
   3  -6  -7   92.61    5.78
   3  -6  -7   93.59    5.79
  -3   6   7   77.42    5.61
  -3   6   7   83.35    5.71
   3  -6  -7   90.53    5.77
  -3   6   7   71.87    5.57
   3  -6  -7   94.82    5.69
  -3  -6   7   90.08    5.31
  -3  -6   7   98.12    5.70
  -3  -6   7   98.62    5.42
  -3   6   7   86.65    4.78
  -3  -6   7   85.29    5.26
   3  -6  -7   79.59    5.33
   3   6  -6   32.05    1.77
   3   6  -6   28.50    1.75
   3  -6  -6   32.82    2.86
  -3   6   6   33.08    2.83
   3   6  -6   29.81    1.74
  -3   6   6   31.80    2.80
  -3   6   6   33.64    2.84
   3   6  -6   29.66    1.74
   3  -6  -6   26.60    2.73
   3  -6  -6   33.93    2.90
   3   6  -6   32.38    1.77
   3   6  -6   29.27    1.74
  -3   6   6   28.24    1.81
  -3  -6   6   31.07    2.66
  -3  -6   6   30.53    2.33
  -3  -6   6   30.14    2.45
   3  -6  -6   26.71    2.46
   3  -6  -5   66.35    4.27
   3   6  -5   61.53    3.44
   3   6  -5   61.62    3.45
   3  -6  -5   62.23    4.18
   3   6  -5   63.56    3.46
  -3   6   5   60.20    4.24
   3  -6  -5   62.15    4.22
  -3   6   5   58.56    4.22
  -3   6   5   57.65    4.21
   3   6  -5   60.24    3.43
   3   6  -5   65.08    3.47
   3   6  -5   61.81    3.45
  -3   6   5   58.40    3.12
  -3  -6   5   65.26    3.79
  -3  -6   5   57.68    4.12
   3  -6  -5   68.68    4.31
   3  -6  -5   49.51    3.93
  -3  -6   5   57.81    3.92
   3  -6  -4   32.65    2.73
  -3   6   4   31.36    2.80
   3  -6  -4   36.83    2.81
   3   6  -4   32.44    2.24
   3   6  -4   30.17    2.19
   3   6  -4   29.43    2.13
   3   6  -4   36.24    2.21
   3   6  -4   35.83    2.26
  -3   6   4   30.20    2.75
  -3   6   4   32.49    2.80
   3  -6  -4   29.79    2.68
   3   6  -4   34.60    2.19
  -3  -6   4   26.90    2.55
   3  -6  -4   32.24    2.71
  -3  -6   4   30.64    2.21
  -3  -6   4   29.63    2.49
   3  -6  -4   28.12    2.60
   3   6  -3  207.20   10.70
   3   6  -3  195.54   10.65
   3  -6  -3  197.57   10.97
  -3   6   3  209.06   11.12
   3  -6  -3  204.42   11.02
   3  -6  -3  202.84   11.01
   3   6  -3  197.04   10.66
  -3   6   3  198.42   11.08
  -3   6   3  188.04   11.02
  -3  -6   3  205.16   11.14
  -3  -6   3  217.47   10.55
   3  -6  -3  211.66   11.12
  -3  -6   3  202.66   10.98
  -3   6   3  183.40   10.86
  -3  -6   2   29.40    2.30
   3   6  -2   28.61    2.31
  -3  -6   2   29.61    2.30
   3   6  -2   31.52    2.38
   3  -6  -2   32.33    2.44
   3  -6  -2   29.35    2.38
  -3   6   2   29.92    2.47
   3   6  -2   29.70    2.32
  -3  -6   2   27.81    2.28
  -3   6   2   28.03    2.44
  -3   6   2   27.20    2.46
   3  -6  -2   30.07    2.41
  -3  -6   2   28.37    2.54
   3  -6  -2   30.74    2.51
  -3  -6   2   31.16    1.96
  -3   6   2   28.65    2.37
  -3  -6   2   31.55    2.45
   3  -6  -1   31.42    2.37
   3   6  -1   29.89    2.42
   3   6  -1   27.87    2.39
   3  -6  -1   31.61    2.39
  -3   6   1   29.34    2.41
  -3  -6   1   30.38    2.40
  -3  -6   1   32.63    2.44
  -3   6   1   28.88    2.38
   3   6  -1   23.36    2.28
  -3  -6   1   26.48    2.33
   3  -6  -1   28.72    2.34
  -3   6   1   30.57    2.43
  -3  -6   1   30.20    2.58
   3  -6  -1   30.84    2.48
   3   6  -1   28.28    1.90
  -3  -6   1   30.55    1.87
   3  -6  -1   30.42    2.56
  -3  -6   1   30.78    2.48
  -3  -6   1   31.43    2.45
  -3  -6   0    3.36    1.24
  -3   6   0    0.69    0.89
   3   6   0    1.45    1.16
   3  -6   0    2.06    0.92
  -3  -6   0    3.38    1.22
   3  -6   0    1.74    0.96
  -3   6   0    2.41    1.01
  -3   6   0    1.61    1.00
  -3  -6   0    0.56    1.05
   3   6   0    1.17    1.16
   3   6   0    1.59    1.16
   3  -6   0    1.19    0.94
   3   6   0    0.32    0.54
   3  -6   0    0.87    0.88
  -3  -6   0    1.25    0.97
   3  -6   0    0.68    0.41
   3  -6   0    0.16    0.90
  -3  -6   0    1.18    1.15
  -3  -6   0    1.57    0.51
  -3   6   0    0.11    0.75
  -3  -6  -1    0.77    1.14
  -3  -6  -1   -0.16    1.15
   3   6   1    0.32    1.36
   3  -6   1    0.29    0.79
  -3   6  -1    0.91    0.89
   3   6   1    1.11    1.35
   3  -6   1    0.77    0.76
  -3   6  -1    1.73    1.03
  -3  -6  -1    0.93    1.15
   3   6   1    0.32    1.35
   3  -6   1    0.39    0.80
  -3   6  -1    1.22    0.95
   3  -6   1    0.43    0.91
   3   6   1    0.05    0.53
  -3  -6  -1   -0.48    0.99
  -3  -6  -1   -0.33    0.98
  -3   6  -1    0.89    0.76
  -3  -6  -1   -0.93    1.04
   3  -6   1    0.79    0.93
   3  -6   1    0.21    0.42
  -3  -6  -2   36.85    3.10
  -3  -6  -2   37.59    3.13
   3   6   2   35.12    3.13
   3  -6   2   40.46    2.59
   3  -6   2   37.41    2.54
   3   6   2   37.91    3.21
  -3   6  -2   35.36    2.56
  -3   6  -2   37.30    2.59
   3  -6   2   37.13    2.55
  -3  -6  -2   38.73    3.15
  -3   6  -2   39.51    2.61
   3   6   2   38.77    3.24
  -3  -6  -2   36.72    2.99
   3  -6   2   37.54    2.87
  -3  -6  -2   39.52    2.99
   3  -6   2   40.22    2.44
   3  -6   2   39.75    2.98
  -3  -6  -3  430.73   21.49
   3   6   3  402.15   21.41
   3  -6   3  414.82   20.61
   3  -6   3  409.98   20.61
   3   6   3  409.26   21.43
  -3  -6  -3  433.67   21.48
  -3   6  -3  404.35   20.62
  -3   6  -3  416.37   20.64
  -3  -6  -3  431.53   21.48
   3  -6   3  405.49   20.60
   3   6   3  409.15   21.44
  -3   6  -3  409.78   20.63
  -3  -6  -3  385.69   21.17
   3  -6   3  408.75   21.07
   3   6   3  385.83   20.50
  -3  -6  -3  411.85   20.54
  -3  -6  -3  376.99   21.05
   3  -6   3  410.16   21.22
   3  -6   3  406.98   20.67
   3   6   4  141.52    8.99
  -3  -6  -4  171.17    9.21
   3   6   4  152.10    9.06
  -3  -6  -4  180.32    9.29
  -3   6  -4  157.81    8.14
  -3   6  -4  157.88    8.14
  -3  -6  -4  170.93    9.21
  -3   6  -4  152.91    8.13
   3   6   4  146.82    9.03
   3  -6   4  155.53    8.65
   3   6   4  143.32    8.15
  -3  -6  -4  159.40    8.25
  -3  -6  -4  159.25    8.82
   3  -6   4  150.26    8.76
  -3  -6  -4  152.10    8.67
  -3  -6  -5   31.75    3.01
  -3  -6  -5   33.92    3.07
  -3   6  -5   31.51    1.89
   3   6   5   32.66    3.00
  -3   6  -5   23.55    1.81
  -3   6  -5   27.75    1.86
   3   6   5   25.14    2.82
  -3  -6  -5   27.99    2.92
   3   6   5   22.53    2.69
   3   6   5   34.03    2.18
   3  -6   5   37.49    2.54
  -3  -6  -5   34.81    2.67
  -3  -6  -5   36.97    2.28
   3  -6   5   31.74    2.57
  -3  -6  -5   29.15    2.45
  -3  -6  -6    2.81    1.69
  -3  -6  -6    3.96    1.74
  -3  -6  -6    1.16    1.04
  -3  -6  -6   -0.94    1.74
  -3  -6  -6    1.14    1.07
   3  -6   6    2.34    0.93
  -3  -6  -6    2.51    1.22
   3  -6   6    2.75    1.14
  -3  -6  -6    1.23    1.00
   3   6   6    3.13    0.92
  -3  -6  -7   56.32    4.27
  -3  -6  -7   51.40    4.20
  -3  -6  -7   54.49    3.50
  -3  -6  -7   48.78    4.12
   3   6   7   43.59    3.13
  -3  -6  -7   43.47    3.47
  -3  -6  -7   56.45    3.93
   3  -6   7   45.43    3.32
   3  -6   7   49.64    3.76
  -3  -6  -7   49.18    3.35
   3  -6   7   44.26    3.43
  -3  -6  -8    0.85    1.14
  -3  -6  -8   -0.86    1.44
   3  -6   8    0.32    0.85
   3   6   8    1.73    1.50
  -3  -6  -8    0.75    0.94
   3  -6   8    1.06    1.35
  -3  -6  -9    1.05    1.21
  -3  -6  -9    0.47    1.59
   3  -6   9    1.79    1.38
   3  -6   9    2.58    1.09
  -3  -6  -9    1.28    0.92
   3   6   9    1.31    1.70
  -3  -6 -10   -1.03    1.81
  -3  -6 -10    1.25    1.38
   3  -6  10   -0.23    1.47
   3   6  10    0.27    1.78
  -3  -6 -11    0.28    1.75
  -3  -6 -11    1.82    1.63
   3   6  11    2.89    1.92
   3  -6  11   -1.70    1.62
  -3  -6 -12    7.35    2.37
   3   6  12    6.38    2.28
   3  -6  12    5.33    1.99
  -3  -6 -13    2.97    2.08
   3   6  13    3.83    2.32
   3  -6  13    4.00    2.03
   3  -6  14   -0.28    1.93
   3  -7 -16   -0.30    2.28
  -3  -7  15    1.69    1.96
   3  -7 -15    0.29    2.16
  -3  -7  14   24.73    3.07
   3  -7 -14   28.03    3.40
  -3  -7  13    1.71    1.64
   3  -7 -13    1.88    2.16
   3  -7 -12   13.38    2.61
  -3  -7  12   12.17    2.08
  -3  -7  12    9.90    1.76
  -3  -7  12    9.23    1.78
   3  -7 -12    9.77    1.93
   3  -7 -11   11.81    2.31
  -3  -7  11   12.38    1.93
  -3  -7  11   11.72    1.93
   3  -7 -11   13.28    2.00
  -3  -7  11    9.85    1.71
  -3  -7  10  110.48    7.01
  -3  -7  10  116.30    6.92
   3  -7 -10  107.84    7.18
  -3  -7  10  115.22    7.08
   3  -7 -10  111.24    6.83
   3  -7  -9    1.13    1.48
  -3  -7   9    0.34    1.00
  -3  -7   9    0.21    1.21
   3  -7  -9    1.98    1.40
  -3  -7   9    1.69    1.37
  -3  -7   9   -1.22    1.10
   3  -7  -8    2.86    1.77
  -3   7   8    2.41    1.55
   3  -7  -8    2.61    1.70
  -3   7   8    1.70    1.48
  -3   7   8    5.10    1.67
   3  -7  -8    6.44    1.94
  -3  -7   8    4.87    1.16
   3  -7  -8    2.83    1.53
  -3  -7   8    4.15    1.44
  -3  -7   8    4.11    1.20
   3  -7  -8    3.62    1.30
  -3  -7   8    4.41    1.57
   3  -7  -7   16.66    2.32
   3  -7  -7   19.06    2.39
  -3   7   7   16.67    2.26
  -3   7   7   18.37    2.39
  -3   7   7   15.42    2.33
   3  -7  -7   16.93    2.43
   3  -7  -7   15.50    2.20
  -3  -7   7   12.64    2.03
  -3  -7   7   14.87    1.71
  -3   7   7   16.79    1.08
   3  -7  -7   18.51    2.08
  -3  -7   7   18.84    1.97
   3   7  -6  191.14    9.83
   3  -7  -6  195.77   11.03
   3   7  -6  197.80    9.85
  -3   7   6  196.71   11.10
   3  -7  -6  211.98   11.15
   3   7  -6  183.41    9.82
   3   7  -6  192.62    9.85
   3   7  -6  192.95    9.85
   3  -7  -6  216.45   11.16
   3   7  -6  190.35    9.83
  -3   7   6  210.09   11.20
  -3   7   6  188.01   11.05
  -3  -7   6  190.11   10.39
  -3  -7   6  200.87   10.99
  -3  -7   6  195.32   10.65
   3  -7  -6  191.81   10.81
   3  -7  -5  289.18   14.98
   3   7  -5  260.32   14.05
  -3   7   5  276.87   15.01
   3   7  -5  260.19   14.06
   3   7  -5  269.48   14.04
   3  -7  -5  280.98   14.94
  -3   7   5  285.89   15.07
   3  -7  -5  280.70   14.95
   3   7  -5  275.97   14.06
  -3   7   5  295.55   15.09
   3   7  -5  263.41   14.06
   3   7  -5  288.45   14.07
   3  -7  -5  298.21   15.04
  -3  -7   5  276.34   14.30
  -3  -7   5  280.62   14.96
  -3  -7   5  282.45   14.67
   3  -7  -5  253.47   14.74
   3   7  -4   15.23    1.39
   3  -7  -4   15.02    1.98
   3   7  -4   10.76    1.32
  -3   7   4   15.98    1.94
   3   7  -4   13.09    1.34
   3   7  -4   12.14    1.34
   3   7  -4   13.16    1.35
  -3   7   4   13.86    1.89
   3   7  -4    9.65    1.23
  -3   7   4   13.44    1.82
   3  -7  -4   10.02    1.76
   3  -7  -4   15.11    1.94
  -3  -7   4   11.46    1.80
   3  -7  -4   15.35    1.90
  -3  -7   4   13.36    1.30
  -3  -7   4   14.05    1.96
  -3  -7   4   14.81    1.70
   3  -7  -4    7.15    1.56
   3  -7  -3  117.19    6.99
   3  -7  -3  122.02    7.02
   3   7  -3  112.40    6.58
   3   7  -3  120.06    6.62
  -3   7   3  125.18    7.12
  -3   7   3  121.26    7.09
   3  -7  -3  119.15    7.01
   3   7  -3  120.10    6.62
  -3   7   3  113.86    7.01
  -3  -7   3  122.75    7.17
   3  -7  -3  119.32    7.08
  -3  -7   3  109.62    6.90
  -3  -7   3  131.24    7.28
   3  -7  -3   99.98    6.93
   3  -7  -2  160.44    8.88
   3  -7  -2  152.49    8.83
   3   7  -2  154.73    8.70
  -3   7   2  149.26    8.87
  -3  -7   2  158.88    8.72
  -3  -7   2  159.21    8.72
   3   7  -2  153.10    8.69
  -3   7   2  165.55    8.98
  -3   7   2  160.96    8.96
  -3  -7   2  155.94    8.72
   3   7  -2  154.48    8.70
   3  -7  -2  164.06    8.91
  -3  -7   2  163.62    9.12
   3  -7  -2  159.37    9.03
  -3  -7   2  155.77    8.97
  -3  -7   2  156.26    9.16
  -3  -7   1    1.44    1.23
   3   7  -1    1.47    1.13
   3  -7  -1    3.47    1.19
  -3   7   1    1.17    1.15
  -3  -7   1    1.87    1.19
   3   7  -1    1.33    1.02
   3   7  -1    2.05    1.14
   3  -7  -1    2.79    1.19
  -3   7   1    1.47    1.10
  -3  -7   1    1.73    1.17
  -3   7   1    1.76    1.07
   3  -7  -1    1.52    1.10
  -3  -7   1    1.50    1.08
   3  -7  -1    1.05    1.11
  -3  -7   1    1.55    1.10
   3  -7  -1    1.65    1.14
  -3  -7   0   17.40    2.04
   3  -7   0   18.31    1.84
   3   7   0   23.31    2.22
  -3  -7   0   23.37    2.23
  -3   7   0   18.76    1.91
   3  -7   0   18.52    1.87
  -3  -7   0   20.99    2.14
   3   7   0   20.79    2.14
   3  -7   0   21.79    1.92
  -3   7   0   19.22    1.92
   3   7   0   25.37    2.27
  -3   7   0   20.24    1.90
   3  -7   0   15.05    1.94
  -3   7   0   18.97    1.85
   3  -7   0   18.37    2.07
  -3  -7   0   15.14    2.00
  -3  -7   0   20.25    2.16
  -3  -7  -1   72.42    4.68
  -3  -7  -1   69.89    4.66
   3   7   1   69.33    4.68
   3  -7   1   71.39    4.23
   3   7   1   64.10    4.59
   3  -7   1   70.67    4.23
  -3   7  -1   68.45    4.23
   3   7   1   68.02    4.65
  -3   7  -1   66.76    4.22
  -3  -7  -1   64.98    4.60
  -3   7  -1   63.11    4.19
   3  -7   1   72.70    4.25
  -3  -7  -1   59.47    4.52
   3  -7   1   74.72    4.62
   3   7   1   67.54    3.69
  -3   7  -1   73.59    4.30
  -3  -7  -1   67.30    4.61
   3  -7   1   75.15    4.76
  -3  -7  -2   55.24    3.89
   3   7   2   52.48    3.90
  -3  -7  -2   53.78    3.90
   3   7   2   55.18    3.92
  -3   7  -2   53.58    3.27
  -3   7  -2   52.08    3.26
  -3  -7  -2   58.37    3.97
  -3   7  -2   54.31    3.28
   3   7   2   55.42    3.92
   3   7   2   39.48    2.84
  -3  -7  -2   47.68    3.67
   3  -7   2   53.97    3.70
  -3  -7  -2   51.43    3.69
   3  -7   2   57.22    3.87
  -3  -7  -3    4.69    1.57
  -3   7  -3    3.54    0.83
   3   7   3    1.04    1.32
  -3  -7  -3    4.51    1.52
   3   7   3    2.08    1.41
  -3   7  -3    2.70    0.79
  -3   7  -3    2.42    0.84
   3   7   3    2.68    1.41
  -3  -7  -3    2.66    1.42
   3   7   3    0.67    0.62
  -3  -7  -3    2.44    1.12
   3  -7   3    3.78    1.13
   3  -7   3    1.87    1.18
  -3  -7  -3    3.34    1.19
  -3  -7  -4   10.10    2.01
   3   7   4   15.49    2.09
  -3   7  -4   12.21    1.17
  -3  -7  -4   13.04    2.09
  -3   7  -4   12.58    1.20
  -3   7  -4   11.89    1.16
   3   7   4   14.67    2.07
  -3  -7  -4   13.23    2.16
   3   7   4   13.67    2.09
   3   7   4   11.63    1.09
  -3  -7  -4   10.72    1.75
   3  -7   4   11.46    1.65
  -3  -7  -4    9.82    1.59
   3  -7   4   10.92    1.75
  -3  -7  -5   45.32    3.83
  -3  -7  -5   46.08    3.89
  -3   7  -5   41.84    2.56
   3   7   5   41.24    3.72
   3   7   5   51.20    3.94
  -3   7  -5   44.16    2.57
   3   7   5   39.53    3.64
  -3  -7  -5   44.09    3.89
  -3   7  -5   44.46    2.57
   3  -7   5   41.33    3.23
  -3  -7  -5   47.89    3.52
  -3  -7  -5   42.12    3.30
   3  -7   5   44.93    3.47
   3   7   6    0.25    1.52
   3   7   6    2.73    1.62
  -3  -7  -6    2.29    1.82
   3   7   6    0.25    1.56
   3  -7   6    1.63    1.14
  -3  -7  -6    1.52    1.22
  -3  -7  -6    1.13    1.33
   3  -7   6    3.62    1.34
  -3  -7  -6   -0.66    1.06
   3  -7   7   11.93    1.58
  -3  -7  -7    8.63    1.67
  -3  -7  -7    9.64    1.88
  -3  -7  -7   10.83    1.62
   3  -7   7    7.06    1.57
  -3  -7  -8    6.03    1.59
  -3  -7  -8    6.04    1.77
   3  -7   8    7.63    1.51
  -3  -7  -8    4.73    1.35
   3  -7   8    5.02    1.72
  -3  -7  -9   19.62    2.48
  -3  -7  -9   25.12    2.85
   3  -7   9   27.76    2.89
   3  -7   9   25.49    2.48
  -3  -7 -10    3.84    1.63
  -3  -7 -10    7.17    1.98
   3  -7  10    3.24    1.78
  -3  -7 -11   -0.41    1.74
  -3  -7 -11    1.73    2.03
   3  -7  11    0.26    1.71
  -3  -7 -12    1.25    2.04
   3  -7  12   -0.27    1.69
   3   7  12    0.98    2.07
  -3  -7 -13   29.84    3.77
   3  -7  13   23.41    3.21
   3  -8 -14   -0.30    2.22
   3  -8 -13    9.21    2.58
   3  -8 -12   18.90    2.98
  -3  -8  12   20.57    2.47
  -3  -8  12   18.00    2.45
  -3  -8  11    3.36    1.60
   3  -8 -11    2.41    1.84
   3  -8 -11    5.05    1.86
  -3  -8  11    1.68    1.43
   3  -8 -10    1.81    1.69
  -3  -8  10    1.19    1.30
   3  -8 -10    0.61    1.46
  -3  -8  10    0.72    1.38
  -3  -8   9   -0.47    1.55
   3  -8  -9    5.50    1.84
   3  -8  -9    3.70    1.60
  -3  -8   9    3.58    1.61
   3  -8  -8    9.46    2.05
  -3  -8   8   11.16    2.03
   3  -8  -8   13.25    2.06
  -3  -8   8   12.58    2.08
  -3  -8   7   29.88    3.01
   3  -8  -7   31.03    3.05
  -3  -8   7   30.40    2.68
   3  -8  -7   24.79    2.79
  -3  -8   7   33.72    3.13
   3  -8  -6  425.54   22.40
  -3   8   6  426.28   22.50
   3  -8  -6  429.34   22.43
  -3   8   6  409.29   22.44
   3  -8  -6  428.57   22.42
  -3   8   6  395.89   22.40
  -3  -8   6  425.55   22.40
  -3  -8   6  439.27   22.06
   3  -8  -6  407.51   22.20
  -3  -8   6  414.48   22.40
   3  -8  -5   65.77    4.73
  -3   8   5   65.80    4.80
   3  -8  -5   66.60    4.76
  -3   8   5   65.61    4.80
   3  -8  -5   65.38    4.76
  -3   8   5   71.24    4.89
   3  -8  -5   64.13    4.66
  -3  -8   5   62.41    4.67
  -3  -8   5   66.07    4.83
  -3  -8   5   61.42    4.43
   3  -8  -5   63.80    4.63
   3  -8  -4   64.99    4.59
   3   8  -4   63.47    3.92
   3  -8  -4   62.18    4.57
   3   8  -4   62.25    3.88
  -3   8   4   65.28    4.64
   3   8  -4   62.05    3.90
   3   8  -4   61.81    3.90
   3   8  -4   63.41    3.91
   3  -8  -4   68.64    4.63
   3   8  -4   61.94    3.89
  -3   8   4   61.50    4.56
  -3   8   4   65.17    4.66
  -3  -8   4   63.64    4.63
   3  -8  -4   67.89    4.67
   3  -8  -4   56.59    4.41
  -3  -8   4   64.69    4.40
  -3  -8   4   58.68    4.53
   3   8  -3    9.99    1.42
   3  -8  -3   10.93    1.82
  -3   8   3    9.36    1.73
   3  -8  -3    8.50    1.74
  -3   8   3    8.85    1.83
   3   8  -3    6.86    1.35
  -3   8   3    9.64    1.82
   3   8  -3    8.48    1.39
   3  -8  -3    6.69    1.70
  -3  -8   3    9.38    1.75
   3  -8  -3    8.85    1.70
  -3  -8   3    8.29    1.63
   3  -8  -3   10.31    1.80
  -3  -8   3    8.15    1.80
   3   8  -2   35.37    2.77
   3   8  -2   30.85    2.67
   3  -8  -2   33.64    2.94
   3  -8  -2   37.31    3.01
  -3   8   2   33.80    2.96
  -3   8   2   40.03    3.09
   3   8  -2   34.84    2.77
  -3   8   2   32.43    2.95
   3  -8  -2   38.27    3.01
  -3  -8   2   33.08    3.09
   3  -8  -2   31.88    3.03
  -3  -8   2   36.55    3.01
   3  -8  -1    0.47    1.21
   3   8  -1    0.81    1.20
  -3  -8   1    0.16    1.25
  -3  -8   1    1.77    1.28
   3  -8  -1   -0.94    1.26
  -3   8   1    1.15    1.16
  -3  -8   1    0.65    1.26
   3   8  -1    0.65    1.18
   3   8  -1    1.80    1.16
  -3   8   1    0.66    1.11
  -3   8   1   -0.50    1.16
   3  -8  -1    1.26    1.27
  -3  -8   1    0.43    1.24
   3  -8  -1    0.81    1.16
  -3  -8   1   -1.56    1.39
   3  -8  -1   -0.21    1.26
   3   8   0   -0.36    1.29
  -3  -8   0   -0.53    1.27
  -3  -8   0    1.41    1.31
  -3   8   0    0.15    1.08
   3   8   0    0.72    1.30
  -3   8   0    1.49    1.16
  -3  -8   0    2.30    1.42
   3   8   0    2.15    1.33
  -3   8   0    0.15    0.99
   3  -8   0    1.19    1.22
  -3  -8   0    0.22    1.19
   3  -8   0    2.12    1.39
   3   8   1    9.43    1.66
  -3   8  -1   10.01    1.41
  -3  -8  -1    9.64    1.89
  -3  -8  -1   11.89    2.00
   3   8   1    6.70    1.59
   3   8   1    6.86    1.64
  -3   8  -1    9.78    1.39
  -3  -8  -1    8.29    1.87
  -3   8  -1    8.59    1.36
  -3  -8  -1    9.23    1.71
   3  -8   1    6.83    1.56
   3  -8   1    7.46    1.67
  -3  -8  -1    9.29    1.71
   3   8   2   42.99    3.71
   3   8   2   54.14    3.90
  -3   8  -2   47.51    3.13
  -3  -8  -2   39.84    3.65
  -3  -8  -2   49.68    3.83
   3   8   2   40.89    3.66
  -3   8  -2   42.96    3.08
  -3  -8  -2   46.93    3.79
  -3   8  -2   44.37    3.11
  -3  -8  -2   44.62    3.66
   3  -8   2   48.39    3.63
   3  -8   2   44.43    3.69
  -3  -8  -2   47.20    3.64
  -3  -8  -3   15.24    2.40
  -3   8  -3   14.98    1.58
   3   8   3   14.57    2.28
  -3  -8  -3   16.90    2.53
  -3   8  -3   20.26    1.68
  -3   8  -3   15.29    1.60
   3   8   3   18.50    2.42
   3   8   3   17.26    2.42
  -3  -8  -3   18.92    2.56
  -3  -8  -3   19.68    2.30
   3  -8   3   18.56    2.17
  -3  -8  -3   15.88    2.16
   3  -8   3   20.97    2.40
  -3  -8  -4    5.32    1.99
  -3  -8  -4    4.81    2.01
   3   8   4    4.86    1.95
   3   8   4   10.47    2.06
  -3  -8  -4    3.86    1.82
   3   8   4    6.54    2.01
  -3  -8  -4    5.21    1.49
   3  -8   4    5.33    1.52
   3  -8   4    4.79    1.59
  -3  -8  -4    3.99    1.42
  -3  -8  -5   13.60    1.91
   3  -8   5   15.77    2.03
  -3  -8  -5   14.58    2.18
  -3  -8  -5   12.52    1.97
   3  -8   5   15.56    2.15
   3  -8   6   76.55    4.91
  -3  -8  -6   63.59    4.90
  -3  -8  -6   74.21    4.99
  -3  -8  -6   64.31    4.73
   3  -8   6   76.81    5.12
   3  -8   7    5.12    1.43
  -3  -8  -7   10.16    1.99
  -3  -8  -7   11.43    1.97
  -3  -8  -7    7.30    1.61
   3  -8   7    9.70    1.83
  -3  -8  -8    0.92    1.64
  -3  -8  -8    0.22    1.46
   3  -8   8   -1.32    1.48
  -3  -8  -8    0.72    1.20
   3  -8   8    0.24    1.65
  -3  -8  -9    1.75    1.82
  -3  -8  -9    1.34    1.71
   3  -8   9    2.28    1.64
  -3  -8 -10   14.11    2.63
  -3  -8 -10   11.57    2.27
   3  -8  10   15.00    2.52
  -3  -8 -11    5.05    2.06
   3  -8  11    3.53    1.77
   3  -8  12    1.96    2.08
   3  -9 -12   15.88    2.88
  -3  -9  11    4.22    1.77
   3  -9 -11    5.53    2.34
   3  -9 -11    4.30    1.89
  -3  -9  11    3.73    1.71
   3  -9 -10    3.12    2.15
  -3  -9  10    1.31    1.67
   3  -9 -10   -0.69    1.64
  -3  -9  10   -0.80    1.59
   3  -9  -9   14.92    2.66
  -3  -9   9   16.41    2.49
  -3  -9   9   21.78    2.79
   3  -9  -9   19.95    2.53
   3  -9  -8   -1.89    1.71
  -3  -9   8    2.33    1.74
   3  -9  -8    0.47    1.37
  -3  -9   8    0.79    1.80
   3  -9  -7   21.26    2.64
  -3  -9   7   20.74    2.65
   3  -9  -7   15.55    2.34
  -3  -9   7   18.22    2.65
  -3  -9   6   23.82    2.82
   3  -9  -6   24.42    2.80
  -3  -9   6   23.88    2.47
  -3  -9   6   20.48    2.73
   3  -9  -5    4.25    1.92
  -3  -9   5    3.26    1.75
   3  -9  -5    2.85    1.59
  -3  -9   5    7.08    1.59
  -3  -9   5    3.13    1.70
  -3   9   4  160.30    9.73
   3  -9  -4  170.83    9.77
   3  -9  -4  178.83    9.83
   3  -9  -4  174.30    9.79
  -3   9   4  169.67    9.82
  -3   9   4  171.93    9.85
  -3  -9   4  155.00    9.74
   3  -9  -4  166.06    9.85
  -3  -9   4  159.66    9.50
  -3  -9   4  156.62    9.83
   3  -9  -4  141.56    9.55
   3  -9  -3   24.49    2.64
   3  -9  -3   24.38    2.65
  -3   9   3   20.89    2.57
  -3   9   3   26.48    2.71
  -3   9   3   25.17    2.67
   3  -9  -3   28.59    2.81
   3  -9  -3   21.22    2.70
  -3  -9   3   22.84    2.77
  -3  -9   3   25.38    2.64
   3  -9  -3   24.35    2.71
  -3  -9   3   27.82    2.91
  -3   9   2    1.19    1.52
   3   9  -2    2.71    1.32
   3   9  -2    2.24    1.24
   3   9  -2    1.60    1.35
  -3   9   2    3.20    1.57
  -3   9   2    0.20    1.47
   3  -9  -2    0.70    1.36
  -3  -9   2    0.49    1.40
  -3  -9   2    3.39    1.47
   3   9  -1    3.20    1.41
  -3   9   1    4.01    1.49
  -3   9   1    5.30    1.60
   3   9  -1    3.92    1.46
   3   9  -1    5.01    1.50
  -3   9   1    5.49    1.58
  -3  -9   1    5.34    1.66
   3  -9  -1    2.98    1.52
   3  -9  -1    4.33    1.73
  -3  -9   1    5.46    1.70
   3   9   0   15.26    2.09
  -3   9   0   12.02    1.84
   3   9   0   11.02    1.93
  -3   9   0   13.72    1.93
  -3   9   0   14.53    1.91
   3   9   0    9.79    1.94
   3  -9   0   20.49    2.41
   3  -9   0   15.70    2.33
  -3  -9   0   10.25    2.03
  -3   9  -1    5.59    1.39
   3   9   1    1.92    1.52
   3   9   1    3.41    1.69
   3   9   1    1.72    1.52
  -3   9  -1    2.51    1.28
  -3   9  -1    4.58    1.33
   3  -9   1    2.67    1.53
  -3  -9  -1    2.19    1.48
  -3  -9  -1    0.96    1.46
   3  -9   1    2.67    1.48
   3   9   2    6.69    1.91
  -3  -9  -2    9.77    2.06
  -3  -9  -2   10.05    2.08
   3   9   2    9.69    2.02
   3   9   2   11.60    2.12
  -3  -9  -2    9.36    2.10
  -3  -9  -2    8.79    1.88
   3  -9   2    7.72    1.81
  -3  -9  -2    9.21    1.95
   3  -9   2    9.79    2.00
   3   9   3   -0.49    1.67
   3   9   3   -0.25    1.67
   3   9   3    1.24    1.60
  -3  -9  -3   -0.74    1.51
   3  -9   3   -1.31    1.42
  -3  -9  -3    2.78    1.62
   3  -9   3   -0.74    1.55
   3  -9   4    0.66    1.42
  -3  -9  -4    1.48    1.39
  -3  -9  -4    1.36    1.48
   3  -9   4    0.74    1.41
   3  -9   5   43.05    3.60
  -3  -9  -5   41.66    3.75
   3  -9   5   41.95    3.80
  -3  -9  -5   41.29    3.56
  -3  -9  -6   44.50    4.07
   3  -9   6   58.81    4.17
  -3  -9  -6   47.78    3.97
   3  -9   6   52.63    4.28
  -3  -9  -7    0.25    1.80
   3  -9   7    0.25    1.62
  -3  -9  -7   -1.08    1.57
  -3  -9  -8   55.05    4.61
   3  -9   8   60.76    4.71
   3  -9   8   60.71    4.65
  -3  -9  -8   54.30    4.31
  -3  -9  -9    6.53    2.06
   3  -9   9    6.14    2.03
  -3  -9 -10    2.27    2.03
   3  -9  10    3.87    1.95
  -3 -10  10    9.17    2.28
  -3 -10  10    6.44    2.30
   3 -10 -10    3.07    1.97
   3 -10  -9    0.61    1.97
  -3 -10   9   -2.00    1.86
   3 -10  -9    0.26    1.69
  -3 -10   9    2.34    2.05
   3 -10  -8    4.47    2.16
  -3 -10   8    0.85    1.86
   3 -10  -8   -0.52    1.83
  -3 -10   8   -0.88    2.00
   3 -10  -7   17.46    2.75
  -3 -10   7   14.94    2.63
   3 -10  -7   11.60    2.32
  -3 -10   7   11.68    2.58
  -3 -10   6    3.91    1.93
  -3 -10   6    2.04    1.89
   3 -10  -6    1.59    1.90
   3 -10  -5   26.70    3.12
  -3 -10   5   24.69    3.07
   3 -10  -5   24.48    2.85
  -3 -10   5   20.55    2.97
  -3 -10   4    9.35    2.07
   3 -10  -4    9.81    2.25
  -3 -10   4    7.76    2.19
   3 -10  -4    1.87    1.59
  -3 -10   4    3.11    1.56
  -3 -10   3    1.37    1.56
   3 -10  -3   -0.53    1.76
  -3 -10   3    2.85    1.74
   3 -10  -3    0.27    1.53
  -3  10   2    9.10    2.09
  -3  10   2    5.45    2.01
  -3  10   2    7.64    2.01
  -3 -10   2    5.16    1.93
   3 -10  -2    8.63    2.02
  -3 -10   1    4.87    1.92
   3 -10  -1    5.15    1.93
  -3 -10   1    2.50    1.69
   3 -10   0   31.70    3.20
  -3 -10   0   26.04    3.10
   3 -10   0   32.97    3.38
   3  10   1    8.05    2.16
   3  10   1   11.53    2.33
   3  10   1    7.63    2.14
  -3 -10  -1   10.60    2.17
   3 -10   1    8.78    2.05
  -3 -10  -1    7.00    1.95
   3 -10   1    9.60    2.10
   3 -10   2   29.10    3.09
  -3 -10  -2   22.67    2.95
  -3 -10  -2   24.31    2.94
   3 -10   2   31.78    3.29
  -3 -10  -3   -0.55    1.53
   3 -10   3   -0.25    1.45
  -3 -10  -3    2.60    1.71
   3 -10   3    0.28    1.70
  -3 -10  -4    0.83    1.86
   3 -10   4    0.98    1.71
   3 -10   4    0.56    1.77
  -3 -10  -4    2.30    1.72
   3 -10   5    5.16    1.90
  -3 -10  -5    4.73    1.87
   3 -10   5    5.06    2.00
  -3 -10  -5    0.50    1.61
  -3 -10  -6    5.03    2.00
   3 -10   6   12.22    2.29
   3 -10   6    8.46    2.17
  -3 -10  -6    8.20    2.09
  -3 -10  -7   -0.28    1.82
  -3 -10  -7    1.46    1.71
   3 -10   7   -0.85    2.00
  -3 -10  -8    9.82    2.53
   3 -10   8   17.17    2.71
  -3 -10  -9    3.93    2.04
   3 -11  -8    5.20    2.33
   3 -11  -7    0.58    1.79
   3 -11  -6    8.80    2.36
   3 -11  -5   11.78    2.49
   3 -11  -4   13.25    2.65
  -3 -11   4   18.48    2.80
  -3 -11   4   17.14    2.89
   3 -11  -4   13.91    2.66
  -3 -11   3   25.63    3.23
   3 -11  -3   33.43    3.48
  -3 -11   3   24.59    3.35
   3 -11  -3   24.15    3.10
  -3 -11   2    1.80    1.98
   3 -11  -2    2.91    1.97
   3 -11  -2    2.70    1.92
  -3 -11   1   30.86    3.43
   3 -11  -1   27.21    3.22
  -3 -11   1   22.38    3.17
   3 -11   0   20.36    3.03
   3 -11   0   23.11    3.19
  -3 -11   0   24.22    3.16
  -3 -11  -1    1.50    1.78
   3 -11   1   -1.12    2.00
   3 -11   1    1.53    2.05
  -3 -11  -1    0.90    1.75
   3 -11   2    3.89    1.88
  -3 -11  -2    3.33    2.14
  -3 -11  -2   -1.47    1.81
   3 -11   2    6.17    2.45
  -3 -11  -3    0.91    1.89
   3 -11   3    0.83    1.87
  -3 -11  -3    0.87    1.83
   3 -11   4   -0.55    1.94
  -3 -11  -4    0.57    1.85
   3 -11   5   14.22    2.60
  -3 -11  -5   14.34    2.53
  -3 -11  -6    7.47    2.27
   4   0 -19   -1.43    2.53
  -4   0  18    6.21    2.15
  -4   0  17   -0.58    1.65
   4   0 -16    1.72    1.42
   4   0 -16    2.39    1.56
   4   0 -16    4.11    1.57
  -4   0  16    0.27    1.48
   4   0 -15    0.20    1.30
   4   0 -15   -0.80    1.20
   4   0 -15    0.40    1.20
  -4   0  15    0.75    1.35
  -4   0  15    1.05    1.44
   4   0 -14   91.62    5.65
   4   0 -14   85.94    5.60
   4   0 -14   84.28    5.08
   4   0 -14   92.56    5.67
  -4   0  14   77.73    5.72
  -4   0  14   91.92    5.53
   4   0 -13   -0.34    1.04
   4   0 -13    1.53    1.12
  -4   0  13    0.14    1.16
   4   0 -13   -0.11    0.80
   4   0 -13    0.34    1.09
  -4   0  13   -1.00    1.20
  -4   0  13    0.14    1.07
  -4   0  13   -0.43    1.30
  -4   0  13   -1.30    1.24
   4   0 -12   -0.16    0.96
  -4   0  12    1.06    1.04
  -4   0  12   -0.40    1.08
   4   0 -12    0.47    0.97
   4   0 -12   -0.16    0.98
   4   0 -12   -0.54    0.79
  -4   0  12   -0.66    1.02
   4   0 -12    0.55    0.97
  -4   0  12    0.77    1.08
  -4   0  11    0.12    0.88
  -4   0  11    1.11    1.00
  -4   0  11    0.61    0.97
   4   0 -11   -1.17    0.87
  -4   0  11    0.45    0.85
  -4   0  11   -0.68    0.88
   4   0 -11   -0.96    0.82
  -4   0  10   40.22    2.79
   4   0 -10   42.02    2.78
  -4   0  10   37.21    2.74
  -4   0  10   41.42    2.82
  -4   0  10   43.22    3.01
  -4   0  10   41.26    2.72
   4   0 -10   36.45    2.69
  -4   0  10   40.50    2.65
  -4   0   9    0.82    0.74
   4   0  -9   -0.41    0.80
  -4   0   9    0.52    0.74
  -4   0   9    1.45    0.77
  -4   0   9    0.57    1.01
   4   0  -9    0.45    0.72
  -4   0   9    0.32    0.78
  -4   0   9    0.67    0.73
  -4   0   8   58.69    3.74
   4   0  -8   64.62    3.80
  -4   0   8   58.18    3.73
  -4   0   8   61.50    3.76
  -4   0   8   65.52    3.91
  -4   0   8   65.40    3.62
  -4   0   8   61.19    3.66
   4   0  -8   62.30    3.62
  -4   0   7    0.25    0.71
   4   0  -7    0.47    0.66
  -4   0   7   -0.34    0.71
  -4   0   7    0.34    0.68
  -4   0   7   -0.29    0.98
  -4   0   7    0.97    0.83
   4   0  -7    0.91    0.59
  -4   0   7    0.06    0.55
   4   0  -6   14.34    1.36
   4   0  -6   12.30    1.27
  -4   0   6   12.52    1.21
  -4   0   6   15.83    1.27
   4   0  -6   13.14    1.29
  -4   0   6   15.30    1.28
   4   0  -6   12.67    1.30
  -4   0   6   11.60    1.31
  -4   0   6   12.69    1.37
   4   0  -6   10.57    1.33
   4   0  -6   10.78    0.99
  -4   0   6   11.24    0.96
  -4   0   6   13.56    1.26
  -4   0   5    0.48    0.62
   4   0  -5    0.23    0.59
  -4   0   5   -0.41    0.61
  -4   0   5   -0.07    0.60
   4   0  -5   -1.23    0.67
   4   0  -5    0.31    0.61
  -4   0   5    0.08    0.82
  -4   0   5   -0.78    0.69
   4   0  -5   -1.01    0.74
   4   0  -5    0.03    0.38
  -4   0   5   -0.47    0.76
  -4   0   5    0.06    0.36
  -4   0   4  485.01   24.03
  -4   0   4  484.69   24.03
  -4   0   4  484.14   24.03
   4   0  -4  502.95   24.11
  -4   0   4  502.50   24.11
   4   0  -4  451.78   23.70
  -4   0   4  494.98   24.04
  -4   0   3   -0.06    0.61
  -4   0   3    1.27    0.69
  -4   0   3    1.09    0.66
   4   0  -3    0.45    0.64
  -4   0   3    0.33    0.54
   4   0  -3    0.77    0.67
  -4   0   3    0.50    0.79
  -4   0   2 1626.71   81.50
   4   0  -2 1617.23   81.51
  -4   0   2 1608.12   81.50
   4   0  -2 1615.90   81.51
  -4   0   2 1607.06   81.50
   4   0  -2 1630.64   81.52
  -4   0   2 1753.82   81.54
   4   0  -2 1684.08   81.52
   4   0  -2 1651.49   81.53
  -4   0   2 1654.80   81.50
   4   0  -1   -0.18    0.62
  -4   0   1    0.73    0.65
   4   0  -1   -0.06    0.64
   4   0  -1   -0.36    0.63
  -4   0   1    0.37    0.63
  -4   0   1   -0.18    0.61
   4   0  -1    0.89    0.53
   4   0  -1    0.71    0.41
  -4   0   1    1.01    0.54
   4   0  -1    0.29    0.65
   4   0   0 1763.17   85.77
  -4   0   0 1815.52   85.79
  -4   0   0 1825.42   85.80
   4   0   0 1804.42   85.78
  -4   0   0 1858.95   85.80
   4   0   0 1791.31   85.78
  -4   0   0 1773.39   85.76
   4   0   0 1760.43   85.74
  -4   0   0 1827.29   85.67
   4   0   1    0.56    0.63
   4   0   1   -0.35    0.65
   4   0   1    1.26    0.69
  -4   0  -1    0.62    0.72
  -4   0  -1    0.13    0.40
   4   0   1    0.27    0.70
  -4   0  -1    0.43    0.58
   4   0   2  359.37   17.37
   4   0   2  351.30   17.37
   4   0   2  356.21   17.37
   4   0   2  346.43   17.36
  -4   0  -2  323.92   17.11
  -4   0  -2  345.52   17.33
  -4   0  -2  325.39   17.09
   4   0   3    0.09    0.75
   4   0   3   -0.09    0.74
   4   0   3   -0.30    0.77
   4   0   3    0.50    0.85
   4   0   3   -1.04    0.79
   4   0   3   -0.30    0.84
  -4   0  -3   -0.61    0.87
   4   0   3    0.82    0.75
   4   0   3   -0.09    0.80
   4   0   3    0.05    0.48
  -4   0  -3    0.21    0.50
   4   0   4 2024.80   99.34
   4   0   4 1983.10   99.40
   4   0   4 1986.33   99.31
   4   0   4 1985.08   99.40
   4   0   4 2008.81   99.40
   4   0   4 2052.99   99.35
  -4   0  -4 1969.97   98.89
  -4   0  -4 2066.25   99.40
   4   0   4 1988.94   99.00
   4   0   4 1988.50   99.32
   4   0   4 2012.31   99.40
   4   0   5    0.47    0.97
   4   0   5    0.19    0.38
   4   0   5    0.47    0.98
   4   0   5   -0.43    0.90
   4   0   5    0.35    0.97
   4   0   5    0.86    0.91
   4   0   5   -0.32    0.89
  -4   0  -5    0.27    0.83
  -4   0  -5   -0.25    0.35
   4   0   5    0.24    0.56
   4   0   5   -0.24    0.85
  -4   0  -5   -0.23    0.96
   4   0   6  116.11    6.40
   4   0   6  119.79    6.44
   4   0   6  110.57    6.32
   4   0   6  107.71    5.61
   4   0   6  111.71    6.32
   4   0   6  114.39    6.40
   4   0   6  109.47    6.32
  -4   0  -6  124.73    6.66
  -4   0  -6  106.77    5.60
   4   0   6  111.90    5.96
  -4   0  -6  126.14    6.56
   4   0   6  116.79    6.50
   4   0   7   -0.51    0.93
   4   0   7   -0.27    0.91
   4   0   7    0.81    0.97
   4   0   7   -0.39    0.94
   4   0   7   -1.01    1.02
   4   0   7    0.81    0.93
  -4   0  -7   -0.53    1.04
  -4   0  -7   -0.17    0.97
   4   0   7   -0.15    1.00
   4   0   7   -0.61    0.70
   4   0   8   92.80    5.62
   4   0   8   90.07    5.61
   4   0   8   91.87    5.63
  -4   0  -8   99.44    5.94
  -4   0  -8  109.90    6.15
   4   0   8   95.29    5.81
   4   0   8   85.40    5.16
   4   0   9    1.22    1.17
   4   0   9   -0.15    1.15
   4   0   9    1.38    1.24
  -4   0  -9   -0.45    1.31
  -4   0  -9   -0.63    1.30
   4   0   9    2.05    1.23
   4   0  10   23.51    2.34
   4   0  10   23.46    2.28
   4   0  10   23.73    2.30
  -4   0 -10   21.07    2.57
  -4   0 -10   27.63    2.87
   4   0  10   20.36    2.42
   4   0  11    0.69    1.30
   4   0  11   -1.01    1.35
   4   0  11   -0.52    1.34
   4   0  11    1.02    1.36
   4   0  11    1.17    1.41
   4   0  11    2.06    1.43
  -4   0 -11   -0.26    1.50
  -4   0 -11   -0.28    1.66
   4   0  11    0.88    1.43
   4   0  12    6.43    1.97
   4   0  13   -0.51    1.60
   4   0  14   -1.36    1.79
   4   0  15    2.31    1.97
   4   1 -18    0.64    2.20
  -4   1  18   -1.53    1.90
   4   1 -17    4.47    2.30
  -4   1  17    6.30    2.17
  -4   1  16    1.60    1.72
   4   1 -16   -0.56    1.73
   4   1 -15    1.93    1.27
   4   1 -15    0.70    1.24
   4   1 -15    2.09    1.18
  -4   1  15    0.50    1.43
   4   1 -15    1.29    1.67
  -4   1  15    3.20    1.62
[truncated: 840,016 more chars]
