# Supplementary material for: Crystal structure of (1Z,2Z)-N1,N2-diisobutyl-1,2-di­phenyl­ethane-1,2-di­imine
Source: Acta Crystallogr E Crystallogr Commun. 2026 Mar 5;82(Pt 4):345–8. doi: 10.1107/S2056989026002227 (PMC13055979; doi:10.1107/S2056989026002227)
Supplement: Supplementary file 2 [file e-82-00345-Isup2.hkl]

data_I                                                                          
_shelx_title ' lasri9_a.res in P2(1)/c'                                         
_shelx_refln_list_code          4                                               
_shelx_F_calc_maximum      171.33                                               
_exptl_crystal_F_000       696.00                                               
_reflns_d_resolution_high  0.7315                                               
                                                                                
loop_                                                                           
 _space_group_symop_operation_xyz                                               
 'x, y, z'                                                                      
 '-x, y+1/2, -z+1/2'                                                            
 '-x, -y, -z'                                                                   
 'x, -y-1/2, z-1/2'                                                             
                                                                                
_cell_length_a    14.9744                                                       
_cell_length_b     9.0917                                                       
_cell_length_c    14.8245                                                       
_cell_angle_alpha  90.000                                                       
_cell_angle_beta  111.189                                                       
_cell_angle_gamma  90.000                                                       
                                                                                
_shelx_F_squared_multiplier     1.000                                           
                                                                                
loop_                                                                           
 _refln_index_h                                                                 
 _refln_index_k                                                                 
 _refln_index_l                                                                 
 _refln_F_squared_calc                                                          
 _refln_F_squared_meas                                                          
 _refln_F_squared_sigma                                                         
 _refln_observed_status                                                         
   2   0   0       9713.80       9967.17       147.90 o                         
   3   0   0       1164.24       1271.05        21.24 o                         
   4   0   0       5578.16       5482.58        86.94 o                         
   5   0   0         52.97         36.97         1.10 o                         
   6   0   0        371.13        416.02         6.46 o                         
   7   0   0         10.98         29.16         2.04 o                         
   8   0   0          0.25          2.07         0.86 o                         
   9   0   0        260.34        265.58         7.24 o                         
  10   0   0        797.24        812.14        15.10 o                         
  11   0   0        860.61        901.09        16.83 o                         
  12   0   0       3719.13       3635.25        90.67 o                         
  13   0   0         17.81         22.97         1.70 o                         
  14   0   0       1166.33       1089.71        41.73 o                         
  15   0   0        116.66        106.25         5.68 o                         
  16   0   0         15.01         10.77         3.86 o                         
  17   0   0         33.08         29.46         4.89 o                         
   1   1   0       5963.03       6087.14        75.04 o                         
   2   1   0        896.15        848.88        10.35 o                         
   3   1   0          2.27          3.38         0.44 o                         
   4   1   0       2164.81       2199.95        26.59 o                         
   5   1   0         70.40         70.22         1.17 o                         
   6   1   0         15.71         18.66         0.67 o                         
   7   1   0        153.75        149.82         2.15 o                         
   8   1   0         23.34         29.23         0.85 o                         
   9   1   0        107.62         92.62         1.67 o                         
  10   1   0          0.01         -0.03         0.74 o                         
  11   1   0        578.49        548.20         7.61 o                         
  12   1   0        177.47        173.54         3.05 o                         
  13   1   0        702.99        680.85        10.87 o                         
  14   1   0        115.45        108.07         3.80 o                         
  15   1   0          1.10          1.08         1.85 o                         
  16   1   0        130.71        154.46         6.17 o                         
  17   1   0          0.03          3.79         3.81 o                         
   0   2   0      11397.39      11267.82       210.19 o                         
   1   2   0         65.56         51.77         0.86 o                         
   2   2   0        830.82        850.23        10.56 o                         
   3   2   0       1118.62       1092.48        14.19 o                         
   4   2   0        272.21        264.45         3.62 o                         
   5   2   0        753.58        745.32         9.04 o                         
   6   2   0        316.36        303.75         3.36 o                         
   7   2   0        281.97        287.99         3.36 o                         
   8   2   0         74.51         75.17         1.61 o                         
   9   2   0         22.73         24.66         0.86 o                         
  10   2   0          0.02          0.26         0.72 o                         
  11   2   0        101.36        105.93         2.21 o                         
  12   2   0         25.30         25.15         1.54 o                         
  13   2   0        185.97        169.77         3.72 o                         
  14   2   0        255.87        234.55        12.15 o                         
  15   2   0          6.53          9.60         1.99 o                         
  16   2   0         18.90         18.98         2.82 o                         
  17   2   0         82.26         84.88         5.59 o                         
  18   2   0          1.33         -0.76         5.81 o                         
   1   3   0        636.39        644.20         7.15 o                         
   2   3   0       2573.64       2401.51        26.19 o                         
   3   3   0        336.87        364.83         4.38 o                         
   4   3   0         97.62         95.04         1.47 o                         
   5   3   0        108.86        137.29         2.39 o                         
   6   3   0          5.82          3.41         0.57 o                         
   7   3   0        882.14        823.95         9.60 o                         
   8   3   0         72.10         73.15         1.40 o                         
   9   3   0        149.58        135.41         2.33 o                         
  10   3   0          0.17          3.25         0.82 o                         
  11   3   0         73.87         66.79         1.86 o                         
  12   3   0         17.64         13.78         1.18 o                         
  13   3   0        236.76        217.66         4.25 o                         
  14   3   0         43.59         42.38         2.53 o                         
  15   3   0          6.71          7.52         2.16 o                         
  16   3   0         18.58         15.11         4.22 o                         
  17   3   0          1.03          5.93         3.19 o                         
  18   3   0          0.48         -1.55         5.84 o                         
   0   4   0        607.02        782.87        12.17 o                         
   1   4   0        583.62        611.98         6.76 o                         
   2   4   0          2.86          2.85         0.38 o                         
   3   4   0         32.42         21.42         0.71 o                         
   4   4   0        179.13        186.63         2.37 o                         
   5   4   0        138.14        120.00         1.81 o                         
   6   4   0         45.46         37.74         0.92 o                         
   7   4   0         25.53         28.08         0.90 o                         
   8   4   0         73.13         83.64         1.46 o                         
   9   4   0          4.10          1.21         0.69 o                         
  10   4   0         32.30         25.10         1.07 o                         
  11   4   0        149.26        128.29         2.26 o                         
  12   4   0        106.75        112.33         2.83 o                         
  13   4   0          1.26          5.11         1.42 o                         
  14   4   0         27.56         23.18         2.41 o                         
  15   4   0         31.32         34.32         5.09 o                         
  16   4   0          0.00          1.65         2.99 o                         
  17   4   0          1.54         -1.48         4.18 o                         
  18   4   0         12.39         10.71         6.11 o                         
   1   5   0         45.66         39.79         0.91 o                         
   2   5   0       3704.51       3745.64        37.82 o                         
   3   5   0        286.27        293.28         3.40 o                         
   4   5   0          0.26          0.96         0.48 o                         
   5   5   0         92.46        113.10         1.71 o                         
   6   5   0         11.67         13.78         0.71 o                         
   7   5   0         11.94          9.17         0.66 o                         
   8   5   0         69.93         69.56         1.44 o                         
   9   5   0        191.73        161.49         3.01 o                         
  10   5   0        108.58        125.53         2.87 o                         
  11   5   0         37.30         28.13         1.44 o                         
  12   5   0         28.01         22.58         1.51 o                         
  13   5   0          0.27         -0.73         1.78 o                         
  14   5   0        103.90         93.19         3.67 o                         
  15   5   0          0.82          1.35         3.86 o                         
  16   5   0         28.97         23.82         4.61 o                         
   0   6   0         92.93         84.50         2.26 o                         
   1   6   0        109.58         97.91         1.76 o                         
   2   6   0        137.03        147.46         2.09 o                         
   3   6   0          5.14          3.76         0.55 o                         
   4   6   0        758.86        751.41         8.56 o                         
   5   6   0        109.97        114.27         1.90 o                         
   6   6   0         86.61         71.09         1.63 o                         
   7   6   0         24.43         22.17         0.98 o                         
   8   6   0        146.12        154.33         2.66 o                         
   9   6   0        105.95         86.83         2.26 o                         
  10   6   0        170.51        160.82         3.04 o                         
  11   6   0          0.44          1.69         1.70 o                         
  12   6   0          1.96          2.46         1.83 o                         
  13   6   0        170.08        168.35         5.12 o                         
  14   6   0          2.58          5.45         2.46 o                         
  15   6   0          0.00         -0.56         3.41 o                         
  16   6   0         97.49        108.60        12.38 o                         
   1   7   0          5.42          5.73         0.85 o                         
   2   7   0         78.09         77.67         1.87 o                         
   3   7   0         56.12         60.45         1.62 o                         
   4   7   0         89.61         74.88         2.14 o                         
   5   7   0        281.06        269.57         3.81 o                         
   6   7   0       1268.43       1196.02        15.59 o                         
   7   7   0        143.41        140.24         2.53 o                         
   8   7   0        322.32        312.35         5.27 o                         
   9   7   0        521.22        495.62         7.77 o                         
  10   7   0         13.47         17.42         2.32 o                         
  11   7   0         19.75         18.81         2.29 o                         
  12   7   0         46.68         31.95         3.90 o                         
  13   7   0          6.58          8.00         3.18 o                         
  14   7   0          0.03          1.56         3.55 o                         
   0   8   0         49.63         66.91         2.55 o                         
   1   8   0          5.67          4.26         0.92 o                         
   2   8   0          8.91          3.62         1.01 o                         
   3   8   0          1.52          2.64         1.08 o                         
   4   8   0         19.68         14.70         1.21 o                         
   5   8   0          0.12          3.47         1.10 o                         
   6   8   0          3.93          4.94         1.37 o                         
   7   8   0        106.39         94.29         2.52 o                         
   8   8   0          6.30          5.41         1.48 o                         
   9   8   0         72.31         74.91         3.14 o                         
  10   8   0          0.71          4.28         2.91 o                         
  11   8   0          9.02          5.23         4.00 o                         
  12   8   0         39.93         54.05         4.91 o                         
  13   8   0          5.63          3.17         4.24 o                         
   1   9   0         51.39         51.27         2.17 o                         
   2   9   0         19.59         12.93         1.47 o                         
   3   9   0         50.84         42.28         2.76 o                         
   4   9   0         10.70         10.05         1.44 o                         
   5   9   0        117.63        103.35         3.01 o                         
   6   9   0         11.77         11.69         1.90 o                         
   7   9   0          2.72          1.43         2.14 o                         
   8   9   0          3.57          3.57         2.69 o                         
   9   9   0          5.49          7.11         4.10 o                         
  10   9   0          3.26          2.94         3.32 o                         
  11   9   0         46.94         39.77         7.63 o                         
  12   9   0         15.23         22.29         7.36 o                         
  13   9   0          2.80         -6.20         6.20 o                         
   0  10   0         82.01         80.81         9.12 o                         
   1  10   0         20.88         30.57         4.47 o                         
   2  10   0         13.49         23.33         3.04 o                         
   3  10   0         84.77         92.32         5.93 o                         
   4  10   0         18.06         24.79         3.74 o                         
   5  10   0         26.18         21.91         3.38 o                         
   6  10   0          0.25          0.76         2.69 o                         
   7  10   0         97.17        102.47         5.36 o                         
   8  10   0          0.08         -0.99         3.13 o                         
   9  10   0         25.34         15.72         4.56 o                         
  10  10   0          3.33          8.27         6.72 o                         
   1  11   0         14.52         15.96         4.85 o                         
   2  11   0          2.03          3.70         2.82 o                         
   3  11   0         61.71         68.78         5.49 o                         
   4  11   0        111.46        132.38         8.35 o                         
   5  11   0         63.73         72.41         6.68 o                         
   6  11   0         96.63         86.55        10.10 o                         
 -17   1   1          2.70          1.50         2.70 o                         
 -16   1   1         61.02         60.96         3.41 o                         
 -15   1   1        210.89        196.70         6.34 o                         
 -14   1   1        848.99        833.03        37.64 o                         
 -13   1   1        627.07        634.33         8.15 o                         
 -12   1   1        243.47        234.85         3.93 o                         
 -11   1   1        189.78        202.30         3.33 o                         
 -10   1   1        179.85        162.69         2.80 o                         
  -9   1   1        223.83        259.86         4.00 o                         
  -8   1   1        200.92        179.53         4.64 o                         
  -7   1   1        721.61        746.09         9.30 o                         
  -6   1   1         24.70         25.69         0.77 o                         
  -5   1   1       1627.96       1626.01        19.78 o                         
  -4   1   1       1569.19       1553.11        16.91 o                         
  -3   1   1      27258.54      28072.73       315.85 o                         
  -2   1   1        120.13        117.82         1.52 o                         
  -1   1   1          0.04          3.50         0.36 o                         
   0   1   1        903.74        986.07        16.38 o                         
   1   1   1         99.55        111.11         1.50 o                         
   2   1   1        891.57        891.86        11.18 o                         
   3   1   1       5669.05       5523.51        65.78 o                         
   4   1   1       1489.77       1455.35        24.82 o                         
   5   1   1        134.94        110.58         1.63 o                         
   6   1   1       1298.87       1323.62        15.29 o                         
   7   1   1         34.77         36.89         1.10 o                         
   8   1   1         15.08          7.99         0.65 o                         
   9   1   1        346.51        324.06         5.69 o                         
  10   1   1        253.97        225.64         4.18 o                         
  11   1   1         71.15         75.73         1.73 o                         
  12   1   1         95.49         90.14         2.09 o                         
  13   1   1        140.47        144.10         3.76 o                         
  14   1   1        103.95         98.06         3.93 o                         
  15   1   1          0.04         -1.22         2.17 o                         
  16   1   1          1.14          3.74         3.53 o                         
  17   1   1         20.12         24.09         4.48 o                         
 -17   2   1         17.63         22.49         3.19 o                         
 -16   2   1        103.41         90.37         3.89 o                         
 -15   2   1        179.99        185.40         5.65 o                         
 -14   2   1          9.65         10.14         1.89 o                         
 -13   2   1        519.48        541.14         8.98 o                         
 -12   2   1        161.35        157.33         3.02 o                         
 -11   2   1          4.31          7.42         0.85 o                         
 -10   2   1        261.59        260.96         4.12 o                         
  -9   2   1         21.43         23.61         0.84 o                         
  -8   2   1        117.87        120.56         1.81 o                         
  -7   2   1        360.07        433.38         5.15 o                         
  -6   2   1        769.72        851.33        10.63 o                         
  -5   2   1         50.57         38.91         1.19 o                         
  -4   2   1       1233.75       1330.54        17.83 o                         
  -3   2   1       2821.29       2727.18        39.05 o                         
  -2   2   1        272.49        302.83         3.98 o                         
  -1   2   1      14765.75      14834.57       171.83 o                         
   0   2   1       1734.64       1657.59        19.91 o                         
   1   2   1        587.52        571.43         6.46 o                         
   2   2   1       1264.49       1225.98        12.74 o                         
   3   2   1          6.51          6.80         0.44 o                         
   4   2   1         21.84         24.72         0.80 o                         
   5   2   1       1148.24       1197.06        11.88 o                         
   6   2   1         65.68        109.72         1.76 o                         
   7   2   1         12.48         15.69         0.63 o                         
   8   2   1       1642.32       1711.97        17.76 o                         
   9   2   1         57.20         60.28         1.28 o                         
  10   2   1        615.53        570.25         7.09 o                         
  11   2   1        768.85        764.19         8.94 o                         
  12   2   1        143.64        138.78         2.54 o                         
  13   2   1          2.16          3.81         1.38 o                         
  14   2   1          0.35          2.19         2.06 o                         
  15   2   1          8.44         12.27         2.44 o                         
  16   2   1          3.88          6.29         2.59 o                         
  17   2   1          6.64          9.88         5.72 o                         
  18   2   1          0.00         -0.79         5.84 o                         
 -18   3   1          0.03         -3.04         3.95 o                         
 -17   3   1          3.94          6.73         3.03 o                         
 -16   3   1          2.94          7.48         2.53 o                         
 -15   3   1        119.11        115.80         4.32 o                         
 -14   3   1        157.68        165.10         4.79 o                         
 -13   3   1         46.66         49.46         2.32 o                         
 -12   3   1          2.06          2.32         1.01 o                         
 -11   3   1          5.23          4.60         0.92 o                         
 -10   3   1         69.79         65.79         1.35 o                         
  -9   3   1          5.73         10.09         0.72 o                         
  -8   3   1          2.63          6.27         0.58 o                         
  -7   3   1        504.14        518.61         5.87 o                         
  -6   3   1         10.22         15.50         0.79 o                         
  -5   3   1        715.00        761.75         8.25 o                         
  -4   3   1         37.17         27.24         0.83 o                         
  -3   3   1        721.19        785.08         8.78 o                         
  -2   3   1       1655.74       1712.90        18.13 o                         
  -1   3   1       3874.33       4039.45        43.72 o                         
   0   3   1        170.93        185.67         2.40 o                         
   1   3   1       1600.73       1639.91        18.83 o                         
   2   3   1        117.79        133.62         1.84 o                         
   3   3   1         28.09         19.50         0.58 o                         
   4   3   1        178.31        195.08         2.37 o                         
   5   3   1        313.93        373.14         5.09 o                         
   6   3   1        109.66        142.43         2.10 o                         
   7   3   1        435.71        507.26         6.27 o                         
   8   3   1        272.44        319.05         4.24 o                         
   9   3   1        232.98        243.37         3.58 o                         
  10   3   1        712.22        676.71         8.28 o                         
  11   3   1        624.06        608.27         7.61 o                         
  12   3   1        151.80        142.10         2.78 o                         
  13   3   1        196.23        198.52         4.49 o                         
  14   3   1         14.39         13.77         2.51 o                         
  15   3   1          0.02          1.15         3.00 o                         
  16   3   1          7.33          7.40         2.74 o                         
  17   3   1          0.65          6.26         5.69 o                         
  18   3   1         27.98         34.55         7.51 o                         
 -18   4   1          0.82          0.85         4.05 o                         
 -17   4   1         54.58         53.48         4.69 o                         
 -16   4   1          0.30          1.14         4.10 o                         
 -15   4   1         78.72         93.56         3.94 o                         
 -14   4   1          0.00          0.99         1.61 o                         
 -13   4   1        196.56        161.50         3.78 o                         
 -12   4   1        172.12        140.35         2.63 o                         
 -11   4   1        248.37        191.99         3.21 o                         
 -10   4   1        141.04        158.84         2.59 o                         
  -9   4   1         25.44         40.84         1.10 o                         
  -8   4   1          2.88          4.11         0.68 o                         
  -7   4   1          0.07          1.06         0.56 o                         
  -6   4   1         62.96         89.68         1.46 o                         
  -5   4   1       3201.51       3143.08        32.04 o                         
  -4   4   1         28.38         37.41         0.94 o                         
  -3   4   1         65.44         56.75         1.03 o                         
  -2   4   1        463.82        479.20         5.33 o                         
  -1   4   1       3581.61       3696.30        40.04 o                         
   0   4   1         27.97         31.41         0.79 o                         
   1   4   1         33.67         39.29         0.85 o                         
   2   4   1          6.01         23.21         0.60 o                         
   3   4   1         96.17        110.66         1.48 o                         
   4   4   1         80.19         73.76         1.27 o                         
   5   4   1         11.35         25.09         0.67 o                         
   6   4   1         62.15         68.62         1.27 o                         
   7   4   1          3.40         10.41         0.64 o                         
   8   4   1          6.30          5.96         0.64 o                         
   9   4   1          3.96         10.13         0.96 o                         
  10   4   1        263.33        227.32         3.95 o                         
  11   4   1         21.65         34.50         1.53 o                         
  12   4   1         16.55         17.31         1.40 o                         
  13   4   1         32.02         23.20         2.04 o                         
  14   4   1         28.57         25.24         2.65 o                         
  15   4   1         11.57          5.68         2.32 o                         
  16   4   1          0.94          1.49         3.65 o                         
  17   4   1         13.51         18.37         4.69 o                         
 -17   5   1         20.27         24.32         4.33 o                         
 -16   5   1         46.82         50.70         4.11 o                         
 -15   5   1         81.13         83.81         3.91 o                         
 -14   5   1         19.24         17.92         2.13 o                         
 -13   5   1          1.31          2.50         1.70 o                         
 -12   5   1         89.83         82.38         2.74 o                         
 -11   5   1          1.47          2.22         1.00 o                         
 -10   5   1        110.45        105.46         2.24 o                         
  -9   5   1          7.05          9.71         0.93 o                         
  -8   5   1         94.22         92.57         1.77 o                         
  -7   5   1         12.31         25.80         0.92 o                         
  -6   5   1         28.62         30.17         0.92 o                         
  -5   5   1        190.42        157.11         2.21 o                         
  -4   5   1        299.71        281.28         3.39 o                         
  -3   5   1        170.88        196.51         2.45 o                         
  -2   5   1        402.65        442.00         5.35 o                         
  -1   5   1       1278.00       1256.28        14.31 o                         
   0   5   1        833.92        894.35        10.33 o                         
   1   5   1          0.27          1.00         0.51 o                         
   2   5   1        148.91        145.23         2.03 o                         
   3   5   1        117.00        112.46         1.58 o                         
   4   5   1        317.13        348.54         3.92 o                         
   5   5   1         52.37         51.38         1.03 o                         
   6   5   1         95.49         99.67         1.76 o                         
   7   5   1          2.49          3.14         0.60 o                         
   8   5   1         68.97         81.04         1.55 o                         
   9   5   1         14.54         23.08         0.95 o                         
  10   5   1         14.73         18.96         1.05 o                         
  11   5   1         64.77         74.97         2.07 o                         
  12   5   1        122.63        112.08         4.62 o                         
  13   5   1         19.00         23.40         2.29 o                         
  14   5   1        100.48        111.08         4.87 o                         
  15   5   1          0.03         -2.79         2.79 o                         
  16   5   1         15.94         21.25         5.37 o                         
 -16   6   1        202.18        268.06        29.09 o                         
 -15   6   1          0.00          0.41         2.88 o                         
 -14   6   1         16.78         34.11         2.88 o                         
 -13   6   1          6.90          9.82         2.39 o                         
 -12   6   1         49.43         42.31         2.45 o                         
 -11   6   1         97.27         87.56         2.54 o                         
 -10   6   1        229.93        237.14         4.03 o                         
  -9   6   1          0.08          0.02         0.98 o                         
  -8   6   1        180.95        207.83         3.20 o                         
  -7   6   1        191.95        165.78         2.65 o                         
  -6   6   1        197.95        186.57         2.76 o                         
  -5   6   1         22.03         30.84         1.18 o                         
  -4   6   1       1095.63       1041.03        11.70 o                         
  -3   6   1         89.75         90.42         1.63 o                         
  -2   6   1        686.07        679.62         8.53 o                         
  -1   6   1        493.87        542.27         6.68 o                         
   0   6   1          2.96          4.63         0.57 o                         
   1   6   1         61.81         62.12         1.30 o                         
   2   6   1         26.47         24.43         1.02 o                         
   3   6   1          3.67          1.33         0.57 o                         
   4   6   1       1105.06       1039.14        11.73 o                         
   5   6   1        152.44        136.61         2.16 o                         
   6   6   1        619.23        594.31         7.83 o                         
   7   6   1        387.37        356.75         4.69 o                         
   8   6   1         82.80         71.58         2.47 o                         
   9   6   1         77.69         61.15         1.92 o                         
  10   6   1         38.80         35.58         2.04 o                         
  11   6   1         87.70        100.11         3.33 o                         
  12   6   1        215.96        205.65         5.05 o                         
  13   6   1         13.16         14.06         2.40 o                         
  14   6   1          2.69          4.13         3.38 o                         
  15   6   1          4.63          1.87         4.09 o                         
 -14   7   1          5.43          2.42         2.81 o                         
 -13   7   1          0.57          5.51         3.11 o                         
 -12   7   1         14.65         22.23         3.61 o                         
 -11   7   1          5.23          7.37         2.06 o                         
 -10   7   1         77.62         69.33         2.61 o                         
  -9   7   1          6.08          6.16         1.18 o                         
  -8   7   1          3.21          6.83         1.10 o                         
  -7   7   1          5.01          7.98         0.90 o                         
  -6   7   1         10.05         19.49         1.05 o                         
  -5   7   1          0.01          0.79         0.77 o                         
  -4   7   1          1.12          4.15         0.79 o                         
  -3   7   1          2.96          5.25         0.86 o                         
  -2   7   1         44.20         34.07         1.20 o                         
  -1   7   1         10.19         11.51         0.87 o                         
   0   7   1         20.00         22.20         1.04 o                         
   1   7   1        133.81        138.33         2.48 o                         
   2   7   1         19.28         22.40         1.09 o                         
   3   7   1        217.38        209.97         3.16 o                         
   4   7   1        360.88        367.60         4.88 o                         
   5   7   1         29.12         20.30         1.11 o                         
   6   7   1         14.62         18.28         1.07 o                         
   7   7   1         43.80         38.30         1.54 o                         
   8   7   1         12.38         16.51         1.32 o                         
   9   7   1         60.13         65.12         3.43 o                         
  10   7   1          5.98          6.01         1.72 o                         
  11   7   1          0.53          2.46         2.36 o                         
  12   7   1          0.00          1.08         2.38 o                         
  13   7   1        173.90        159.89         6.93 o                         
  14   7   1          1.52         -7.15         7.15 o                         
 -14   8   1          8.18         12.38         5.99 o                         
 -13   8   1         10.65          4.71         4.23 o                         
 -12   8   1         15.76         21.59         4.75 o                         
 -11   8   1         46.37         53.97         4.85 o                         
 -10   8   1         18.78         20.72         2.27 o                         
  -9   8   1         74.80         84.59         3.32 o                         
  -8   8   1         14.60         15.31         1.41 o                         
  -7   8   1          1.16          3.53         1.37 o                         
  -6   8   1          0.58          1.83         1.27 o                         
  -5   8   1         44.30         41.98         1.82 o                         
  -4   8   1        179.98        151.98         2.90 o                         
  -3   8   1          0.51          1.47         0.93 o                         
  -2   8   1         70.79         63.93         2.03 o                         
  -1   8   1         49.74         46.80         1.68 o                         
   0   8   1         13.68         12.41         1.13 o                         
   1   8   1        112.79        128.52         2.77 o                         
   2   8   1        214.96        186.99         3.74 o                         
   3   8   1         13.55         27.17         1.37 o                         
   4   8   1         40.56         34.35         1.48 o                         
   5   8   1        199.19        180.39         3.65 o                         
   6   8   1        221.25        200.42         4.29 o                         
   7   8   1        268.88        255.67         5.82 o                         
   8   8   1        130.12        128.12         7.35 o                         
   9   8   1          0.09          3.30         2.92 o                         
  10   8   1         17.05         24.22         4.47 o                         
  11   8   1         83.76         91.43         5.89 o                         
  12   8   1        151.16        170.40         8.34 o                         
  13   8   1          0.03          6.90         7.63 o                         
 -13   9   1          6.28          3.53         5.96 o                         
 -12   9   1         38.23         39.08         7.79 o                         
 -11   9   1          1.11         -0.05         4.02 o                         
 -10   9   1         30.79         35.38         3.62 o                         
  -9   9   1         19.33         19.46         3.16 o                         
  -8   9   1         15.33         18.38         2.86 o                         
  -7   9   1        109.75        105.38         3.41 o                         
  -6   9   1          1.60          1.67         1.23 o                         
  -5   9   1        161.13        167.29         3.87 o                         
  -4   9   1         16.24         15.25         1.56 o                         
  -3   9   1         10.53         13.71         1.50 o                         
  -2   9   1          6.25          4.92         1.44 o                         
  -1   9   1          9.35          7.77         1.50 o                         
   0   9   1          8.03          3.22         1.26 o                         
   1   9   1         67.69         56.86         2.15 o                         
   2   9   1         43.12         34.06         1.89 o                         
   3   9   1          9.67          9.03         1.40 o                         
   4   9   1         19.53         20.33         2.07 o                         
   5   9   1        141.20        113.77         4.01 o                         
   6   9   1         19.92         19.04         2.80 o                         
   7   9   1        118.28        119.19         5.49 o                         
   8   9   1          0.30          2.15         2.70 o                         
   9   9   1          6.10         10.19         3.47 o                         
  10   9   1          1.32         -1.83         3.60 o                         
  11   9   1          0.51          1.38         4.02 o                         
  12   9   1         17.42          8.42         5.96 o                         
  -9  10   1         88.60         68.44         5.30 o                         
  -8  10   1         60.87         60.83         3.91 o                         
  -7  10   1         27.93         24.73         3.02 o                         
  -6  10   1         43.08         34.16         3.53 o                         
  -5  10   1          0.33          1.91         2.63 o                         
  -4  10   1          4.29          2.29         2.80 o                         
  -3  10   1         13.48         12.47         3.22 o                         
  -2  10   1          3.01          3.06         4.04 o                         
  -1  10   1          8.05          8.01         2.92 o                         
   0  10   1          0.01          3.73         1.84 o                         
   1  10   1         15.44          6.62         1.97 o                         
   2  10   1         63.16         47.32         3.00 o                         
   3  10   1         33.90         27.86         2.44 o                         
   4  10   1          6.90          4.06         3.19 o                         
   5  10   1          0.38          4.32         2.69 o                         
   6  10   1         25.85         21.56         3.07 o                         
   7  10   1          1.77          0.13         2.81 o                         
   8  10   1         36.85         48.24         5.54 o                         
   9  10   1          6.08         10.20         5.40 o                         
  10  10   1          2.85         -0.91         6.45 o                         
  -6  11   1         78.99         74.30         9.73 o                         
  -5  11   1         15.78         24.43         6.57 o                         
  -4  11   1         11.98         18.88         3.89 o                         
  -3  11   1         72.74         82.27         6.19 o                         
  -2  11   1         88.27         96.00         6.20 o                         
  -1  11   1         62.88         80.08         9.22 o                         
   0  11   1          0.80          6.61         3.30 o                         
   1  11   1          0.00          3.18         2.81 o                         
   2  11   1         15.99         15.16         3.77 o                         
   3  11   1          0.87          2.21         2.86 o                         
   4  11   1         76.06         97.55         7.62 o                         
   5  11   1        177.66        218.00        12.11 o                         
   6  11   1          2.23         -0.39         4.30 o                         
   7  11   1         19.91         37.29         8.09 o                         
 -18   0   2         36.03         33.51         7.69 o                         
 -17   0   2        413.07        416.68        18.08 o                         
 -16   0   2         16.04         23.09         3.34 o                         
 -15   0   2          9.16          6.13         2.52 o                         
 -14   0   2        682.78        677.38        25.30 o                         
 -13   0   2        530.61        484.04        10.14 o                         
 -12   0   2       3520.77       3457.31        54.43 o                         
 -11   0   2         22.48         15.56         1.48 o                         
 -10   0   2        245.87        202.41         6.57 o                         
  -9   0   2         86.35         50.13         2.21 o                         
  -8   0   2       1156.33       1280.86        18.79 o                         
  -7   0   2          0.99          0.01         0.70 o                         
  -6   0   2       1739.04       1938.07        29.25 o                         
  -5   0   2       6207.05       6061.35        89.75 o                         
  -4   0   2       4989.67       5006.16        78.39 o                         
  -3   0   2         64.29         57.81         1.96 o                         
  -2   0   2       1256.67       1200.14        19.96 o                         
  -1   0   2       1325.73       1491.73        30.17 o                         
   0   0   2       4755.28       4722.37        73.81 o                         
   1   0   2       1812.94       1570.23        35.87 o                         
   2   0   2      29352.90      29808.52       512.79 o                         
   3   0   2       2412.11       2436.21        34.84 o                         
   4   0   2       1214.95       1047.25        19.87 o                         
   5   0   2        135.39        112.24         3.21 o                         
   6   0   2        496.25        467.83         6.94 o                         
   7   0   2       1306.50       1299.25        22.28 o                         
   8   0   2        129.10        135.25         4.57 o                         
   9   0   2          9.03          7.54         1.13 o                         
  10   0   2        284.75        305.07         5.68 o                         
  11   0   2        146.84        165.52         4.46 o                         
  12   0   2          4.27          5.85         1.35 o                         
  13   0   2         84.25         82.92         4.44 o                         
  14   0   2         30.11         23.37         4.44 o                         
  15   0   2         19.20         22.60         6.11 o                         
  16   0   2        142.88        132.45        12.01 o                         
  17   0   2          8.15         17.30         6.36 o                         
 -18   1   2         29.48         36.83         4.73 o                         
 -17   1   2         17.21         24.22         2.63 o                         
 -16   1   2         27.89         26.40         2.21 o                         
 -15   1   2        430.59        419.05        11.26 o                         
 -14   1   2        103.02        105.81         5.57 o                         
 -13   1   2         74.68         87.09         2.25 o                         
 -12   1   2          0.00         -0.06         0.92 o                         
 -11   1   2         82.41         82.37         2.51 o                         
 -10   1   2         19.47         15.63         0.91 o                         
  -9   1   2         52.34         45.60         1.29 o                         
  -8   1   2        225.43        219.20         2.77 o                         
  -7   1   2         10.15         22.61         0.79 o                         
  -6   1   2        974.64        936.44        11.21 o                         
  -5   1   2        677.11        664.49         7.49 o                         
  -4   1   2       3155.53       3335.79        35.71 o                         
  -3   1   2       3000.60       2900.41        32.21 o                         
  -2   1   2       3855.46       3717.35        41.14 o                         
  -1   1   2        312.93        323.85         4.34 o                         
   0   1   2       1949.56       1936.65        25.69 o                         
   1   1   2        613.07        567.21         6.78 o                         
   2   1   2        996.69        980.55        10.19 o                         
   3   1   2          9.75          9.41         0.56 o                         
   4   1   2       1537.61       1481.43        14.69 o                         
   5   1   2        473.42        520.08         5.54 o                         
   6   1   2          1.44          2.15         0.44 o                         
   7   1   2         30.53         26.96         0.76 o                         
   8   1   2        480.97        466.04         5.30 o                         
   9   1   2        196.64        196.32         2.71 o                         
  10   1   2        113.69        115.23         1.86 o                         
  11   1   2          3.05          6.34         0.74 o                         
  12   1   2        230.81        239.33         4.85 o                         
  13   1   2        137.29        127.05         4.42 o                         
  14   1   2          1.91          3.00         2.69 o                         
  15   1   2         88.36         80.70         6.28 o                         
  16   1   2         15.31         12.19        10.55 o                         
  17   1   2          1.49          2.75         4.17 o                         
  18   1   2          1.76          1.67         5.87 o                         
 -18   2   2        113.12        145.08         7.81 o                         
 -17   2   2         29.72         34.79         3.16 o                         
 -16   2   2         48.78         41.22         3.12 o                         
 -15   2   2        224.79        229.35        11.63 o                         
 -14   2   2         13.49         15.80         1.89 o                         
 -13   2   2        186.31        200.24         3.81 o                         
 -12   2   2        227.29        228.10         3.66 o                         
 -11   2   2         15.80         21.14         1.17 o                         
 -10   2   2         20.11         33.13         1.14 o                         
  -9   2   2         46.90         62.08         1.34 o                         
  -8   2   2       1201.54       1329.78        16.08 o                         
  -7   2   2        736.31        782.24        12.52 o                         
  -6   2   2        749.53        743.15         8.80 o                         
  -5   2   2        414.09        397.47         4.62 o                         
  -4   2   2       1656.41       1735.12        19.36 o                         
  -3   2   2       2269.74       2145.31        27.56 o                         
  -2   2   2       3280.61       3081.03        33.84 o                         
  -1   2   2       2420.62       2539.06        29.97 o                         
   0   2   2        194.49        187.22         2.91 o                         
   1   2   2        844.81        959.58         9.94 o                         
   2   2   2        639.46        588.07         6.41 o                         
   3   2   2       1387.04       1363.74        14.56 o                         
   4   2   2        584.00        627.96         6.61 o                         
   5   2   2       1832.95       1886.22        19.25 o                         
   6   2   2        212.90        248.07         3.48 o                         
   7   2   2         18.02         18.07         0.66 o                         
   8   2   2        439.17        375.70         4.52 o                         
   9   2   2         54.64         55.95         1.56 o                         
  10   2   2          5.20          4.06         0.68 o                         
  11   2   2        301.34        307.10         4.12 o                         
  12   2   2         12.20         13.15         1.07 o                         
  13   2   2         39.07         36.61         3.07 o                         
  14   2   2          3.23          5.72         2.73 o                         
  15   2   2         47.91         52.10         4.24 o                         
  16   2   2          0.39          2.60         3.67 o                         
  17   2   2         21.08         42.00         7.82 o                         
 -18   3   2        104.50        113.74        11.74 o                         
 -17   3   2         32.57         22.72         2.95 o                         
 -16   3   2         47.52         44.92         3.35 o                         
 -15   3   2        171.86        163.75         7.63 o                         
 -14   3   2          5.72          5.94         1.70 o                         
 -13   3   2          0.62          2.03         1.10 o                         
 -12   3   2        109.61        120.84         2.48 o                         
 -11   3   2         24.14         17.78         0.96 o                         
 -10   3   2          0.57          1.11         0.74 o                         
  -9   3   2          4.89          7.67         0.72 o                         
  -8   3   2         11.59          7.79         0.72 o                         
  -7   3   2         79.03         96.74         1.51 o                         
  -6   3   2          2.11          8.01         0.55 o                         
  -5   3   2          7.01         20.13         0.67 o                         
  -4   3   2       2507.56       2823.37        33.12 o                         
  -3   3   2       3191.58       3404.30        42.97 o                         
  -2   3   2       4774.67       5196.81        58.83 o                         
  -1   3   2       1481.43       1528.59        19.06 o                         
   0   3   2        216.54        210.84         2.80 o                         
   1   3   2         87.95         86.57         1.32 o                         
   2   3   2        567.45        621.29         7.13 o                         
   3   3   2        298.53        304.85         3.84 o                         
   4   3   2        301.30        274.86         3.45 o                         
   5   3   2        364.10        370.47         4.09 o                         
   6   3   2          0.04          3.16         0.52 o                         
   7   3   2         17.99          9.35         0.64 o                         
   8   3   2       1563.35       1665.55        16.86 o                         
   9   3   2        228.49        202.66         3.61 o                         
  10   3   2        287.99        272.59         3.68 o                         
  11   3   2        138.58        117.41         2.18 o                         
  12   3   2          6.15          5.73         1.18 o                         
  13   3   2          1.04          0.34         2.21 o                         
  14   3   2         29.79         23.63         4.43 o                         
  15   3   2          6.82         12.50         3.05 o                         
  16   3   2         36.30         37.65         4.05 o                         
  17   3   2         48.15         38.87         7.66 o                         
 -18   4   2          1.86          1.86         6.05 o                         
 -17   4   2         77.26         70.23         5.25 o                         
 -16   4   2        199.10        177.35         7.29 o                         
 -15   4   2          0.20          1.11         2.01 o                         
 -14   4   2         39.70         42.82         2.48 o                         
 -13   4   2          9.43          6.44         1.46 o                         
 -12   4   2          2.53          2.17         0.98 o                         
 -11   4   2          7.06          3.56         0.87 o                         
 -10   4   2         20.10         16.08         1.00 o                         
  -9   4   2          7.49          7.29         0.72 o                         
  -8   4   2          0.06         -0.54         0.67 o                         
  -7   4   2          0.87          0.78         0.58 o                         
  -6   4   2        257.74        311.37         3.73 o                         
  -5   4   2        927.49       1015.71        12.01 o                         
  -4   4   2       1126.45       1203.68        14.40 o                         
  -3   4   2         59.03         62.97         1.15 o                         
  -2   4   2       4671.27       4901.01        54.36 o                         
  -1   4   2         30.05         25.09         0.73 o                         
   0   4   2        113.96        125.38         1.72 o                         
   1   4   2        270.51        266.33         3.24 o                         
   2   4   2         72.25         48.76         0.99 o                         
   3   4   2         40.46         38.82         0.78 o                         
   4   4   2          2.98          1.38         0.44 o                         
   5   4   2         94.04        119.83         1.77 o                         
   6   4   2        243.33        225.04         3.80 o                         
   7   4   2        254.64        271.29         4.01 o                         
   8   4   2         74.28         82.75         1.80 o                         
   9   4   2        283.36        264.36         4.22 o                         
  10   4   2        457.00        469.60         7.15 o                         
  11   4   2          6.96          5.64         1.18 o                         
  12   4   2         24.73         26.08         1.52 o                         
  13   4   2         30.41         29.18         3.64 o                         
  14   4   2         26.82         24.24         3.54 o                         
  15   4   2         31.11         29.34         3.81 o                         
  16   4   2         46.25         34.54         5.11 o                         
 -18   5   2          4.75          4.04         5.84 o                         
 -17   5   2         53.10         68.05         4.77 o                         
 -16   5   2         31.18         30.46         3.22 o                         
 -15   5   2          3.57          5.36         2.25 o                         
 -14   5   2        122.89        101.67         3.80 o                         
 -13   5   2          4.40          5.37         1.76 o                         
 -12   5   2          6.03          5.78         1.19 o                         
 -11   5   2         70.73         63.02         1.77 o                         
 -10   5   2         55.30         62.59         1.64 o                         
  -9   5   2         37.88         34.70         1.19 o                         
  -8   5   2        206.17        176.61         2.62 o                         
  -7   5   2        155.66        177.91         2.59 o                         
  -6   5   2        121.15        110.08         1.92 o                         
  -5   5   2          1.02          5.19         0.63 o                         
  -4   5   2         19.99         23.69         0.81 o                         
  -3   5   2          3.17          7.24         0.50 o                         
  -2   5   2        487.25        580.89         6.72 o                         
  -1   5   2        672.54        685.96         7.85 o                         
   0   5   2         28.78         23.84         0.78 o                         
   1   5   2        370.67        343.99         4.13 o                         
   2   5   2          7.09          7.15         0.48 o                         
   3   5   2        136.26        119.27         1.68 o                         
   4   5   2         32.80         32.99         0.84 o                         
   5   5   2         46.47         36.81         0.93 o                         
   6   5   2        135.88        150.36         2.21 o                         
   7   5   2        194.24        194.28         2.85 o                         
   8   5   2         48.19         61.71         1.45 o                         
   9   5   2         21.93         28.77         1.22 o                         
  10   5   2         76.71         71.90         1.89 o                         
  11   5   2         35.09         27.11         1.71 o                         
  12   5   2        163.72        141.93         4.13 o                         
  13   5   2          2.38          1.26         2.40 o                         
  14   5   2         46.62         38.05         4.20 o                         
  15   5   2         48.23         48.15         5.75 o                         
  16   5   2         61.67        100.60        11.22 o                         
 -16   6   2         45.32         53.60         4.00 o                         
 -15   6   2          6.74         10.00         2.45 o                         
 -14   6   2          2.84          6.93         2.24 o                         
 -13   6   2         72.75         61.85         3.59 o                         
 -12   6   2         11.75         14.07         1.84 o                         
 -11   6   2          1.64          1.99         1.12 o                         
 -10   6   2        224.39        206.50         3.61 o                         
  -9   6   2          7.36          7.54         0.98 o                         
  -8   6   2        100.85         85.89         1.86 o                         
  -7   6   2          4.45          3.18         0.87 o                         
  -6   6   2          2.03          2.03         0.81 o                         
  -5   6   2         40.01         39.90         1.21 o                         
  -4   6   2          0.13          1.13         0.63 o                         
  -3   6   2         88.69         90.45         1.74 o                         
  -2   6   2        363.48        365.78         4.87 o                         
  -1   6   2        227.95        232.60         3.03 o                         
   0   6   2        179.91        189.17         2.79 o                         
   1   6   2        962.72        969.80        12.51 o                         
   2   6   2         16.61         15.58         0.63 o                         
   3   6   2        125.76        115.88         2.08 o                         
   4   6   2        658.58        631.65         7.81 o                         
   5   6   2          9.39         14.34         0.85 o                         
   6   6   2        173.21        164.95         2.71 o                         
   7   6   2        330.32        309.35         5.07 o                         
   8   6   2         25.53         21.59         1.25 o                         
   9   6   2         14.72         14.50         1.46 o                         
  10   6   2         65.28         71.99         2.95 o                         
  11   6   2          1.61          3.45         1.63 o                         
  12   6   2         25.24         23.62         2.14 o                         
  13   6   2        104.25        120.03         5.86 o                         
  14   6   2         14.68         11.58         3.63 o                         
  15   6   2         71.52         70.34         9.82 o                         
 -15   7   2          2.38         -0.71         4.65 o                         
 -14   7   2         31.32         24.53         3.92 o                         
 -13   7   2          0.08          1.36         3.19 o                         
 -12   7   2         53.08         49.73         5.31 o                         
 -11   7   2          5.02         11.66         2.19 o                         
 -10   7   2         17.25         26.13         1.78 o                         
  -9   7   2        264.74        254.64         4.27 o                         
  -8   7   2        147.70        129.23         2.64 o                         
  -7   7   2        971.60        912.54        12.62 o                         
  -6   7   2       3333.90       3262.07        40.88 o                         
  -5   7   2          0.15          3.43         0.76 o                         
  -4   7   2        773.61        709.30         9.60 o                         
  -3   7   2        532.40        479.95         6.74 o                         
  -2   7   2        257.38        273.03         4.15 o                         
  -1   7   2        134.03        121.90         2.20 o                         
   0   7   2         70.74         88.39         1.84 o                         
   1   7   2         44.03         51.65         1.39 o                         
   2   7   2         60.33         57.87         1.47 o                         
   3   7   2        175.95        160.09         2.92 o                         
   4   7   2        344.61        321.84         5.15 o                         
   5   7   2        186.98        169.78         3.92 o                         
   6   7   2       1054.86       1085.38        15.35 o                         
   7   7   2          0.60          2.43         1.21 o                         
   8   7   2        239.27        234.18         5.79 o                         
   9   7   2         15.31         17.05         1.87 o                         
  10   7   2         19.24         21.10         3.07 o                         
  11   7   2        120.67        110.69         5.14 o                         
  12   7   2          1.19         -0.75         2.40 o                         
  13   7   2          0.61          3.97         2.96 o                         
 -15   8   2          0.12         -7.12         7.12 o                         
 -14   8   2          3.42          4.20         5.50 o                         
 -13   8   2         47.18         45.19        11.34 o                         
 -12   8   2         10.77         18.17         4.63 o                         
 -11   8   2         54.91         60.02         4.45 o                         
 -10   8   2          1.03          6.72         2.00 o                         
  -9   8   2         41.35         41.98         2.16 o                         
  -8   8   2         18.26         20.08         1.72 o                         
  -7   8   2         10.31         14.97         1.55 o                         
  -6   8   2          0.15          0.45         1.01 o                         
  -5   8   2         49.98         40.25         1.46 o                         
  -4   8   2         68.34         68.05         2.05 o                         
  -3   8   2         78.46        106.24         2.57 o                         
  -2   8   2        253.80        223.72         4.10 o                         
  -1   8   2         17.43         14.54         1.17 o                         
   0   8   2        476.24        451.04         7.21 o                         
   1   8   2        216.99        196.68         3.86 o                         
   2   8   2         37.69         47.66         1.66 o                         
   3   8   2        144.11        139.28         2.99 o                         
   4   8   2         28.52         40.67         1.64 o                         
   5   8   2          9.50          6.28         1.20 o                         
   6   8   2        239.73        218.01         7.11 o                         
   7   8   2        137.23        129.76         5.50 o                         
   8   8   2         62.41         59.03         4.27 o                         
   9   8   2          1.85          4.17         3.49 o                         
  10   8   2        214.12        228.48         9.82 o                         
  11   8   2          0.06          1.01         3.22 o                         
  12   8   2         37.57         50.76         9.06 o                         
 -12   9   2        111.07        113.04        11.53 o                         
 -11   9   2         21.08         33.47         3.82 o                         
 -10   9   2         44.82         40.48         3.86 o                         
  -9   9   2          9.54         10.52         2.80 o                         
  -8   9   2          1.21          2.69         1.40 o                         
  -7   9   2         77.48         66.29         2.18 o                         
  -6   9   2          9.48          9.59         1.25 o                         
  -5   9   2         23.06         30.15         1.57 o                         
  -4   9   2          1.07          0.26         1.42 o                         
  -3   9   2          3.83          5.30         1.42 o                         
  -2   9   2         30.73         28.84         1.70 o                         
  -1   9   2        348.69        289.55         5.84 o                         
   0   9   2         86.08         93.18         2.90 o                         
   1   9   2         31.28         32.03         2.01 o                         
   2   9   2         33.19         32.95         2.08 o                         
   3   9   2         37.01         28.42         1.91 o                         
   4   9   2         37.25         30.24         2.38 o                         
   5   9   2          0.01          1.62         2.98 o                         
   6   9   2          4.90          5.84         2.27 o                         
   7   9   2          5.53          5.18         2.44 o                         
   8   9   2          2.92          4.72         3.08 o                         
   9   9   2         31.86         30.35         3.87 o                         
  10   9   2          3.46          7.12         3.29 o                         
  11   9   2         68.10         77.13         9.52 o                         
 -10  10   2          6.45          8.06         6.45 o                         
  -9  10   2          0.05         -0.35         2.82 o                         
  -8  10   2         12.08         14.21         3.58 o                         
  -7  10   2         46.42         42.94         3.44 o                         
  -6  10   2          2.78          4.95         2.56 o                         
  -5  10   2         24.63         33.00         3.43 o                         
  -4  10   2          8.21         11.55         3.83 o                         
  -3  10   2         16.36         22.57         2.73 o                         
  -2  10   2         43.13         39.47         2.59 o                         
  -1  10   2          9.97          8.47         2.02 o                         
   0  10   2         27.45         26.59         2.38 o                         
   1  10   2         52.44         44.25         3.01 o                         
   2  10   2         68.27         89.17         4.85 o                         
   3  10   2         69.30         82.54         6.10 o                         
   4  10   2          3.88          4.05         2.58 o                         
   5  10   2         49.26         51.53         4.02 o                         
   6  10   2          2.20          5.62         2.86 o                         
   7  10   2          0.37          3.26         3.96 o                         
   8  10   2          4.99          5.75         3.42 o                         
   9  10   2         11.11         17.63         4.54 o                         
  10  10   2          1.67         -2.65         6.54 o                         
  -5  11   2          0.79          7.37         4.40 o                         
  -4  11   2          1.33          6.09         3.41 o                         
  -3  11   2          4.34          7.52         3.43 o                         
  -2  11   2         64.15         86.94         8.35 o                         
  -1  11   2         98.85        118.46         6.61 o                         
   0  11   2          1.32          2.87         3.53 o                         
   1  11   2         27.86         17.75         3.70 o                         
   2  11   2         73.23         76.25         4.84 o                         
   3  11   2          9.32          8.27         4.13 o                         
   4  11   2         12.90         24.00         3.85 o                         
   5  11   2         30.02         36.37         7.48 o                         
   6  11   2          3.44          7.20         4.38 o                         
 -19   1   3         18.52         26.46        15.11 o                         
 -18   1   3         31.11         31.96         4.05 o                         
 -17   1   3         34.47         30.34         3.78 o                         
 -16   1   3         21.02         19.22         2.56 o                         
 -15   1   3        100.12         94.72         3.97 o                         
 -14   1   3        180.97        150.77         5.19 o                         
 -13   1   3        127.44        131.78         3.71 o                         
 -12   1   3         71.47         65.42         2.85 o                         
 -11   1   3         65.96         58.53         1.92 o                         
 -10   1   3        335.05        327.18         4.96 o                         
  -9   1   3        124.65        128.38         2.08 o                         
  -8   1   3          8.42         10.25         1.25 o                         
  -7   1   3       1505.10       1693.09        19.12 o                         
  -6   1   3        574.41        619.06         7.52 o                         
  -5   1   3         17.72         11.65         0.61 o                         
  -4   1   3         86.42         87.76         1.64 o                         
  -3   1   3        292.62        208.50         2.66 o                         
  -2   1   3      14102.00      14243.11       165.04 o                         
  -1   1   3       3380.55       3439.59        39.81 o                         
   0   1   3      13706.22      13572.02       136.05 o                         
   1   1   3       8868.04       8654.24        84.43 o                         
   2   1   3        120.54        113.66         1.78 o                         
   3   1   3        449.32        482.25         5.43 o                         
   4   1   3        221.21        224.54         3.27 o                         
   5   1   3        342.24        283.50         3.37 o                         
   6   1   3        980.18        997.85        10.33 o                         
   7   1   3        559.54        607.01         6.41 o                         
   8   1   3        146.57        167.86         2.28 o                         
   9   1   3         19.55         15.62         0.73 o                         
  10   1   3        188.60        174.00         2.80 o                         
  11   1   3        132.34        141.87         2.59 o                         
  12   1   3        314.35        312.00         7.33 o                         
  13   1   3        117.68        104.47         5.34 o                         
  14   1   3         21.11         23.17         3.05 o                         
  15   1   3         41.51         50.01         5.56 o                         
  16   1   3         30.87         29.75         5.15 o                         
  17   1   3          1.32          6.29         4.44 o                         
 -19   2   3          5.02          4.20         5.99 o                         
 -18   2   3        556.77        611.43        18.42 o                         
 -17   2   3         73.85         63.22         4.47 o                         
 -16   2   3         32.80         39.19         3.03 o                         
 -15   2   3          8.82         10.05         2.01 o                         
 -14   2   3          1.70          1.08         1.70 o                         
 -13   2   3        196.85        207.53         3.79 o                         
 -12   2   3         74.79         82.25         1.80 o                         
 -11   2   3         23.28         27.44         1.18 o                         
 -10   2   3         18.05         19.63         0.97 o                         
  -9   2   3         29.57         29.02         0.93 o                         
  -8   2   3         94.50         73.02         1.33 o                         
  -7   2   3          2.03          4.62         0.53 o                         
  -6   2   3       6638.18       6903.41        68.17 o                         
  -5   2   3          1.70          6.99         0.48 o                         
  -4   2   3       5495.42       5704.78        62.98 o                         
  -3   2   3         18.13          9.58         0.48 o                         
  -2   2   3        428.60        455.93         5.15 o                         
  -1   2   3       1914.97       1994.37        24.79 o                         
   0   2   3         51.76         58.32         1.64 o                         
   1   2   3        317.26        318.08         3.37 o                         
   2   2   3        123.56        150.08         2.72 o                         
   3   2   3          9.95         22.87         0.58 o                         
   4   2   3          0.02          0.42         0.39 o                         
   5   2   3        768.75        745.89         8.25 o                         
   6   2   3        873.45        999.58        13.11 o                         
   7   2   3        101.28        113.11         1.79 o                         
   8   2   3        424.65        461.20         5.58 o                         
   9   2   3          2.64          3.20         0.59 o                         
  10   2   3        298.81        310.98         4.08 o                         
  11   2   3        266.03        258.08         3.93 o                         
  12   2   3         37.06         32.74         2.07 o                         
  13   2   3         44.03         46.93         3.77 o                         
  14   2   3         55.87         49.06         3.95 o                         
  15   2   3          0.18         -1.47         3.95 o                         
  16   2   3          8.13          8.74         4.04 o                         
  17   2   3          1.20         -1.79         4.46 o                         
 -19   3   3        155.75        179.65        15.36 o                         
 -18   3   3         50.02         56.10         5.33 o                         
 -17   3   3        132.40        166.37         9.55 o                         
 -16   3   3        199.71        173.86         8.48 o                         
 -15   3   3         10.92         12.54         2.25 o                         
 -14   3   3         50.68         54.64         3.51 o                         
 -13   3   3         26.25         32.26         1.46 o                         
 -12   3   3          8.74         12.83         1.20 o                         
 -11   3   3          7.35          3.63         0.91 o                         
 -10   3   3        109.40        102.17         2.01 o                         
  -9   3   3        322.65        351.70         4.32 o                         
  -8   3   3         58.04         58.42         1.15 o                         
  -7   3   3       1030.90       1076.24        12.43 o                         
  -6   3   3         15.41         13.70         0.70 o                         
  -5   3   3       2425.16       2422.08        29.37 o                         
  -4   3   3        714.61        784.91        10.10 o                         
  -3   3   3         12.13          4.54         0.44 o                         
  -2   3   3       1218.31       1385.61        17.35 o                         
  -1   3   3        912.56        803.21         8.98 o                         
   0   3   3         39.87         60.49         1.23 o                         
   1   3   3        156.65        162.51         1.84 o                         
   2   3   3        486.65        557.87         5.89 o                         
   3   3   3        633.60        594.62         6.60 o                         
   4   3   3        380.23        379.53         4.23 o                         
   5   3   3        388.66        422.58         4.61 o                         
   6   3   3         43.63         39.69         0.87 o                         
   7   3   3        328.18        369.99         4.70 o                         
   8   3   3         32.59         26.70         0.96 o                         
   9   3   3         11.25         13.95         0.88 o                         
  10   3   3          1.83          2.05         0.78 o                         
  11   3   3         84.72         72.73         2.00 o                         
  12   3   3         70.61         49.27         2.14 o                         
  13   3   3         44.05         41.10         3.76 o                         
  14   3   3          5.73         13.68         3.20 o                         
  15   3   3          2.99          3.46         2.91 o                         
  16   3   3         13.01          6.13         4.31 o                         
 -18   4   3          0.96          5.62         4.09 o                         
 -17   4   3          0.72          5.02         2.60 o                         
 -16   4   3        150.90        138.39         5.60 o                         
 -15   4   3         14.24         10.71         2.15 o                         
 -14   4   3        493.75        459.82        11.31 o                         
 -13   4   3         10.09          8.00         1.30 o                         
 -12   4   3         88.66         65.54         1.69 o                         
 -11   4   3          6.24          2.09         0.85 o                         
 -10   4   3        203.98        205.69         3.28 o                         
  -9   4   3        430.77        395.60         5.26 o                         
  -8   4   3          1.21          1.28         0.66 o                         
  -7   4   3        290.84        302.81         3.86 o                         
  -6   4   3        136.84        170.27         2.52 o                         
  -5   4   3       2813.47       2941.88        31.87 o                         
  -4   4   3       1713.90       1790.21        20.08 o                         
  -3   4   3         88.82         87.73         1.32 o                         
  -2   4   3       2333.68       2394.12        27.09 o                         
  -1   4   3        434.15        407.50         4.58 o                         
   0   4   3        824.80        944.47        11.61 o                         
   1   4   3       1116.54       1136.83        13.19 o                         
   2   4   3       1062.45        978.53        11.08 o                         
   3   4   3          0.24          4.64         0.51 o                         
   4   4   3         25.70         32.07         0.78 o                         
   5   4   3        652.87        654.63         8.20 o                         
   6   4   3         19.61         22.68         0.86 o                         
   7   4   3        582.73        534.72         7.48 o                         
   8   4   3        100.52         89.98         1.81 o                         
   9   4   3        164.41        140.15         2.38 o                         
  10   4   3         53.80         52.83         1.62 o                         
  11   4   3        146.31        119.96         2.88 o                         
  12   4   3        146.60        136.61         5.08 o                         
  13   4   3         14.83         28.11         2.97 o                         
  14   4   3         11.88          6.90         3.24 o                         
  15   4   3         25.59         26.94         3.87 o                         
 -17   5   3         19.94         15.38         3.19 o                         
 -16   5   3         69.77         72.17         4.45 o                         
 -15   5   3         93.85         77.41         3.46 o                         
 -14   5   3         13.27         18.14         2.27 o                         
 -13   5   3        357.99        318.40         8.40 o                         
 -12   5   3        144.12        121.33         2.52 o                         
 -11   5   3          7.95          9.59         1.11 o                         
 -10   5   3        102.11        104.27         2.90 o                         
  -9   5   3         15.35         13.01         0.98 o                         
  -8   5   3         58.33         49.30         1.25 o                         
  -7   5   3         42.13         27.21         1.06 o                         
  -6   5   3          6.58         10.48         0.66 o                         
  -5   5   3       1070.48       1176.07        13.25 o                         
  -4   5   3        644.85        632.22         7.49 o                         
  -3   5   3         11.68         20.87         0.76 o                         
  -2   5   3        286.65        272.31         3.33 o                         
  -1   5   3        401.66        416.73         4.65 o                         
   0   5   3          0.35          3.57         0.46 o                         
   1   5   3        807.93        776.47         8.96 o                         
   2   5   3       1870.95       1827.65        19.61 o                         
   3   5   3          9.10         10.42         0.62 o                         
   4   5   3        525.50        456.61         5.77 o                         
   5   5   3          7.40          3.62         0.65 o                         
   6   5   3        262.85        264.23         3.61 o                         
   7   5   3        876.64        817.53        11.50 o                         
   8   5   3         64.99         61.93         1.64 o                         
   9   5   3        205.35        185.11         4.51 o                         
  10   5   3         23.88         24.04         1.64 o                         
  11   5   3          0.32          1.16         1.52 o                         
  12   5   3          0.00         -1.23         1.93 o                         
  13   5   3          0.01          4.69         3.26 o                         
  14   5   3         77.42         71.41         5.28 o                         
  15   5   3         32.88         42.16         5.62 o                         
 -17   6   3        134.75        141.11        13.05 o                         
 -16   6   3        126.48        158.08         5.73 o                         
 -15   6   3         30.96         29.62         2.87 o                         
 -14   6   3          1.32          4.05         2.38 o                         
 -13   6   3         12.20         10.35         1.94 o                         
 -12   6   3         11.26          7.45         2.11 o                         
 -11   6   3         37.17         38.37         1.49 o                         
 -10   6   3          0.27          1.47         0.97 o                         
  -9   6   3        371.52        370.12         5.12 o                         
  -8   6   3        231.06        241.56         4.03 o                         
  -7   6   3         87.82         83.42         1.87 o                         
  -6   6   3        725.15        734.19         9.29 o                         
  -5   6   3        198.96        201.26         3.04 o                         
  -4   6   3          3.46          3.07         0.68 o                         
  -3   6   3        609.98        613.89         8.87 o                         
  -2   6   3          0.82          0.92         0.62 o                         
  -1   6   3        439.44        411.49         5.09 o                         
   0   6   3        197.48        172.42         2.49 o                         
   1   6   3         42.36         43.66         1.15 o                         
   2   6   3         33.70         25.99         0.83 o                         
   3   6   3       1297.08       1243.66        14.63 o                         
   4   6   3        253.11        244.63         3.51 o                         
   5   6   3          1.20          2.28         0.87 o                         
   6   6   3        770.40        732.78        10.63 o                         
   7   6   3        150.87        141.39         3.06 o                         
   8   6   3        217.17        210.04         4.39 o                         
   9   6   3        264.20        263.16         6.06 o                         
  10   6   3         39.94         35.60         2.02 o                         
  11   6   3        161.84        174.39         5.86 o                         
  12   6   3          3.45          2.47         2.48 o                         
  13   6   3         37.48         35.30         3.89 o                         
  14   6   3         13.94          3.01         3.88 o                         
  15   6   3         92.76        103.83        12.50 o                         
 -16   7   3          5.95          3.28         5.72 o                         
 -15   7   3         37.24         35.31         5.49 o                         
 -14   7   3         24.12         18.90         5.12 o                         
 -13   7   3         20.57         16.53         4.65 o                         
 -12   7   3         35.70         28.52         3.67 o                         
 -11   7   3         85.66         86.32         3.61 o                         
 -10   7   3         73.76         76.03         2.09 o                         
  -9   7   3          5.57          6.32         1.29 o                         
  -8   7   3         83.79         63.71         2.20 o                         
  -7   7   3         99.67         99.52         2.12 o                         
  -6   7   3         26.13         25.21         1.18 o                         
  -5   7   3         35.96         42.94         1.41 o                         
  -4   7   3         94.65        128.80         2.49 o                         
  -3   7   3        355.31        360.12         5.65 o                         
  -2   7   3        171.10        162.14         2.69 o                         
  -1   7   3         76.12         94.39         2.00 o                         
   0   7   3         16.46         10.50         1.02 o                         
   1   7   3        422.08        441.06         6.95 o                         
   2   7   3         29.18         23.06         1.25 o                         
   3   7   3          6.37          8.04         0.84 o                         
   4   7   3         61.85         67.63         2.29 o                         
   5   7   3          1.89          5.39         1.00 o                         
   6   7   3        167.52        180.85         3.46 o                         
   7   7   3          1.62          1.33         1.23 o                         
   8   7   3         23.39         22.66         3.02 o                         
   9   7   3         10.08          6.38         2.69 o                         
  10   7   3         12.99          7.51         2.98 o                         
  11   7   3          0.91          2.96         2.56 o                         
  12   7   3          0.68          0.73         3.30 o                         
  13   7   3         14.44         15.43         4.85 o                         
 -15   8   3          6.20          1.73         5.72 o                         
 -14   8   3          7.02          9.43         5.44 o                         
 -13   8   3          3.12          4.63         4.34 o                         
 -12   8   3          2.77          3.85         2.75 o                         
 -11   8   3         29.35         37.27         3.61 o                         
 -10   8   3         31.64         20.10         2.31 o                         
  -9   8   3         79.54         74.06         2.71 o                         
  -8   8   3         35.05         41.72         1.61 o                         
  -7   8   3          2.96          3.41         1.07 o                         
  -6   8   3        211.83        191.31         3.48 o                         
  -5   8   3         46.81         51.33         1.68 o                         
  -4   8   3         84.51         71.17         1.79 o                         
  -3   8   3         26.06         27.19         1.34 o                         
  -2   8   3         39.72         30.45         1.35 o                         
  -1   8   3         29.46         26.65         1.26 o                         
   0   8   3        815.76        737.63        11.57 o                         
   1   8   3         36.36         42.67         1.58 o                         
   2   8   3         10.19         12.39         1.14 o                         
   3   8   3         59.93         53.32         1.77 o                         
   4   8   3         34.72         39.73         2.08 o                         
   5   8   3          1.06          6.63         1.82 o                         
   6   8   3        162.97        156.08         6.09 o                         
   7   8   3         97.09         98.71         4.69 o                         
   8   8   3         37.40         25.65         4.06 o                         
   9   8   3          4.41          8.22         3.61 o                         
  10   8   3          0.00          6.17         3.73 o                         
  11   8   3          2.34          0.76         3.86 o                         
 -12   9   3          0.47          4.50         5.44 o                         
 -11   9   3         19.03         31.46         4.96 o                         
 -10   9   3         42.75         44.29         3.89 o                         
  -9   9   3          6.78         10.53         3.61 o                         
  -8   9   3          4.43          7.74         2.64 o                         
  -7   9   3        210.01        203.06         5.76 o                         
  -6   9   3         74.65         79.56         4.10 o                         
  -5   9   3          0.53          0.25         1.85 o                         
  -4   9   3         16.14         19.98         1.94 o                         
  -3   9   3         83.69         75.46         2.48 o                         
  -2   9   3         10.94         15.41         1.54 o                         
  -1   9   3         90.56         80.77         2.72 o                         
   0   9   3         14.05         14.86         1.73 o                         
   1   9   3         10.38          4.49         1.53 o                         
   2   9   3         11.77          7.40         1.69 o                         
   3   9   3          0.19          0.11         1.80 o                         
   4   9   3         71.73         68.69         5.07 o                         
   5   9   3          0.12         -1.36         2.32 o                         
   6   9   3          0.05          3.69         2.97 o                         
   7   9   3         13.50         14.32         3.43 o                         
   8   9   3          0.06          0.12         2.95 o                         
   9   9   3         15.43         18.12         4.69 o                         
  10   9   3         74.72         75.83         5.50 o                         
 -10  10   3          4.79          4.17         6.81 o                         
  -9  10   3          3.05          1.42         3.30 o                         
  -8  10   3         24.46         31.55         3.53 o                         
  -7  10   3         22.00         17.53         2.83 o                         
  -6  10   3          1.74          3.02         4.05 o                         
  -5  10   3          0.32         -0.42         3.04 o                         
  -4  10   3          0.41         -1.18         2.52 o                         
  -3  10   3          8.87          2.98         2.49 o                         
  -2  10   3         49.77         48.22         6.73 o                         
  -1  10   3        158.60        175.96         7.11 o                         
   0  10   3         46.22         44.99         4.93 o                         
   1  10   3         68.22         51.40         3.88 o                         
   2  10   3         50.64         69.01         5.30 o                         
   3  10   3          0.96          1.39         2.41 o                         
   4  10   3          0.30         -0.10         2.82 o                         
   5  10   3        134.21        148.71         6.47 o                         
   6  10   3         14.20         24.60         3.24 o                         
   7  10   3         40.81         33.03         4.16 o                         
   8  10   3          3.23          3.05         4.21 o                         
   9  10   3         13.89         13.90         4.67 o                         
  -4  11   3         44.64         50.00         4.87 o                         
  -3  11   3         74.59         82.71         5.90 o                         
  -2  11   3         52.69         52.31         4.26 o                         
  -1  11   3        354.19        364.35        12.15 o                         
   0  11   3          0.68          0.60         3.37 o                         
   1  11   3         14.20         10.70         3.06 o                         
   2  11   3         41.85         40.27         3.77 o                         
   3  11   3          0.79          2.65         3.27 o                         
   4  11   3          5.54          2.36         5.92 o                         
   5  11   3         24.10         32.08         5.16 o                         
   6  11   3         49.96         49.21         8.64 o                         
 -19   0   4        338.78        394.48        26.61 o                         
 -18   0   4        107.47        103.77        11.80 o                         
 -17   0   4          5.45         13.26         6.72 o                         
 -16   0   4         34.01         47.96         7.76 o                         
 -15   0   4        314.05        335.43        17.90 o                         
 -14   0   4         46.67         34.14         2.54 o                         
 -13   0   4       2242.75       2250.94        37.90 o                         
 -12   0   4        826.41        743.27        12.69 o                         
 -11   0   4          1.52          0.93         1.07 o                         
 -10   0   4       5733.81       5493.79        91.26 o                         
  -9   0   4         40.04         75.03         4.22 o                         
  -8   0   4         11.04          9.52         1.05 o                         
  -7   0   4       4980.16       5328.70        87.75 o                         
  -6   0   4       2770.04       2842.61        53.77 o                         
  -5   0   4       1758.79       1743.66        33.14 o                         
  -4   0   4       1490.57       1480.92        27.59 o                         
  -3   0   4       1848.08       1980.71        34.66 o                         
  -2   0   4       8111.73       7935.51       138.49 o                         
  -1   0   4        892.84       1008.97        25.73 o                         
   0   0   4       5444.94       5008.73        93.63 o                         
   1   0   4          0.39         28.34         1.04 o                         
   2   0   4       2431.65       2681.52        49.63 o                         
   3   0   4       1779.49       2047.15        35.43 o                         
   4   0   4       5147.77       6102.18        91.05 o                         
   5   0   4        347.15        414.97         7.88 o                         
   6   0   4         85.00        114.67         2.77 o                         
   7   0   4        161.69        158.46         3.65 o                         
   8   0   4        358.72        366.24         7.10 o                         
   9   0   4          0.00          1.43         1.06 o                         
  10   0   4         71.56         67.93         2.54 o                         
  11   0   4         26.70         25.44         1.92 o                         
  12   0   4          7.04         16.33         5.05 o                         
  13   0   4         42.78         28.34         5.96 o                         
  14   0   4          6.07         13.93         5.41 o                         
  15   0   4         82.77         72.87         9.31 o                         
  16   0   4        164.46        161.70        14.32 o                         
 -19   1   4          0.72          3.33         3.62 o                         
 -18   1   4         40.19         50.56         4.49 o                         
 -17   1   4         47.63         51.34         5.48 o                         
 -16   1   4          1.21          5.14         2.10 o                         
 -15   1   4         22.27         26.88         2.26 o                         
 -14   1   4         93.43         97.12         3.18 o                         
 -13   1   4          5.54          6.39         1.04 o                         
 -12   1   4        110.30        119.78         2.46 o                         
 -11   1   4          1.00          1.00         0.80 o                         
 -10   1   4          4.68          1.76         0.69 o                         
  -9   1   4       1180.95       1190.77        19.48 o                         
  -8   1   4        135.76        170.83         2.24 o                         
  -7   1   4          1.19          0.15         0.48 o                         
  -6   1   4          5.72          4.24         0.56 o                         
  -5   1   4         76.19         52.17         0.99 o                         
  -4   1   4        536.76        533.52         6.77 o                         
  -3   1   4       3271.87       3244.23        39.01 o                         
  -2   1   4       2542.09       2434.37        28.41 o                         
  -1   1   4       3426.49       3515.72        42.27 o                         
   0   1   4       4215.93       4120.58        45.42 o                         
   1   1   4       2149.86       2110.45        23.30 o                         
   2   1   4        666.99        728.05         8.08 o                         
   3   1   4       1580.64       1606.40        16.62 o                         
   4   1   4        170.24        210.56         2.78 o                         
   5   1   4          8.35         13.23         0.66 o                         
   6   1   4        279.43        257.22         3.46 o                         
   7   1   4          0.20         -0.11         0.50 o                         
   8   1   4        187.06        185.47         2.61 o                         
   9   1   4          0.97          0.73         0.53 o                         
  10   1   4         53.98         57.54         1.29 o                         
  11   1   4          0.72          2.67         1.19 o                         
  12   1   4         81.68         83.45         3.60 o                         
  13   1   4         29.31         32.73         3.32 o                         
  14   1   4         98.25        102.96         7.34 o                         
  15   1   4         21.75         31.61        11.68 o                         
  16   1   4          0.33          4.26         4.28 o                         
  17   1   4         12.58         13.26         7.09 o                         
 -19   2   4          2.43          7.51         4.82 o                         
 -18   2   4         41.57         51.39         5.40 o                         
 -17   2   4         22.60         28.92         5.07 o                         
 -16   2   4          0.00          0.75         2.41 o                         
 -15   2   4         20.22         23.24         2.88 o                         
 -14   2   4         33.25         28.42         2.05 o                         
 -13   2   4          1.63          3.11         1.02 o                         
 -12   2   4         72.66         75.93         2.13 o                         
 -11   2   4         33.05         27.43         1.26 o                         
 -10   2   4         26.60         37.99         1.22 o                         
  -9   2   4        150.78        166.03         2.91 o                         
  -8   2   4        120.59        148.77         2.10 o                         
  -7   2   4       1150.35       1278.49        13.92 o                         
  -6   2   4        152.93        160.03         2.09 o                         
  -5   2   4        540.15        506.79         6.13 o                         
  -4   2   4        106.92        103.23         1.67 o                         
  -3   2   4         29.70         24.16         0.59 o                         
  -2   2   4        462.45        446.12         5.18 o                         
  -1   2   4          0.86          0.84         0.49 o                         
   0   2   4       1367.08       1308.30        15.95 o                         
   1   2   4        386.22        391.06         4.10 o                         
   2   2   4        144.71        142.02         1.69 o                         
   3   2   4         90.98        108.96         1.47 o                         
   4   2   4        962.49       1118.17        14.09 o                         
   5   2   4        867.66        862.84        10.76 o                         
   6   2   4        269.50        272.68         3.46 o                         
   7   2   4        209.38        228.49         4.69 o                         
   8   2   4         26.57         37.15         1.17 o                         
   9   2   4         42.04         40.43         1.24 o                         
  10   2   4        104.02        115.18         2.33 o                         
  11   2   4         48.45         48.50         1.97 o                         
  12   2   4         45.45         47.74         2.31 o                         
  13   2   4        237.99        227.30         9.16 o                         
  14   2   4          2.31          1.46         3.67 o                         
  15   2   4          6.13          6.46         8.55 o                         
  16   2   4         53.44         62.50         6.55 o                         
 -19   3   4          6.57         13.84         6.72 o                         
 -18   3   4          8.55         12.09         3.26 o                         
 -17   3   4         46.93         47.59         3.46 o                         
 -16   3   4        132.27        131.15         6.00 o                         
 -15   3   4          2.72          0.51         2.31 o                         
 -14   3   4         72.00         85.69         4.77 o                         
 -13   3   4         67.12         66.50         1.79 o                         
 -12   3   4        110.81        111.61         2.23 o                         
 -11   3   4        116.71        110.23         2.12 o                         
 -10   3   4         46.82         44.44         1.32 o                         
  -9   3   4        163.06        187.15         2.96 o                         
  -8   3   4        363.39        387.20         5.15 o                         
  -7   3   4        327.32        341.90         4.23 o                         
  -6   3   4         38.20         25.59         0.87 o                         
  -5   3   4         69.07         95.48         1.55 o                         
  -4   3   4        136.57        135.10         2.10 o                         
  -3   3   4        345.49        311.80         3.46 o                         
  -2   3   4         10.33          5.98         0.40 o                         
  -1   3   4         75.56         89.19         1.61 o                         
   0   3   4         27.81         30.11         1.18 o                         
   1   3   4         92.74         85.98         1.15 o                         
   2   3   4        490.00        551.57         5.87 o                         
   3   3   4          0.55          0.94         0.43 o                         
   4   3   4         11.63         10.06         0.68 o                         
   5   3   4          0.47          0.42         0.48 o                         
   6   3   4         27.31         33.25         0.91 o                         
   7   3   4        119.67        128.97         1.99 o                         
   8   3   4         57.70         47.89         1.21 o                         
   9   3   4         18.07         22.01         1.16 o                         
  10   3   4         21.66         31.14         1.22 o                         
  11   3   4         15.92         11.05         1.67 o                         
  12   3   4          0.83         -1.25         2.41 o                         
  13   3   4          2.02          2.29         2.63 o                         
  14   3   4         23.12         21.13         3.71 o                         
  15   3   4         11.12         13.95         4.43 o                         
  16   3   4          8.11          7.45         6.78 o                         
 -18   4   4         17.45         20.30         4.38 o                         
 -17   4   4         54.12         65.09         3.95 o                         
 -16   4   4         44.90         42.15         3.33 o                         
 -15   4   4          8.58         12.47         2.75 o                         
 -14   4   4        173.67        172.63         5.46 o                         
 -13   4   4         10.29         13.80         1.43 o                         
 -12   4   4        151.63        136.33         2.63 o                         
 -11   4   4         65.59         64.52         1.69 o                         
 -10   4   4         56.12         42.78         1.49 o                         
  -9   4   4         31.42         27.46         1.09 o                         
  -8   4   4        339.75        326.87         4.29 o                         
  -7   4   4        303.88        318.73         4.36 o                         
  -6   4   4          2.57          4.17         0.56 o                         
  -5   4   4       1180.47       1198.41        13.03 o                         
  -4   4   4        120.14         93.76         1.55 o                         
  -3   4   4         63.59         57.38         1.14 o                         
  -2   4   4        466.46        496.03         5.97 o                         
  -1   4   4        170.63        166.38         2.13 o                         
   0   4   4         29.77         33.38         1.01 o                         
   1   4   4        710.42        752.42         7.94 o                         
   2   4   4        994.73       1027.63        11.27 o                         
   3   4   4        269.11        275.03         3.20 o                         
   4   4   4        114.23        114.73         1.71 o                         
   5   4   4        127.30        117.96         1.90 o                         
   6   4   4         42.61         33.39         0.95 o                         
   7   4   4         16.02         13.03         0.79 o                         
   8   4   4         44.64         45.47         1.29 o                         
   9   4   4         75.02         69.86         1.76 o                         
  10   4   4          1.31          2.70         1.32 o                         
  11   4   4          2.79          2.10         1.49 o                         
  12   4   4         75.33         63.55         2.98 o                         
  13   4   4         27.93         29.72         4.72 o                         
  14   4   4         41.46         29.49         8.38 o                         
  15   4   4         61.19         54.46         6.14 o                         
  16   4   4          1.08          6.75         6.93 o                         
 -18   5   4          3.82          2.80         6.72 o                         
 -17   5   4        119.89        113.88         4.82 o                         
 -16   5   4          6.92         10.65         3.17 o                         
 -15   5   4         71.64         70.43         3.59 o                         
 -14   5   4          6.45         10.65         2.40 o                         
 -13   5   4        168.08        145.50         4.90 o                         
 -12   5   4        111.82        117.52         2.55 o                         
 -11   5   4        160.45        130.13         2.60 o                         
 -10   5   4          3.87          6.25         0.95 o                         
  -9   5   4         11.03          9.12         0.91 o                         
  -8   5   4        243.59        300.47         4.57 o                         
  -7   5   4        248.27        268.56         3.80 o                         
  -6   5   4          2.47          1.81         0.59 o                         
  -5   5   4        929.91        915.97        10.66 o                         
  -4   5   4         74.70         70.31         1.22 o                         
  -3   5   4        753.03        777.71         8.84 o                         
  -2   5   4          9.80         12.69         0.62 o                         
  -1   5   4        709.41        748.79         8.08 o                         
   0   5   4        883.22        920.34         9.77 o                         
   1   5   4        459.09        522.61         6.05 o                         
   2   5   4          0.04          2.34         0.38 o                         
   3   5   4         44.54         43.05         1.05 o                         
   4   5   4        158.52        126.90         2.62 o                         
   5   5   4        179.00        144.81         2.38 o                         
   6   5   4        159.14        134.52         2.32 o                         
   7   5   4        315.69        299.91         5.40 o                         
   8   5   4        171.59        154.57         3.70 o                         
   9   5   4        225.32        234.36         5.39 o                         
  10   5   4        107.33        115.12         4.18 o                         
  11   5   4         68.53         70.36         3.12 o                         
  12   5   4         53.69         55.69         4.84 o                         
  13   5   4         33.06         25.77         4.13 o                         
  14   5   4          0.47          2.50         3.49 o                         
  15   5   4          1.09         -2.59         6.57 o                         
 -17   6   4          0.91          0.33         3.97 o                         
 -16   6   4          5.47          7.50         2.25 o                         
 -15   6   4          0.05         -1.88         2.24 o                         
 -14   6   4          3.10          7.34         2.22 o                         
 -13   6   4         70.87         66.47         3.27 o                         
 -12   6   4         99.74         90.98         2.67 o                         
 -11   6   4          1.01         -0.41         1.02 o                         
 -10   6   4         50.27         46.30         1.47 o                         
  -9   6   4         33.37         31.28         1.35 o                         
  -8   6   4       1275.96       1227.53        15.15 o                         
  -7   6   4         43.91         31.08         1.32 o                         
  -6   6   4        387.35        375.26         4.96 o                         
  -5   6   4         45.28         53.44         1.22 o                         
  -4   6   4        244.29        238.24         3.54 o                         
  -3   6   4         87.83         97.46         1.81 o                         
  -2   6   4          6.80          6.50         0.71 o                         
  -1   6   4        151.75        148.37         2.21 o                         
   0   6   4        331.20        311.23         3.93 o                         
   1   6   4          0.62          2.94         0.53 o                         
   2   6   4        391.10        391.30         5.11 o                         
   3   6   4        468.66        477.47         6.81 o                         
   4   6   4        382.77        362.47         5.44 o                         
   5   6   4        142.26        140.11         2.58 o                         
   6   6   4       1196.63       1136.38        15.47 o                         
   7   6   4          0.02          0.47         1.21 o                         
   8   6   4        175.95        185.38         4.59 o                         
   9   6   4          0.00         -0.63         1.54 o                         
  10   6   4          0.09          1.99         3.60 o                         
  11   6   4         11.81         18.45         6.01 o                         
  12   6   4         14.63         16.53         4.48 o                         
  13   6   4         45.52         49.06         7.03 o                         
  14   6   4          5.77         13.64         5.06 o                         
 -16   7   4         44.59         75.42         9.61 o                         
 -15   7   4         14.09         15.09         4.73 o                         
 -14   7   4         79.14         85.24         6.38 o                         
 -13   7   4         70.60         63.84         4.83 o                         
 -12   7   4          0.19         -0.41         2.41 o                         
 -11   7   4        231.19        222.63         5.07 o                         
 -10   7   4          0.10          2.01         1.55 o                         
  -9   7   4         67.72         61.04         1.88 o                         
  -8   7   4          7.22          7.66         1.01 o                         
  -7   7   4        321.84        333.14         5.06 o                         
  -6   7   4         73.14         67.24         1.64 o                         
  -5   7   4          6.28          3.89         0.85 o                         
  -4   7   4        468.52        453.73         6.21 o                         
  -3   7   4         24.48         39.73         1.35 o                         
  -2   7   4         18.00         26.80         1.10 o                         
  -1   7   4        148.32        143.00         2.59 o                         
   0   7   4          5.56          2.19         0.70 o                         
   1   7   4        682.96        680.90         9.79 o                         
   2   7   4         47.35         47.98         1.92 o                         
   3   7   4         31.70         37.01         1.26 o                         
   4   7   4        139.69        125.61         2.71 o                         
   5   7   4         85.38        100.89         2.43 o                         
   6   7   4        176.20        160.54         4.50 o                         
   7   7   4        107.31        101.93         4.67 o                         
   8   7   4          7.09          8.08         2.59 o                         
   9   7   4         89.56         92.37         4.77 o                         
  10   7   4         56.78         54.16         3.88 o                         
  11   7   4          6.63         14.96         4.72 o                         
  12   7   4         86.89        100.51         8.14 o                         
  13   7   4          0.05         -4.86         5.26 o                         
 -14   8   4         21.47         17.55         6.45 o                         
 -13   8   4         36.67         44.28         4.30 o                         
 -12   8   4          5.54          8.81         3.09 o                         
 -11   8   4        122.07        123.71         5.86 o                         
 -10   8   4        115.14        105.96         3.22 o                         
  -9   8   4         10.59         10.04         1.52 o                         
  -8   8   4         10.77         17.92         1.29 o                         
  -7   8   4        181.06        191.46         3.64 o                         
  -6   8   4        142.27        144.32         2.87 o                         
  -5   8   4         24.65         32.76         1.67 o                         
  -4   8   4          0.03          0.89         0.89 o                         
  -3   8   4        219.43        192.12         3.17 o                         
  -2   8   4          0.03          0.60         0.95 o                         
  -1   8   4          0.81          0.95         0.97 o                         
   0   8   4         13.12         22.83         1.32 o                         
   1   8   4          7.92          7.02         1.39 o                         
   2   8   4          4.72          3.03         1.41 o                         
   3   8   4         14.70         17.26         1.67 o                         
   4   8   4         78.29         82.38         3.28 o                         
   5   8   4        202.58        189.39         6.88 o                         
   6   8   4          1.63          6.94         2.50 o                         
   7   8   4         49.29         51.95         4.08 o                         
   8   8   4         15.84         15.23         3.19 o                         
   9   8   4        293.82        300.45        10.03 o                         
  10   8   4          3.01          8.18         2.85 o                         
 -12   9   4        108.62        118.52         8.47 o                         
 -11   9   4         31.63         37.96         4.68 o                         
 -10   9   4          0.04          0.74         2.65 o                         
  -9   9   4          6.69          8.49         2.87 o                         
  -8   9   4         14.24         12.69         3.35 o                         
  -7   9   4         55.08         41.38         6.37 o                         
  -6   9   4         13.46         13.79         2.30 o                         
  -5   9   4        102.37        105.02         3.06 o                         
  -4   9   4         37.62         43.96         2.13 o                         
  -3   9   4        484.94        500.45         8.94 o                         
  -2   9   4        341.61        321.74         6.28 o                         
  -1   9   4         13.95         11.49         1.78 o                         
   0   9   4        117.35        114.57         4.01 o                         
   1   9   4         16.51         17.37         2.06 o                         
   2   9   4          8.76         10.84         2.39 o                         
   3   9   4          3.74          3.22         2.17 o                         
   4   9   4          2.75          4.91         2.37 o                         
   5   9   4         11.07         13.18         3.16 o                         
   6   9   4         20.60         23.11         3.55 o                         
   7   9   4         18.67         19.73         3.38 o                         
   8   9   4          7.07          5.24         3.04 o                         
   9   9   4        219.72        198.25         9.00 o                         
  10   9   4        103.07        106.93        11.40 o                         
 -10  10   4         13.81         24.06         7.51 o                         
  -9  10   4         29.04         32.64         4.39 o                         
  -8  10   4          1.89          1.73         3.37 o                         
  -7  10   4          3.02          4.20         4.00 o                         
  -6  10   4          2.01          6.39         2.84 o                         
  -5  10   4         58.03         56.13         3.66 o                         
  -4  10   4        224.68        207.45         7.15 o                         
  -3  10   4         17.42         19.58         4.71 o                         
  -2  10   4        127.09        119.46        11.95 o                         
  -1  10   4        514.99        485.18        21.13 o                         
   0  10   4          5.28         10.86         3.07 o                         
   1  10   4        141.64        141.31        10.95 o                         
   2  10   4         16.17         20.27         3.23 o                         
   3  10   4          1.28          3.58         2.68 o                         
   4  10   4          0.26          0.26         2.76 o                         
   5  10   4          1.30          6.16         2.93 o                         
   6  10   4         35.16         43.82         4.50 o                         
   7  10   4         80.94         78.70         7.81 o                         
   8  10   4         65.16         77.27         6.84 o                         
   9  10   4         29.09         37.13         7.69 o                         
  -6  11   4          0.02         -3.44         5.84 o                         
  -5  11   4         18.21         20.47         6.63 o                         
  -4  11   4         16.36         25.52         7.06 o                         
  -3  11   4         37.64         48.25         4.17 o                         
  -2  11   4          3.80          5.52         3.01 o                         
  -1  11   4         11.75         10.56         3.58 o                         
   0  11   4         77.44        100.12         7.05 o                         
   1  11   4         12.45         12.01         3.14 o                         
   2  11   4          0.39          6.16         3.32 o                         
   3  11   4          0.05          0.07         4.07 o                         
   4  11   4         26.66         31.44         5.87 o                         
   5  11   4          4.24          6.96         5.75 o                         
   6  11   4          0.24          2.65         5.75 o                         
 -19   1   5         29.36         23.68         5.79 o                         
 -18   1   5          9.51          9.01         3.16 o                         
 -17   1   5          5.32          2.21         2.87 o                         
 -16   1   5          2.60          3.44         2.62 o                         
 -15   1   5         81.67         63.90         3.34 o                         
 -14   1   5        292.33        291.81         6.70 o                         
 -13   1   5        244.17        249.42         3.85 o                         
 -12   1   5        134.29        102.29         2.03 o                         
 -11   1   5         23.25         18.67         0.90 o                         
 -10   1   5        884.08       1003.41        12.09 o                         
  -9   1   5          0.22          1.02         0.55 o                         
  -8   1   5        319.72        320.51         3.95 o                         
  -7   1   5        898.43        924.45        11.61 o                         
  -6   1   5        283.81        307.75         4.32 o                         
  -5   1   5        539.78        606.84         8.41 o                         
  -4   1   5        178.85        195.21         2.87 o                         
  -3   1   5       1332.11       1455.30        17.63 o                         
  -2   1   5       2085.70       1936.90        22.16 o                         
  -1   1   5         63.07         54.01         0.90 o                         
   0   1   5       5069.63       5114.68        53.99 o                         
   1   1   5         81.44        132.18         1.70 o                         
   2   1   5        103.24         88.25         1.43 o                         
   3   1   5         28.08         15.09         0.59 o                         
   4   1   5       1099.55       1260.21        12.21 o                         
   5   1   5         93.93         83.33         1.26 o                         
   6   1   5         65.25         49.00         1.13 o                         
   7   1   5         97.18        108.51         2.00 o                         
   8   1   5         37.38         44.82         1.29 o                         
   9   1   5          2.18          2.52         0.86 o                         
  10   1   5        183.48        183.10         3.47 o                         
  11   1   5          5.35          7.24         1.60 o                         
  12   1   5         42.04         40.95         4.84 o                         
  13   1   5          4.69          3.49         3.49 o                         
  14   1   5         23.65         25.67         4.81 o                         
  15   1   5          6.25          3.01         5.66 o                         
  16   1   5          4.18          5.44         6.33 o                         
 -19   2   5         27.38         39.05         7.79 o                         
 -18   2   5         73.52        101.14         6.62 o                         
 -17   2   5          1.84          0.89         3.34 o                         
 -16   2   5         50.82         52.04         3.64 o                         
 -15   2   5         12.62         16.78         2.24 o                         
 -14   2   5        137.93        145.55         3.75 o                         
 -13   2   5          1.13          5.66         0.94 o                         
 -12   2   5         60.43         46.74         1.38 o                         
 -11   2   5        253.21        311.90         4.65 o                         
 -10   2   5         17.10         29.08         1.02 o                         
  -9   2   5         32.88         32.09         1.01 o                         
  -8   2   5        284.68        288.00         3.62 o                         
  -7   2   5         73.15         79.81         1.46 o                         
  -6   2   5          1.99          1.36         0.60 o                         
  -5   2   5       1298.01       1270.65        15.11 o                         
  -4   2   5         25.14         16.58         0.65 o                         
  -3   2   5        197.86        180.14         2.18 o                         
  -2   2   5       1641.47       1583.02        16.25 o                         
  -1   2   5       1496.22       1439.83        15.38 o                         
   0   2   5        100.21         96.38         1.34 o                         
   1   2   5          6.49         11.68         0.45 o                         
   2   2   5        151.33        121.39         1.78 o                         
   3   2   5        165.15        192.48         2.59 o                         
   4   2   5        315.05        315.09         3.93 o                         
   5   2   5          3.31          7.66         0.54 o                         
   6   2   5          8.33          7.58         0.61 o                         
   7   2   5          0.99          1.61         0.66 o                         
   8   2   5          3.82          2.22         0.70 o                         
   9   2   5          2.96          5.24         0.77 o                         
  10   2   5         41.47         53.98         1.83 o                         
  11   2   5         83.53         89.16         3.18 o                         
  12   2   5          0.29          4.49         2.46 o                         
  13   2   5        378.90        335.08        15.61 o                         
  14   2   5          1.11         -0.46         3.27 o                         
  15   2   5          5.10          7.85         3.60 o                         
  16   2   5         12.08         18.70         5.13 o                         
 -19   3   5         23.11         36.43         8.21 o                         
 -18   3   5         14.86         28.87         4.29 o                         
 -17   3   5        100.70        143.50         8.96 o                         
 -16   3   5          7.61         12.07         2.66 o                         
 -15   3   5         32.96         25.13         2.87 o                         
 -14   3   5         64.57         63.79         3.06 o                         
 -13   3   5         47.66         48.07         1.64 o                         
 -12   3   5         31.44         24.06         1.36 o                         
 -11   3   5         98.22         97.57         2.29 o                         
 -10   3   5         61.66         51.87         1.59 o                         
  -9   3   5        122.94        133.55         2.37 o                         
  -8   3   5        306.97        346.74         4.66 o                         
  -7   3   5        233.18        220.33         3.09 o                         
  -6   3   5        249.65        249.53         3.12 o                         
  -5   3   5        712.26        723.90         8.04 o                         
  -4   3   5        128.30        144.20         1.85 o                         
  -3   3   5        140.88        167.89         2.40 o                         
  -2   3   5       1582.62       1597.10        22.27 o                         
  -1   3   5       2892.01       3039.08        37.77 o                         
   0   3   5        200.96        178.40         3.07 o                         
   1   3   5       2345.28       2472.87        24.28 o                         
   2   3   5        141.53        174.13         2.06 o                         
   3   3   5        320.17        343.48         3.88 o                         
   4   3   5        188.16        249.11         2.92 o                         
   5   3   5         55.09         53.23         1.08 o                         
   6   3   5          2.20          1.95         0.64 o                         
   7   3   5         12.92         21.84         1.35 o                         
   8   3   5         14.36         19.56         0.99 o                         
   9   3   5          7.98          5.20         0.92 o                         
  10   3   5          9.69          9.33         1.52 o                         
  11   3   5         67.72         56.82         6.86 o                         
  12   3   5          0.96         -0.60         2.93 o                         
  13   3   5        269.46        234.81        11.44 o                         
  14   3   5          4.18          5.39         3.20 o                         
  15   3   5         17.29         17.94         7.03 o                         
 -18   4   5          3.64         12.76         4.10 o                         
 -17   4   5         69.25         65.34         4.58 o                         
 -16   4   5        113.07        102.18         5.18 o                         
 -15   4   5         17.61         18.48         2.59 o                         
 -14   4   5        103.40         82.84         6.15 o                         
 -13   4   5        206.02        179.93         4.14 o                         
 -12   4   5        194.55        149.68         3.06 o                         
 -11   4   5        231.11        216.89         3.96 o                         
 -10   4   5         74.64         59.68         1.76 o                         
  -9   4   5        214.53        222.32         4.18 o                         
  -8   4   5        139.11        142.38         2.79 o                         
  -7   4   5         15.66         29.62         1.00 o                         
  -6   4   5        455.16        447.91         5.79 o                         
  -5   4   5        259.61        292.04         3.72 o                         
  -4   4   5         53.25         53.78         1.07 o                         
  -3   4   5        548.54        557.69         6.93 o                         
  -2   4   5         47.75         69.28         1.68 o                         
  -1   4   5        308.18        349.46         4.75 o                         
   0   4   5        722.66        810.25         9.95 o                         
   1   4   5         72.04         58.47         1.16 o                         
   2   4   5        415.75        429.53         4.61 o                         
   3   4   5         24.17         50.48         1.10 o                         
   4   4   5        280.16        259.06         3.33 o                         
   5   4   5         10.79         11.74         0.72 o                         
   6   4   5        132.94        164.36         2.43 o                         
   7   4   5        184.26        179.00         3.02 o                         
   8   4   5          6.54         10.43         1.10 o                         
   9   4   5          0.91          5.08         1.97 o                         
  10   4   5          6.32          8.47         2.35 o                         
  11   4   5         35.43         23.32         3.47 o                         
  12   4   5         12.15          6.49         2.62 o                         
  13   4   5         12.12          6.07         3.96 o                         
  14   4   5        132.18        139.87         7.62 o                         
  15   4   5         48.27         60.06         9.76 o                         
 -18   5   5          8.17         11.95         6.72 o                         
 -17   5   5         58.55         51.18         4.84 o                         
 -16   5   5         39.28         45.27         3.21 o                         
 -15   5   5          1.76          3.75         2.35 o                         
 -14   5   5         34.48         42.82         3.81 o                         
 -13   5   5          0.84          1.32         1.74 o                         
 -12   5   5        502.19        421.84         6.61 o                         
 -11   5   5        567.79        525.10         7.36 o                         
 -10   5   5        205.01        179.26         3.69 o                         
  -9   5   5         53.05         46.00         1.59 o                         
  -8   5   5        125.53        118.01         2.52 o                         
  -7   5   5         14.31         18.61         0.87 o                         
  -6   5   5        156.54        146.61         2.27 o                         
  -5   5   5         36.80         52.84         1.16 o                         
  -4   5   5        131.30        131.39         2.09 o                         
  -3   5   5        347.39        362.33         4.36 o                         
  -2   5   5          0.54          0.46         0.34 o                         
  -1   5   5        843.97        807.20        11.23 o                         
   0   5   5        829.98        916.54        12.22 o                         
   1   5   5        474.65        458.72         6.92 o                         
   2   5   5          7.36         11.65         0.55 o                         
   3   5   5        266.94        230.64         3.28 o                         
   4   5   5        485.18        441.27         6.27 o                         
   5   5   5        561.89        555.85         7.70 o                         
   6   5   5         18.77         14.70         0.99 o                         
   7   5   5        352.64        351.10         6.62 o                         
   8   5   5        258.73        254.63         6.21 o                         
   9   5   5          4.54          4.46         1.39 o                         
  10   5   5          0.17         -3.58         3.58 o                         
  11   5   5         33.20         41.65         4.41 o                         
  12   5   5         36.74         25.81         5.04 o                         
  13   5   5          4.76          6.53         3.53 o                         
  14   5   5          0.94         -1.54         7.62 o                         
 -17   6   5        143.89        161.65         6.97 o                         
 -16   6   5          6.10         17.03         3.07 o                         
 -15   6   5        128.44        129.15         7.76 o                         
 -14   6   5         53.45         29.05         2.94 o                         
 -13   6   5          0.55          1.63         2.19 o                         
 -12   6   5          0.48          0.08         1.33 o                         
 -11   6   5         17.68         12.25         1.47 o                         
 -10   6   5          0.78          2.53         1.11 o                         
  -9   6   5         87.52         77.30         1.82 o                         
  -8   6   5       1262.43       1193.18        14.99 o                         
  -7   6   5         36.87         46.51         1.33 o                         
  -6   6   5       2803.51       2799.76        32.37 o                         
  -5   6   5         61.48         57.98         1.40 o                         
  -4   6   5        145.65        139.32         2.15 o                         
  -3   6   5        186.70        186.32         2.71 o                         
  -2   6   5        691.18        665.60         8.29 o                         
  -1   6   5         75.34         67.85         1.10 o                         
   0   6   5         82.05         88.80         1.71 o                         
   1   6   5         59.01         71.32         1.83 o                         
   2   6   5        301.33        290.70         4.56 o                         
   3   6   5         98.31         94.44         3.01 o                         
   4   6   5       1047.77       1048.83        13.65 o                         
   5   6   5         11.90         15.57         1.35 o                         
   6   6   5        687.43        712.57        12.49 o                         
   7   6   5         17.99         27.50         1.61 o                         
   8   6   5         12.33          6.48         2.10 o                         
   9   6   5         24.74         19.29         2.42 o                         
  10   6   5         12.61         19.76         4.49 o                         
  11   6   5         18.55         22.74        10.78 o                         
  12   6   5          7.06          8.72         3.76 o                         
  13   6   5          0.20         -0.15         5.39 o                         
  14   6   5          5.05          4.68         6.96 o                         
 -16   7   5         84.26         69.34         8.91 o                         
 -15   7   5          8.71         12.07         6.07 o                         
 -14   7   5          0.68          1.17         3.08 o                         
 -13   7   5          0.03         -1.04         2.92 o                         
 -12   7   5         10.98         16.42         2.35 o                         
 -11   7   5          5.69          7.66         1.99 o                         
 -10   7   5         62.35         61.67         2.08 o                         
  -9   7   5          0.02          0.29         0.93 o                         
  -8   7   5        124.14        120.31         2.44 o                         
  -7   7   5         74.59         77.97         1.79 o                         
  -6   7   5       1118.35       1057.55        13.53 o                         
  -5   7   5        132.46        161.18         2.74 o                         
  -4   7   5        153.38        151.25         2.61 o                         
  -3   7   5        792.03        844.41        10.75 o                         
  -2   7   5         28.88         20.52         1.05 o                         
  -1   7   5        127.94        112.81         1.85 o                         
   0   7   5         31.59         18.36         0.98 o                         
   1   7   5         18.65         19.33         0.77 o                         
   2   7   5          2.43          1.17         0.66 o                         
   3   7   5        132.03        134.04         2.75 o                         
   4   7   5          2.55          2.98         1.30 o                         
   5   7   5         26.73         27.55         2.45 o                         
   6   7   5        536.70        512.36        16.90 o                         
   7   7   5          0.54          3.00         1.93 o                         
   8   7   5        432.59        436.77        10.77 o                         
   9   7   5        104.00         98.28         4.02 o                         
  10   7   5         23.81         30.83         4.37 o                         
  11   7   5         57.83         58.46         6.57 o                         
  12   7   5         22.12         22.20         5.70 o                         
  13   7   5         26.69         42.03         9.49 o                         
 -14   8   5         18.39         17.15         6.54 o                         
 -13   8   5          0.99          4.54         2.99 o                         
 -12   8   5          4.04          7.45         2.92 o                         
 -11   8   5         16.64         23.91         3.32 o                         
 -10   8   5         42.45         33.06         3.44 o                         
  -9   8   5          0.97          1.02         2.81 o                         
  -8   8   5        303.58        298.92         8.55 o                         
  -7   8   5          0.04          1.44         1.02 o                         
  -6   8   5        331.48        326.88         5.04 o                         
  -5   8   5        974.53        950.62        12.66 o                         
  -4   8   5        381.67        394.25         6.27 o                         
  -3   8   5        194.14        198.53         4.33 o                         
  -2   8   5         11.83         13.30         1.52 o                         
  -1   8   5        117.18         96.02         2.76 o                         
   0   8   5         49.15         40.92         2.01 o                         
   1   8   5         32.99         40.24         2.06 o                         
   2   8   5         80.68         68.16         2.98 o                         
   3   8   5         39.19         43.91         2.77 o                         
   4   8   5        370.92        381.42        15.47 o                         
   5   8   5         81.92         80.78         4.83 o                         
   6   8   5         72.64         66.76         5.36 o                         
   7   8   5        499.56        536.38        18.00 o                         
   8   8   5        112.32        114.79         6.14 o                         
   9   8   5        132.31        124.03         8.12 o                         
 -13   9   5          9.50         18.03         7.79 o                         
 -12   9   5        116.16        138.43        14.64 o                         
 -11   9   5         25.75         40.36         4.48 o                         
 -10   9   5         16.77          9.47         3.12 o                         
  -9   9   5        121.52        124.03         8.81 o                         
  -8   9   5         35.06         33.10         5.11 o                         
  -7   9   5          9.04          4.97         2.63 o                         
  -6   9   5         42.19         46.74         3.65 o                         
  -5   9   5        197.38        205.40         6.89 o                         
  -4   9   5        142.73        144.91         5.46 o                         
  -3   9   5          8.14         13.43         2.31 o                         
  -2   9   5        148.53        144.57         5.92 o                         
  -1   9   5          0.98         -0.41         2.23 o                         
   0   9   5        169.26        168.33         6.80 o                         
   1   9   5          2.99          1.92         2.18 o                         
   2   9   5         21.93         20.84         2.79 o                         
   3   9   5        108.88        127.74         5.59 o                         
   4   9   5         60.95         59.80         3.84 o                         
   5   9   5         74.14         70.04         6.92 o                         
   6   9   5         47.39         45.82         4.20 o                         
   7   9   5         40.89         50.02         5.57 o                         
   8   9   5         57.42         59.27         5.87 o                         
  -9  10   5         23.02         28.42         5.24 o                         
  -8  10   5         22.83         20.53         4.90 o                         
  -7  10   5          7.92         10.62         2.69 o                         
  -6  10   5          4.49          2.74         2.45 o                         
  -5  10   5          0.08          3.58         2.44 o                         
  -4  10   5         26.27         31.19         3.05 o                         
  -3  10   5         71.46         73.73         4.56 o                         
  -2  10   5        118.24        111.02         6.43 o                         
  -1  10   5          3.81          4.47         2.60 o                         
   0  10   5          7.73          4.41         2.95 o                         
   1  10   5        138.13        157.47         6.71 o                         
   2  10   5          2.49          6.38         2.73 o                         
   3  10   5          6.10         11.27         3.09 o                         
   4  10   5         54.81         71.92         5.66 o                         
   5  10   5         29.93         54.28         4.85 o                         
   6  10   5         15.74         14.66         4.56 o                         
   7  10   5          0.49         10.19         6.45 o                         
   8  10   5         29.22         43.22         7.88 o                         
  -6  11   5          6.66         13.47         6.45 o                         
  -4  11   5        294.17        261.27        19.22 o                         
  -3  11   5         25.38         35.83         7.57 o                         
  -2  11   5        132.09        111.33        10.99 o                         
  -1  11   5          7.80         10.14         4.45 o                         
   0  11   5         12.48         19.66         4.69 o                         
   1  11   5          6.94          8.62         4.11 o                         
   2  11   5          0.07          0.06         4.16 o                         
   3  11   5         28.82         43.43         5.51 o                         
   4  11   5          0.42          1.70         5.99 o                         
   5  11   5          0.63          2.55         5.99 o                         
 -19   0   6         78.38         92.30        11.83 o                         
 -18   0   6          6.03          8.79         6.51 o                         
 -17   0   6         40.98         38.53         8.00 o                         
 -16   0   6         81.63        102.28        10.64 o                         
 -15   0   6         79.10         62.71         8.15 o                         
 -14   0   6          5.04          5.73         1.62 o                         
 -13   0   6        318.18        296.24         7.46 o                         
 -12   0   6        529.28        564.72        12.67 o                         
 -11   0   6        531.97        502.99        15.87 o                         
 -10   0   6        932.01        799.61        14.92 o                         
  -9   0   6        111.93        112.25         3.12 o                         
  -8   0   6        998.70       1034.14        16.72 o                         
  -7   0   6          3.58          3.61         0.68 o                         
  -6   0   6        341.61        341.59         5.43 o                         
  -5   0   6        281.00        269.96         4.60 o                         
  -4   0   6         42.58         39.03         1.10 o                         
  -3   0   6         55.44         36.74         1.78 o                         
  -2   0   6         16.65         35.00         2.54 o                         
  -1   0   6         23.38         16.60         2.35 o                         
   0   0   6          0.15          4.01         0.52 o                         
   1   0   6        424.68        471.33         9.60 o                         
   2   0   6        169.33        162.27         4.28 o                         
   3   0   6        959.36       1003.17        18.93 o                         
   4   0   6        294.65        348.10         5.47 o                         
   5   0   6         61.11         84.05         1.86 o                         
   6   0   6        633.51        783.26        11.85 o                         
   7   0   6        388.94        398.36         8.00 o                         
   8   0   6          0.18          2.56         1.50 o                         
   9   0   6          9.92          3.59         2.06 o                         
  10   0   6          6.49         15.15         2.03 o                         
  11   0   6          4.31          5.20         4.62 o                         
  12   0   6        157.27         97.96        10.25 o                         
  13   0   6         52.84         48.60         8.18 o                         
  14   0   6          0.39          3.53         5.63 o                         
  15   0   6          7.68         19.49         7.30 o                         
 -19   1   6          0.32         -5.29         6.69 o                         
 -18   1   6          0.56          2.21         2.96 o                         
 -17   1   6          1.76          0.14         2.77 o                         
 -16   1   6          0.04          2.93         2.36 o                         
 -15   1   6        394.24        385.80        13.37 o                         
 -14   1   6         37.43         23.58         1.34 o                         
 -13   1   6         70.90         68.93         1.77 o                         
 -12   1   6        513.85        498.79         7.02 o                         
 -11   1   6         97.93         98.62         2.00 o                         
 -10   1   6        371.68        386.24         6.01 o                         
  -9   1   6        115.21        125.75         2.42 o                         
  -8   1   6        231.82        202.19         3.01 o                         
  -7   1   6        133.50        135.77         2.62 o                         
  -6   1   6        376.91        385.51         5.28 o                         
  -5   1   6         41.35         45.18         1.01 o                         
  -4   1   6        206.22        191.67         3.42 o                         
  -3   1   6          2.12          8.07         0.45 o                         
  -2   1   6        917.21        900.66         9.59 o                         
  -1   1   6       1477.93       1674.48        17.95 o                         
   0   1   6       4050.41       3913.66        38.98 o                         
   1   1   6         36.91         53.19         1.28 o                         
   2   1   6        717.10        766.20         8.88 o                         
   3   1   6       1374.70       1405.15        14.18 o                         
   4   1   6          0.34          1.56         0.40 o                         
   5   1   6        104.26        106.96         2.12 o                         
   6   1   6         95.40         85.67         1.56 o                         
   7   1   6          0.69          1.32         0.77 o                         
   8   1   6         93.20         91.53         1.92 o                         
   9   1   6         32.14         29.88         1.47 o                         
  10   1   6        370.08        370.40         5.96 o                         
  11   1   6          2.13          0.21         1.64 o                         
  12   1   6         21.49         14.58         3.23 o                         
  13   1   6          2.44          5.39         3.37 o                         
  14   1   6          0.61         -0.27         3.60 o                         
  15   1   6         21.36         19.08         5.27 o                         
 -18   2   6         25.58         36.60         4.54 o                         
 -17   2   6         47.26         71.19         5.41 o                         
 -16   2   6         22.37         19.79         3.49 o                         
 -15   2   6         14.77         14.61         2.54 o                         
 -14   2   6          6.04          3.41         1.51 o                         
 -13   2   6         75.84         62.49         1.60 o                         
 -12   2   6         20.18         24.55         1.26 o                         
 -11   2   6        201.86        195.37         3.27 o                         
 -10   2   6         67.02         76.58         1.71 o                         
  -9   2   6         37.27         42.38         1.21 o                         
  -8   2   6         17.22         39.18         1.10 o                         
  -7   2   6        212.13        199.87         3.15 o                         
  -6   2   6          2.65          5.52         0.63 o                         
  -5   2   6        175.38        164.69         2.12 o                         
  -4   2   6         25.18         31.43         0.77 o                         
  -3   2   6        596.06        604.00         6.81 o                         
  -2   2   6        109.63        129.22         3.01 o                         
  -1   2   6       2692.44       2976.73        32.89 o                         
   0   2   6        567.18        553.29         6.29 o                         
   1   2   6       1597.19       1742.92        19.00 o                         
   2   2   6         78.60         83.88         1.16 o                         
   3   2   6         81.56         71.67         1.07 o                         
   4   2   6        101.47         96.73         1.33 o                         
   5   2   6          5.89          5.69         0.59 o                         
   6   2   6         26.71         34.64         0.99 o                         
   7   2   6          7.87          7.98         0.71 o                         
   8   2   6          4.19          2.46         0.76 o                         
   9   2   6          0.23          3.07         1.20 o                         
  10   2   6          0.14          0.09         1.38 o                         
  11   2   6         46.96         42.61         5.43 o                         
  12   2   6        101.29        103.90         6.02 o                         
  13   2   6        110.44        101.22         7.83 o                         
  14   2   6          1.14         -1.73         3.34 o                         
  15   2   6         33.55         41.98        13.62 o                         
 -18   3   6          3.48         -1.48         4.04 o                         
 -17   3   6         65.16         76.47         7.56 o                         
 -16   3   6        165.80        145.64         6.14 o                         
 -15   3   6         66.80         60.35         4.09 o                         
 -14   3   6          1.85          3.48         1.66 o                         
 -13   3   6         68.27         63.54         2.26 o                         
 -12   3   6        204.93        192.18         3.66 o                         
 -11   3   6        433.07        426.67         6.07 o                         
 -10   3   6         30.45         28.64         1.16 o                         
  -9   3   6         25.54         31.13         1.12 o                         
  -8   3   6         10.62          4.34         0.79 o                         
  -7   3   6        103.62         99.99         1.60 o                         
  -6   3   6        406.49        422.45         4.97 o                         
  -5   3   6        574.39        568.12         6.05 o                         
  -4   3   6        384.06        430.95         4.96 o                         
  -3   3   6        173.15        154.13         1.96 o                         
  -2   3   6        142.44        167.16         2.34 o                         
  -1   3   6        426.19        454.85         5.98 o                         
   0   3   6        264.52        343.04         4.64 o                         
   1   3   6        696.34        778.69         7.90 o                         
   2   3   6          5.11          3.57         0.40 o                         
   3   3   6          0.93          4.49         0.46 o                         
   4   3   6          1.61          3.14         0.50 o                         
   5   3   6         67.03         61.80         1.55 o                         
   6   3   6        122.51        117.74         3.68 o                         
   7   3   6         49.26         57.46         1.65 o                         
   8   3   6         34.88         36.96         1.27 o                         
   9   3   6         18.95         23.81         2.41 o                         
  10   3   6        164.37        151.71         8.63 o                         
  11   3   6          0.23         -2.69         2.69 o                         
  12   3   6         98.54        117.91         6.61 o                         
  13   3   6         58.24         59.32         5.20 o                         
  14   3   6         20.12         14.27         7.86 o                         
 -18   4   6          0.41         -0.94         4.09 o                         
 -17   4   6          0.79          3.71         3.45 o                         
 -16   4   6         10.44          8.78         2.75 o                         
 -15   4   6        263.69        228.34         9.60 o                         
 -14   4   6          5.48          4.05         3.28 o                         
 -13   4   6         17.60         16.78         1.77 o                         
 -12   4   6        123.90        121.97         2.68 o                         
 -11   4   6         12.94          6.32         1.09 o                         
 -10   4   6          3.18          1.47         1.09 o                         
  -9   4   6        137.96        128.05         2.90 o                         
  -8   4   6         46.08         53.88         1.49 o                         
  -7   4   6         48.75         34.74         1.14 o                         
  -6   4   6        408.35        361.55         5.44 o                         
  -5   4   6        278.65        252.87         3.10 o                         
  -4   4   6        100.90         98.94         1.51 o                         
  -3   4   6        142.79        154.54         2.32 o                         
  -2   4   6          2.88          3.00         0.64 o                         
  -1   4   6         36.21         39.06         1.04 o                         
   0   4   6         77.40         88.81         1.71 o                         
   1   4   6         57.07         57.31         1.38 o                         
   2   4   6        526.13        510.45         5.35 o                         
   3   4   6          0.28          1.18         0.44 o                         
   4   4   6         35.80         35.52         1.44 o                         
   5   4   6        168.42        140.91         2.20 o                         
   6   4   6          2.62          2.74         0.92 o                         
   7   4   6        121.32        125.16         3.36 o                         
   8   4   6          0.19          1.93         1.31 o                         
   9   4   6         37.33         37.74         3.71 o                         
  10   4   6          1.59         -0.41         2.75 o                         
  11   4   6         11.67         15.69         2.78 o                         
  12   4   6         14.67         11.37         3.66 o                         
  13   4   6          1.69          2.61         3.64 o                         
  14   4   6         38.10         45.59         9.06 o                         
 -18   5   6          7.18         10.89         6.51 o                         
 -17   5   6          5.52          3.69         3.01 o                         
 -16   5   6          0.66          2.47         2.29 o                         
 -15   5   6         21.10         19.17         2.72 o                         
 -14   5   6          3.56          6.74         2.60 o                         
 -13   5   6          7.47          4.37         1.44 o                         
 -12   5   6         44.37         45.38         2.03 o                         
 -11   5   6         67.01         63.22         2.09 o                         
 -10   5   6         56.16         60.42         1.90 o                         
  -9   5   6         60.95         54.70         1.56 o                         
  -8   5   6         19.56         18.62         1.03 o                         
  -7   5   6         10.71         13.68         0.82 o                         
  -6   5   6         17.30          9.09         0.70 o                         
  -5   5   6         28.36         32.95         1.04 o                         
  -4   5   6        185.95        147.28         2.51 o                         
  -3   5   6         95.13         96.22         1.58 o                         
  -2   5   6        106.32        108.32         2.28 o                         
  -1   5   6        347.60        339.12         5.20 o                         
   0   5   6         59.04         65.99         1.72 o                         
   1   5   6          1.26          2.83         1.03 o                         
   2   5   6         43.03         55.77         1.30 o                         
   3   5   6        128.00        125.56         2.36 o                         
   4   5   6         99.60         85.07         1.88 o                         
   5   5   6        298.55        298.14         4.76 o                         
   6   5   6        659.83        691.00        10.14 o                         
   7   5   6        158.68        151.80         4.36 o                         
   8   5   6         32.57         42.31         2.73 o                         
   9   5   6          3.72          3.10         2.88 o                         
  10   5   6          4.14         12.49         4.45 o                         
  11   5   6          6.60          6.77         4.69 o                         
  12   5   6         60.33         66.86         5.43 o                         
  13   5   6          4.37          1.22         5.20 o                         
 -17   6   6         57.13         82.02         9.98 o                         
 -16   6   6         12.37         18.38         3.93 o                         
 -15   6   6         16.74         11.03         2.73 o                         
 -14   6   6         25.53         24.94         2.91 o                         
 -13   6   6         17.76         18.50         2.36 o                         
 -12   6   6         44.36         50.79         2.42 o                         
 -11   6   6         22.95         25.64         2.10 o                         
 -10   6   6        107.04         94.30         2.14 o                         
  -9   6   6          0.21          1.68         0.94 o                         
  -8   6   6        334.08        344.08         4.83 o                         
  -7   6   6        100.83         94.79         1.94 o                         
  -6   6   6       4293.54       4181.10        47.86 o                         
  -5   6   6          0.50          2.39         0.64 o                         
  -4   6   6        104.72         98.30         1.64 o                         
  -3   6   6         84.33         92.56         1.59 o                         
  -2   6   6         27.11         21.35         1.14 o                         
  -1   6   6         24.89         20.21         0.97 o                         
   0   6   6         49.64         60.89         1.47 o                         
   1   6   6        220.59        208.87         3.81 o                         
   2   6   6        370.54        360.11         6.71 o                         
   3   6   6          1.88          6.21         1.10 o                         
   4   6   6         45.13         40.46         1.72 o                         
   5   6   6        347.30        339.61         6.98 o                         
   6   6   6        529.16        508.25        11.88 o                         
   7   6   6          9.25          9.97         1.80 o                         
   8   6   6        440.11        400.23         9.88 o                         
   9   6   6          8.17         14.02         3.66 o                         
  10   6   6         36.90         33.86         4.55 o                         
  11   6   6          0.90          1.06         4.67 o                         
  12   6   6         57.95         65.40        17.23 o                         
 -15   7   6          0.34          3.50         3.63 o                         
 -14   7   6          0.61          3.91         2.76 o                         
 -13   7   6         61.50         69.76         4.50 o                         
 -12   7   6        141.38        145.40         3.78 o                         
 -11   7   6          4.67          3.03         1.37 o                         
 -10   7   6         45.55         52.40         2.14 o                         
  -9   7   6        271.21        261.59         4.69 o                         
  -8   7   6        108.59        113.93         2.24 o                         
  -7   7   6        718.40        673.22         8.72 o                         
  -6   7   6         84.92         92.17         1.84 o                         
  -5   7   6        122.52        114.52         2.03 o                         
  -4   7   6        281.29        279.58         4.08 o                         
  -3   7   6        671.36        597.23         7.97 o                         
  -2   7   6        496.19        474.52         7.93 o                         
  -1   7   6        461.10        422.82         6.85 o                         
   0   7   6         44.17         55.97         1.78 o                         
   1   7   6        685.45        666.82        12.61 o                         
   2   7   6          0.02          1.05         1.24 o                         
   3   7   6          3.60          4.09         1.36 o                         
   4   7   6        139.12        142.09         5.35 o                         
   5   7   6          0.97          1.27         2.25 o                         
   6   7   6         67.49         58.33         3.45 o                         
   7   7   6         43.56         38.61         2.60 o                         
   8   7   6         22.67         27.12         3.01 o                         
   9   7   6        173.66        195.07         9.20 o                         
  10   7   6        140.10        160.55         8.39 o                         
  11   7   6         92.85         87.03         7.94 o                         
  12   7   6         72.02         94.49        12.23 o                         
 -14   8   6        117.21        113.63        16.57 o                         
 -13   8   6         21.91         14.50         3.49 o                         
 -12   8   6         19.30         28.29         3.68 o                         
 -11   8   6         12.45         10.96         3.42 o                         
 -10   8   6        177.62        167.03         9.93 o                         
  -9   8   6        878.99        820.07        41.60 o                         
  -8   8   6         28.99         37.37         3.36 o                         
  -7   8   6        427.77        380.89        11.94 o                         
  -6   8   6         19.85         15.71         2.01 o                         
  -5   8   6        107.34        101.28         3.70 o                         
  -4   8   6         51.53         51.82         2.16 o                         
  -3   8   6       1306.20       1279.04        21.51 o                         
  -2   8   6         33.77         31.78         1.76 o                         
  -1   8   6          6.81          6.70         1.49 o                         
   0   8   6         68.96         65.97         2.99 o                         
   1   8   6         17.62         24.63         3.15 o                         
   2   8   6        144.53        135.10         5.45 o                         
   3   8   6        222.33        217.04         8.61 o                         
   4   8   6        156.69        175.79         8.21 o                         
   5   8   6        135.17        112.04         5.76 o                         
   6   8   6          0.22          3.49         3.26 o                         
   7   8   6          8.19         11.11         3.52 o                         
   8   8   6         65.26         75.47         6.36 o                         
 -12   9   6         14.75         14.84         7.12 o                         
 -11   9   6          2.05          3.05         3.45 o                         
 -10   9   6          7.52          9.46         3.48 o                         
  -9   9   6         10.09         14.32         3.64 o                         
  -8   9   6         76.42         63.72         6.26 o                         
  -7   9   6        430.61        395.05        12.55 o                         
  -6   9   6         25.77         28.56         3.62 o                         
  -5   9   6        316.61        330.97         9.70 o                         
  -4   9   6         52.06         49.26         3.26 o                         
  -3   9   6         75.89         70.76         4.10 o                         
  -2   9   6         27.38         33.22         3.20 o                         
  -1   9   6         90.66        100.08         5.05 o                         
   0   9   6         23.81         28.83         2.99 o                         
   1   9   6          0.00          1.59         2.19 o                         
   2   9   6         15.90         10.02         2.45 o                         
   3   9   6        148.48        156.09         8.41 o                         
   4   9   6        371.53        386.90        13.97 o                         
   5   9   6        216.76        197.19         8.80 o                         
   6   9   6        116.11        144.15         8.46 o                         
   7   9   6         47.60         39.30         5.01 o                         
  -9  10   6          0.08          8.06         6.26 o                         
  -8  10   6         15.68         19.00         3.49 o                         
  -7  10   6         50.85         67.60         4.16 o                         
  -6  10   6         71.58         73.38         4.19 o                         
  -5  10   6          0.03         -0.49         2.46 o                         
  -4  10   6          0.37          3.16         2.76 o                         
  -3  10   6          2.40          7.62         3.35 o                         
  -2  10   6          9.14          7.39         2.84 o                         
  -1  10   6          1.32          4.39         2.65 o                         
   0  10   6          1.62          2.95         2.69 o                         
   1  10   6          4.60          3.63         2.65 o                         
   2  10   6         26.69         25.44         4.43 o                         
   3  10   6         15.75         27.00         3.64 o                         
   4  10   6        202.01        234.70        10.05 o                         
   5  10   6         24.27         39.11         4.49 o                         
   6  10   6         84.00        103.74         7.85 o                         
   7  10   6         15.29          6.69         6.23 o                         
  -7  11   6         36.14         42.55         8.09 o                         
  -4  11   6         15.02         12.65         6.78 o                         
  -3  11   6         20.53         26.76         7.18 o                         
  -2  11   6         24.54         37.77         7.69 o                         
  -1  11   6          7.71          7.25         4.30 o                         
   0  11   6         18.65         16.53         4.45 o                         
   1  11   6         27.35         25.49         4.90 o                         
   2  11   6         17.98         22.16         4.92 o                         
   3  11   6         15.70         22.72         6.90 o                         
   4  11   6          0.25          0.85         5.54 o                         
 -18   1   7          0.45          4.29         3.13 o                         
 -17   1   7         13.50         11.65         2.75 o                         
 -16   1   7         19.33         15.45         3.48 o                         
 -15   1   7        129.07        144.47         6.11 o                         
 -14   1   7        334.82        327.85         6.47 o                         
 -13   1   7        349.37        314.28         5.10 o                         
 -12   1   7       1044.22       1074.20        14.62 o                         
 -11   1   7          0.03          1.16         0.95 o                         
 -10   1   7          0.87          1.25         0.88 o                         
  -9   1   7         19.15         13.51         0.91 o                         
  -8   1   7        271.75        307.47         4.12 o                         
  -7   1   7       1162.83       1179.37        13.23 o                         
  -6   1   7        427.67        454.32         6.25 o                         
  -5   1   7       2513.99       2549.99        29.05 o                         
  -4   1   7        165.40        197.81         2.64 o                         
  -3   1   7          0.07          2.45         0.47 o                         
  -2   1   7       4990.23       5106.38        55.34 o                         
  -1   1   7        592.21        674.70         7.15 o                         
   0   1   7        614.72        574.43         5.86 o                         
   1   1   7        446.75        368.51         4.31 o                         
   2   1   7        346.65        428.61         4.85 o                         
   3   1   7          1.56          5.62         0.46 o                         
   4   1   7         83.83        118.05         1.80 o                         
   5   1   7         95.44         75.11         1.78 o                         
   6   1   7          1.65          0.98         0.59 o                         
   7   1   7        110.44        104.51         2.63 o                         
   8   1   7         24.97         26.67         1.35 o                         
   9   1   7        223.04        211.53         3.80 o                         
  10   1   7        269.80        243.94         5.16 o                         
  11   1   7         19.52         21.01         3.11 o                         
  12   1   7         84.68         63.95         5.84 o                         
  13   1   7          0.32         -1.83         3.02 o                         
  14   1   7          0.13         -0.74         3.73 o                         
 -18   2   7         10.60         17.04         3.91 o                         
 -17   2   7         53.02         61.75         5.13 o                         
 -16   2   7          1.85          0.10         2.54 o                         
 -15   2   7          9.23          9.01         1.97 o                         
 -14   2   7         53.93         62.80         2.25 o                         
 -13   2   7          2.56          2.00         1.07 o                         
 -12   2   7          1.73          3.96         0.99 o                         
 -11   2   7        192.08        180.82         3.20 o                         
 -10   2   7          9.81          6.49         0.88 o                         
  -9   2   7          3.31          2.48         0.88 o                         
  -8   2   7         27.39         38.74         1.53 o                         
  -7   2   7          0.08          0.38         0.65 o                         
  -6   2   7        331.88        316.46         3.97 o                         
  -5   2   7         38.56         52.02         1.17 o                         
  -4   2   7        755.35        862.09        10.49 o                         
  -3   2   7        237.50        194.63         2.44 o                         
  -2   2   7        528.80        451.10         5.95 o                         
  -1   2   7        599.66        560.81         6.33 o                         
   0   2   7       2311.56       2286.67        22.90 o                         
   1   2   7        615.84        551.77         6.90 o                         
   2   2   7        117.41        106.71         2.82 o                         
   3   2   7        154.86        154.87         2.79 o                         
   4   2   7         13.62         11.86         0.87 o                         
   5   2   7        252.13        228.84         2.95 o                         
   6   2   7          2.34          3.36         0.61 o                         
   7   2   7         67.04         68.44         1.66 o                         
   8   2   7         68.31         55.94         1.94 o                         
   9   2   7         91.49         81.35         5.47 o                         
  10   2   7          7.65          9.68         2.98 o                         
  11   2   7        234.08        215.94        10.56 o                         
  12   2   7         70.42         60.23         4.43 o                         
  13   2   7          4.34          3.76         3.12 o                         
  14   2   7         15.10          7.93         9.88 o                         
  15   2   7         26.65         31.63         8.58 o                         
 -18   3   7         47.96         57.45         5.34 o                         
 -17   3   7         35.69         40.26         4.61 o                         
 -16   3   7          1.13          0.72         3.43 o                         
 -15   3   7         23.66         13.77         2.14 o                         
 -14   3   7          0.00          2.66         1.86 o                         
 -13   3   7        447.83        414.22         6.70 o                         
 -12   3   7         52.39         51.28         1.63 o                         
 -11   3   7        176.36        176.12         3.27 o                         
 -10   3   7          0.01          0.03         0.90 o                         
  -9   3   7         30.52         33.74         1.35 o                         
  -8   3   7        143.22        143.29         2.71 o                         
  -7   3   7          2.14          3.58         0.65 o                         
  -6   3   7         11.86         11.75         0.63 o                         
  -5   3   7         57.77         53.68         1.01 o                         
  -4   3   7        608.98        658.77         7.19 o                         
  -3   3   7        197.67        219.54         2.96 o                         
  -2   3   7         91.81         93.08         1.80 o                         
  -1   3   7        525.95        561.55         8.05 o                         
   0   3   7          5.56          9.83         0.74 o                         
   1   3   7        421.08        424.79         4.93 o                         
   2   3   7        440.15        509.17         5.70 o                         
   3   3   7         36.67         38.55         0.87 o                         
   4   3   7         11.18         13.27         0.63 o                         
   5   3   7          8.53         10.05         0.70 o                         
   6   3   7         23.76         35.25         1.04 o                         
   7   3   7         16.50         18.91         1.25 o                         
   8   3   7         29.20         40.92         2.36 o                         
   9   3   7        147.28        146.16         7.19 o                         
  10   3   7         10.65         20.24         3.55 o                         
  11   3   7         52.74         76.05         4.66 o                         
  12   3   7         32.48         37.18         3.85 o                         
  13   3   7          3.46          7.90         3.29 o                         
 -18   4   7          5.20          1.89         5.63 o                         
 -17   4   7          8.50          5.27         3.52 o                         
 -16   4   7          9.75         13.30         3.76 o                         
 -15   4   7        131.69        130.65         6.03 o                         
 -14   4   7        522.81        504.74        13.55 o                         
 -13   4   7         41.99         46.81         2.06 o                         
 -12   4   7        148.77        134.52         3.46 o                         
 -11   4   7         32.34         27.10         1.97 o                         
 -10   4   7         10.59          4.69         1.19 o                         
  -9   4   7         25.48         22.34         1.03 o                         
  -8   4   7        207.12        244.09         3.69 o                         
  -7   4   7        831.56        835.93        10.36 o                         
  -6   4   7        124.18        127.16         2.11 o                         
  -5   4   7        309.70        305.75         5.27 o                         
  -4   4   7         42.83         38.45         0.89 o                         
  -3   4   7         64.21         83.48         2.03 o                         
  -2   4   7        277.06        292.33         4.14 o                         
  -1   4   7          2.78          2.78         0.66 o                         
   0   4   7         35.60         37.62         1.12 o                         
   1   4   7         11.76         13.27         0.83 o                         
   2   4   7        446.76        420.29         5.27 o                         
   3   4   7        274.98        307.08         4.58 o                         
   4   4   7         45.04         47.88         1.61 o                         
   5   4   7         61.87         76.33         2.73 o                         
   6   4   7         11.72         10.82         1.21 o                         
   7   4   7         76.25         71.95         3.47 o                         
   8   4   7          0.07          2.13         2.01 o                         
   9   4   7        197.63        221.70         8.22 o                         
  10   4   7         43.93         44.93         3.73 o                         
  11   4   7          7.20          7.39         3.13 o                         
  12   4   7          4.17          2.41         3.21 o                         
  13   4   7          5.56         13.20         5.03 o                         
 -18   5   7          0.02          3.59         6.42 o                         
 -17   5   7        141.49        177.75         7.76 o                         
 -16   5   7          5.47          3.92         2.97 o                         
 -15   5   7         25.27         24.68         3.19 o                         
 -14   5   7         23.07         19.74         3.32 o                         
 -13   5   7          1.19          2.24         1.41 o                         
 -12   5   7        340.87        314.63         7.23 o                         
 -11   5   7         35.26         30.12         1.85 o                         
 -10   5   7         41.86         39.73         1.45 o                         
  -9   5   7        744.31        687.35        11.32 o                         
  -8   5   7        650.18        605.45         8.81 o                         
  -7   5   7         24.88         19.67         0.98 o                         
  -6   5   7          5.17          7.55         0.72 o                         
  -5   5   7        191.06        191.00         3.43 o                         
  -4   5   7        562.61        504.89         7.33 o                         
  -3   5   7          0.78          2.16         0.89 o                         
  -2   5   7        131.57        141.15         2.65 o                         
  -1   5   7        369.66        373.31         5.58 o                         
   0   5   7        649.20        702.54         9.72 o                         
   1   5   7         75.05         71.96         1.75 o                         
   2   5   7         37.28         30.08         1.60 o                         
   3   5   7        139.30        136.38         2.84 o                         
   4   5   7        276.26        277.03         5.29 o                         
   5   5   7         48.95         36.33         1.48 o                         
   6   5   7        310.98        310.21         8.85 o                         
   7   5   7          6.17          3.86         1.63 o                         
   8   5   7        158.61        203.79        11.63 o                         
   9   5   7         13.81         21.51         3.84 o                         
  10   5   7         20.39         28.78         4.62 o                         
  11   5   7          7.43         19.04         4.05 o                         
  12   5   7        112.66        136.72        13.59 o                         
 -16   6   7        144.45        136.87         7.50 o                         
 -15   6   7          0.44          1.64         2.82 o                         
 -14   6   7         26.96         25.80         3.62 o                         
 -13   6   7        353.77        345.36         7.51 o                         
 -12   6   7         20.91         21.28         1.69 o                         
 -11   6   7        107.56        120.92         3.24 o                         
 -10   6   7          0.07          0.74         1.14 o                         
  -9   6   7        165.23        151.97         2.78 o                         
  -8   6   7        125.83        109.29         2.24 o                         
  -7   6   7        558.61        558.66         7.43 o                         
  -6   6   7          2.43          4.40         0.77 o                         
  -5   6   7          5.76          7.25         0.66 o                         
  -4   6   7        356.67        318.21         4.28 o                         
  -3   6   7        265.34        268.90         5.79 o                         
  -2   6   7          6.34          7.40         0.94 o                         
  -1   6   7        866.68        879.40        13.41 o                         
   0   6   7          0.17          1.45         0.81 o                         
   1   6   7        415.92        405.57         7.83 o                         
   2   6   7         31.43         30.36         1.91 o                         
   3   6   7        137.09        149.55         3.74 o                         
   4   6   7          0.17          1.38         1.37 o                         
   5   6   7         63.19         69.42         2.97 o                         
   6   6   7         45.58         44.88         2.74 o                         
   7   6   7         24.45         25.40         2.86 o                         
   8   6   7         47.17         45.88         4.59 o                         
   9   6   7         10.77         15.76         3.79 o                         
  10   6   7         19.92         28.61         6.91 o                         
  11   6   7          9.75         11.71         5.26 o                         
  12   6   7          7.10         16.15         8.06 o                         
 -15   7   7         44.89         59.09         8.50 o                         
 -14   7   7          4.01          4.19         3.48 o                         
 -13   7   7        121.49        130.56         5.66 o                         
 -12   7   7         14.46         15.91         2.68 o                         
 -11   7   7          1.97          0.11         2.55 o                         
 -10   7   7         25.20         23.00         2.58 o                         
  -9   7   7        335.95        318.49         5.95 o                         
  -8   7   7         17.41         14.38         1.27 o                         
  -7   7   7         25.59         30.99         1.14 o                         
  -6   7   7        810.90        793.70         9.92 o                         
  -5   7   7         19.08         18.43         0.92 o                         
  -4   7   7        371.90        346.68         4.69 o                         
  -3   7   7         40.23         51.01         1.69 o                         
  -2   7   7         69.36         67.36         1.89 o                         
  -1   7   7         64.13         80.82         2.01 o                         
   0   7   7          0.70          5.37         1.03 o                         
   1   7   7         86.95         81.88         2.21 o                         
   2   7   7         13.95         15.50         1.85 o                         
   3   7   7         28.09         30.24         2.25 o                         
   4   7   7         92.11         89.97         3.79 o                         
   5   7   7         75.97         80.19         3.68 o                         
   6   7   7        120.28        127.13         5.55 o                         
   7   7   7         17.33         22.02         4.27 o                         
   8   7   7         64.51         62.82         5.23 o                         
   9   7   7          0.54         -0.66         3.52 o                         
  10   7   7          0.17          6.51         4.58 o                         
  11   7   7          0.19         -4.41         8.27 o                         
 -14   8   7         14.22          7.12         7.18 o                         
 -13   8   7        134.50        142.32         9.41 o                         
 -12   8   7          3.56          4.18         3.24 o                         
 -11   8   7          9.83          5.97         4.08 o                         
 -10   8   7        257.24        213.79         9.56 o                         
  -9   8   7         10.50          6.99         2.73 o                         
  -8   8   7          7.54          8.38         2.69 o                         
  -7   8   7         51.57         42.84         3.48 o                         
  -6   8   7        128.71        140.77         5.86 o                         
  -5   8   7         61.62         57.67         4.27 o                         
  -4   8   7         28.79         28.59         2.72 o                         
  -3   8   7         88.18         91.40         3.97 o                         
  -2   8   7          0.00         -0.48         2.07 o                         
  -1   8   7        109.22        114.43         5.10 o                         
   0   8   7          7.33          5.76         2.17 o                         
   1   8   7         18.16         21.21         2.54 o                         
   2   8   7        104.80        101.46         4.63 o                         
   3   8   7         20.80         26.85         3.05 o                         
   4   8   7         22.68         23.47         2.68 o                         
   5   8   7        134.52        147.14         5.39 o                         
   6   8   7         39.54         46.37         3.63 o                         
   7   8   7          0.03          0.81         3.25 o                         
   8   8   7          0.27         -4.68         6.26 o                         
 -11   9   7          1.50         -0.61         3.42 o                         
 -10   9   7         14.88          7.57         3.58 o                         
  -9   9   7         15.61         29.03         3.92 o                         
  -8   9   7         30.50         30.94         4.70 o                         
  -7   9   7         77.34         83.54         4.75 o                         
  -6   9   7        173.51        171.52         6.95 o                         
  -5   9   7         22.58         26.12         2.78 o                         
  -4   9   7          2.71          7.49         2.92 o                         
  -3   9   7         54.65         57.84         3.89 o                         
  -2   9   7         12.96         17.88         3.48 o                         
  -1   9   7          9.13         18.88         2.75 o                         
   0   9   7          0.60          0.93         2.30 o                         
   1   9   7         54.84         49.21         3.56 o                         
   2   9   7          2.10          2.05         2.41 o                         
   3   9   7          5.63         -0.66         2.91 o                         
   4   9   7         50.57         49.51         4.28 o                         
   5   9   7        212.80        245.10        10.22 o                         
   6   9   7         39.65         38.96         5.13 o                         
   7   9   7         21.74         16.70         6.17 o                         
  -9  10   7         13.35         13.29         6.57 o                         
  -8  10   7        205.86        192.61        11.19 o                         
  -7  10   7         19.06         32.73         3.33 o                         
  -6  10   7         11.61         14.84         2.86 o                         
  -5  10   7          3.52          4.19         2.94 o                         
  -4  10   7          1.43          6.34         3.39 o                         
  -3  10   7         38.37         42.86         4.00 o                         
  -2  10   7         75.60         85.37         4.88 o                         
  -1  10   7          8.34          6.52         2.73 o                         
   0  10   7         12.40          8.81         2.86 o                         
   1  10   7         12.42          4.61         2.67 o                         
   2  10   7         41.85         38.83         4.67 o                         
   3  10   7          2.50          0.51         3.22 o                         
   4  10   7         65.18         60.61         8.03 o                         
   5  10   7         13.54         13.91         6.25 o                         
   6  10   7          0.85          3.31         6.30 o                         
  -3  11   7          1.96          1.76         5.44 o                         
  -2  11   7          1.17          5.23         6.33 o                         
  -1  11   7          1.86         -0.85         6.11 o                         
   0  11   7          2.30          7.66         6.11 o                         
   1  11   7         46.26         37.92         7.54 o                         
   2  11   7         56.58         48.39         8.21 o                         
 -18   0   8        165.03        148.17        14.60 o                         
 -17   0   8         53.83         45.92         8.06 o                         
 -16   0   8        109.75         91.55         7.25 o                         
 -15   0   8        243.06        253.44        25.82 o                         
 -14   0   8         20.81         18.65         2.47 o                         
 -13   0   8         38.50         34.05         1.96 o                         
 -12   0   8         52.23         44.18         1.51 o                         
 -11   0   8        185.54        166.78         4.37 o                         
 -10   0   8         10.31         11.94         0.92 o                         
  -9   0   8       1630.47       1653.74        28.19 o                         
  -8   0   8         16.19         12.14         1.10 o                         
  -7   0   8         54.54         51.96         1.48 o                         
  -6   0   8         60.87         57.07         1.58 o                         
  -5   0   8       3772.35       4116.92        61.81 o                         
  -4   0   8        154.19        189.36         4.01 o                         
  -3   0   8        334.25        354.04         7.30 o                         
  -2   0   8        195.93        156.62         4.91 o                         
  -1   0   8        134.63        118.72         2.57 o                         
   0   0   8          3.52          4.99         0.72 o                         
   1   0   8          0.03          1.34         0.97 o                         
   2   0   8          6.02         10.62         1.62 o                         
   3   0   8        522.24        483.91        12.01 o                         
   4   0   8        330.94        288.35         6.97 o                         
   5   0   8        992.47       1120.18        19.65 o                         
   6   0   8         19.16         18.75         1.49 o                         
   7   0   8        804.75        687.53        13.35 o                         
   8   0   8        107.54        116.20         3.62 o                         
   9   0   8        302.15        286.89         6.78 o                         
  10   0   8          1.10          1.92         3.27 o                         
  11   0   8         37.78         36.70         5.92 o                         
  12   0   8          0.08          0.34         3.41 o                         
  13   0   8          1.31          2.44         4.82 o                         
 -18   1   8          9.52         14.76         3.10 o                         
 -17   1   8          0.02          0.88         2.60 o                         
 -16   1   8          4.70          5.97         2.42 o                         
 -15   1   8        121.08        105.76         5.94 o                         
 -14   1   8          1.27         -0.57         1.20 o                         
 -13   1   8        585.75        541.47         7.31 o                         
 -12   1   8        425.29        375.62         5.75 o                         
 -11   1   8         17.55         20.13         1.13 o                         
 -10   1   8        212.08        206.29         3.28 o                         
  -9   1   8        677.82        643.21         8.22 o                         
  -8   1   8         15.41         14.31         0.79 o                         
  -7   1   8          0.56          2.42         0.68 o                         
  -6   1   8        120.81        134.03         2.04 o                         
  -5   1   8          4.03          8.73         0.55 o                         
  -4   1   8       1395.07       1407.75        15.60 o                         
  -3   1   8       1304.31       1377.86        15.67 o                         
  -2   1   8        385.17        350.91         4.33 o                         
  -1   1   8         44.88         40.68         1.89 o                         
   0   1   8        225.94        214.24         3.06 o                         
   1   1   8         33.53         45.24         0.92 o                         
   2   1   8         30.03         38.13         0.88 o                         
   3   1   8         31.37         33.00         0.79 o                         
   4   1   8        157.61        163.97         2.68 o                         
   5   1   8          8.12          6.96         0.93 o                         
   6   1   8        299.21        265.53         4.12 o                         
   7   1   8          3.64          3.80         1.06 o                         
   8   1   8        432.79        429.14         6.28 o                         
   9   1   8         70.04         60.40         2.12 o                         
  10   1   8          0.35          1.96         2.24 o                         
  11   1   8         40.43         52.42         3.79 o                         
  12   1   8         12.27          8.35         2.66 o                         
  13   1   8          0.06          2.20         3.17 o                         
 -18   2   8          6.29         12.42         3.27 o                         
 -17   2   8         31.67         29.07         3.57 o                         
 -16   2   8         42.99         44.83         4.60 o                         
 -15   2   8         33.19         37.70         3.42 o                         
 -14   2   8         21.06         19.20         1.54 o                         
 -13   2   8          0.88          1.01         1.15 o                         
 -12   2   8         45.13         45.84         1.68 o                         
 -11   2   8          0.17          1.18         1.03 o                         
 -10   2   8         27.77         31.00         1.31 o                         
  -9   2   8        366.83        414.49         7.14 o                         
  -8   2   8         60.15         61.33         1.66 o                         
  -7   2   8          6.40          4.44         0.67 o                         
  -6   2   8         70.03         92.53         1.49 o                         
  -5   2   8         66.54         90.80         1.49 o                         
  -4   2   8         75.41         88.86         1.34 o                         
  -3   2   8        536.79        543.08         5.80 o                         
  -2   2   8        898.79        833.46         8.32 o                         
  -1   2   8       1223.71       1251.21        12.82 o                         
   0   2   8        769.17        700.94         7.32 o                         
   1   2   8        303.98        281.69         5.32 o                         
   2   2   8         46.12         49.50         1.03 o                         
   3   2   8         45.78         51.45         1.09 o                         
   4   2   8          9.94          9.59         0.71 o                         
   5   2   8        101.23         96.82         1.92 o                         
   6   2   8         76.32         73.88         1.97 o                         
   7   2   8          0.01          0.84         1.51 o                         
   8   2   8         96.76         90.05         3.01 o                         
   9   2   8         71.46         58.27         4.56 o                         
  10   2   8         90.80         96.95         5.23 o                         
  11   2   8          5.60          2.88         2.55 o                         
  12   2   8         13.68         10.11         2.92 o                         
  13   2   8          5.45          9.50         7.16 o                         
  14   2   8         48.80         53.22         9.64 o                         
 -18   3   8        224.31        248.35        11.11 o                         
 -17   3   8         30.27         30.22         4.19 o                         
 -16   3   8          2.81          7.29         3.62 o                         
 -15   3   8         27.21         41.55         4.51 o                         
 -14   3   8         12.91          9.62         1.96 o                         
 -13   3   8          0.00         -0.57         1.41 o                         
 -12   3   8          4.32          3.62         1.06 o                         
 -11   3   8          6.78          6.41         1.04 o                         
 -10   3   8        265.60        276.64         4.63 o                         
  -9   3   8        296.32        296.74         4.82 o                         
  -8   3   8        345.92        350.58         4.70 o                         
  -7   3   8         60.12         68.97         1.43 o                         
  -6   3   8        260.27        280.96         3.85 o                         
  -5   3   8        210.55        207.09         2.87 o                         
  -4   3   8        210.22        187.01         2.49 o                         
  -3   3   8         11.43         14.45         0.54 o                         
  -2   3   8        539.25        554.92         6.25 o                         
  -1   3   8        733.94        715.39         9.49 o                         
   0   3   8          7.88         10.48         0.57 o                         
   1   3   8         25.15         26.64         0.69 o                         
   2   3   8        299.81        286.40         3.28 o                         
   3   3   8         27.08         24.88         0.70 o                         
   4   3   8        130.56        125.19         2.55 o                         
   5   3   8         40.59         38.07         1.28 o                         
   6   3   8        263.74        251.18         4.52 o                         
   7   3   8         76.59         92.90         2.86 o                         
   8   3   8         48.07         47.07         2.96 o                         
   9   3   8          0.13          1.23         2.06 o                         
  10   3   8         13.51         13.68         2.78 o                         
  11   3   8        190.09        195.81        10.37 o                         
  12   3   8         29.72         30.00         3.45 o                         
 -18   4   8         27.58         41.79         8.09 o                         
 -17   4   8         46.48         51.17         5.03 o                         
 -16   4   8          0.51          2.29         3.35 o                         
 -15   4   8         22.72         24.80         2.92 o                         
 -14   4   8        249.62        241.72         6.07 o                         
 -13   4   8         14.05         13.69         1.59 o                         
 -12   4   8        274.06        268.10         8.57 o                         
 -11   4   8          0.20          0.97         1.09 o                         
 -10   4   8         74.35         77.63         1.88 o                         
  -9   4   8        210.39        200.66         3.36 o                         
  -8   4   8         80.66         68.77         1.55 o                         
  -7   4   8        353.72        351.61         4.49 o                         
  -6   4   8         22.64         27.77         1.15 o                         
  -5   4   8        598.35        609.94         8.59 o                         
  -4   4   8        310.77        276.48         3.54 o                         
  -3   4   8        135.11        146.29         2.63 o                         
  -2   4   8        377.13        403.13         5.88 o                         
  -1   4   8        479.02        509.76         7.39 o                         
   0   4   8         72.66         87.14         2.32 o                         
   1   4   8          0.35          0.26         0.79 o                         
   2   4   8         31.45         41.26         1.27 o                         
   3   4   8         50.48         53.31         2.03 o                         
   4   4   8         12.36          8.23         1.00 o                         
   5   4   8        996.95       1017.59        26.04 o                         
   6   4   8         71.49         74.45         2.93 o                         
   7   4   8        576.43        587.89        31.02 o                         
   8   4   8         20.68         22.25         2.68 o                         
   9   4   8         30.04         28.87         4.27 o                         
  10   4   8          1.53         -0.73         2.68 o                         
  11   4   8         28.72         21.46         4.31 o                         
  12   4   8          6.64          4.46         4.09 o                         
 -18   5   8         62.95         93.70        10.95 o                         
 -17   5   8         16.89         13.84         4.58 o                         
 -16   5   8         55.39         78.27         4.98 o                         
 -15   5   8         14.96         16.80         3.18 o                         
 -14   5   8         78.28         70.42         3.90 o                         
 -13   5   8          9.32          9.20         2.04 o                         
 -12   5   8         24.45         26.21         2.35 o                         
 -11   5   8          9.22          8.15         1.31 o                         
 -10   5   8        209.83        206.26         3.92 o                         
  -9   5   8         90.17         81.47         2.11 o                         
  -8   5   8        263.44        283.57         4.47 o                         
  -7   5   8        619.72        604.24         8.43 o                         
  -6   5   8       1044.22       1034.96        12.96 o                         
  -5   5   8        388.17        409.49         5.61 o                         
  -4   5   8         17.09         14.46         1.16 o                         
  -3   5   8         21.65         13.38         0.95 o                         
  -2   5   8         45.59         47.02         1.39 o                         
  -1   5   8          5.31          8.15         0.97 o                         
   0   5   8        196.63        202.35         3.64 o                         
   1   5   8          0.54          0.31         0.94 o                         
   2   5   8         10.42         13.42         0.99 o                         
   3   5   8          2.74          6.52         0.93 o                         
   4   5   8         34.29         42.46         1.96 o                         
   5   5   8        134.03        133.32         4.22 o                         
   6   5   8        129.57        129.52         4.48 o                         
   7   5   8        389.83        396.71        11.62 o                         
   8   5   8        115.17        133.56         5.49 o                         
   9   5   8          5.46          5.21         3.08 o                         
  10   5   8         15.42         19.72         3.49 o                         
  11   5   8          0.27          0.46         4.74 o                         
 -16   6   8         86.23        126.76        12.53 o                         
 -15   6   8         54.10         52.17         4.67 o                         
 -14   6   8         26.79         29.14         3.41 o                         
 -13   6   8          7.77         11.46         1.66 o                         
 -12   6   8          2.69          2.30         1.35 o                         
 -11   6   8          5.17          9.01         1.33 o                         
 -10   6   8        221.90        209.51         4.46 o                         
  -9   6   8         51.53         43.80         1.69 o                         
  -8   6   8         31.69         27.75         1.36 o                         
  -7   6   8         96.40         88.86         1.82 o                         
  -6   6   8        447.01        491.41         7.70 o                         
  -5   6   8        112.92        100.37         2.05 o                         
  -4   6   8       1447.50       1441.73        31.88 o                         
  -3   6   8          0.99          3.92         1.20 o                         
  -2   6   8        104.05        103.92         2.72 o                         
  -1   6   8         59.42         58.03         2.28 o                         
   0   6   8         71.78         89.49         2.14 o                         
   1   6   8         59.61         63.77         2.19 o                         
   2   6   8         56.39         76.60         2.14 o                         
   3   6   8          0.17          1.90         1.39 o                         
   4   6   8        124.59        123.27         4.36 o                         
   5   6   8        208.60        227.19         6.95 o                         
   6   6   8         11.69          8.12         2.52 o                         
   7   6   8         23.38         24.85         3.32 o                         
   8   6   8         11.16          6.83         3.00 o                         
   9   6   8         29.04         41.49         4.18 o                         
  10   6   8         47.59         46.43         9.20 o                         
  11   6   8          4.63         -5.87         8.12 o                         
 -15   7   8         10.79         25.88         7.66 o                         
 -14   7   8          3.67         13.69         3.82 o                         
 -13   7   8         10.97         10.84         3.89 o                         
 -12   7   8         32.22         39.56         3.75 o                         
 -11   7   8         16.91         10.47         2.79 o                         
 -10   7   8         33.15         30.30         3.20 o                         
  -9   7   8          9.99         11.83         2.57 o                         
  -8   7   8        170.53        164.17         5.74 o                         
  -7   7   8        183.09        150.19         5.32 o                         
  -6   7   8        532.84        564.94        11.53 o                         
  -5   7   8         32.24         28.73         2.07 o                         
  -4   7   8        105.50        101.33         3.09 o                         
  -3   7   8         15.79         11.63         1.30 o                         
  -2   7   8         13.25         13.14         1.47 o                         
  -1   7   8         36.36         30.45         1.65 o                         
   0   7   8        303.84        294.17         6.80 o                         
   1   7   8          6.14         15.11         1.53 o                         
   2   7   8         46.07         48.22         2.63 o                         
   3   7   8         15.14         18.40         2.13 o                         
   4   7   8         98.62         95.27         3.98 o                         
   5   7   8        148.33        163.46         8.43 o                         
   6   7   8          6.13          5.17         2.62 o                         
   7   7   8          6.68          2.02         3.56 o                         
   8   7   8          6.46         20.15         3.99 o                         
   9   7   8          6.34          7.36         3.95 o                         
  10   7   8          3.25         -3.31         7.82 o                         
 -13   8   8         23.51         41.92         5.87 o                         
 -12   8   8          2.22          5.72         3.73 o                         
 -11   8   8          1.87          0.89         3.60 o                         
 -10   8   8          3.87          2.54         2.91 o                         
  -9   8   8        208.59        207.90         7.94 o                         
  -8   8   8         37.73         34.35         3.39 o                         
  -7   8   8        141.22        135.88         5.93 o                         
  -6   8   8         62.32         59.48         4.42 o                         
  -5   8   8          0.02          1.56         2.47 o                         
  -4   8   8         19.10         23.07         2.42 o                         
  -3   8   8         43.73         35.83         3.12 o                         
  -2   8   8          0.97          3.60         2.19 o                         
  -1   8   8         98.20         81.33         5.88 o                         
   0   8   8         63.21         53.80         3.49 o                         
   1   8   8          0.74          2.97         2.07 o                         
   2   8   8         42.37         43.99         3.13 o                         
   3   8   8          0.83          0.50         1.98 o                         
   4   8   8          0.34          2.04         2.42 o                         
   5   8   8         22.19         26.51         3.67 o                         
   6   8   8         80.56         87.79         7.57 o                         
   7   8   8          5.17          9.49         5.17 o                         
   8   8   8          1.78          4.96         7.15 o                         
 -11   9   8          0.04         -0.91         6.26 o                         
 -10   9   8        154.30        156.15         7.10 o                         
  -9   9   8        370.87        387.11        15.05 o                         
  -8   9   8        119.43        139.49         6.97 o                         
  -7   9   8         31.59         20.80         3.60 o                         
  -6   9   8          4.55          7.22         2.65 o                         
  -5   9   8         64.90         65.06         4.71 o                         
  -4   9   8          0.13          4.20         2.60 o                         
  -3   9   8          0.43          1.26         2.47 o                         
  -2   9   8          1.54          0.31         2.34 o                         
  -1   9   8         26.98         27.56         3.61 o                         
   0   9   8         20.94         25.97         3.03 o                         
   1   9   8          5.91          8.83         2.59 o                         
   2   9   8        143.56        144.03         7.11 o                         
   3   9   8        165.90        175.49         6.94 o                         
   4   9   8         31.89         28.32         4.92 o                         
   5   9   8         62.07         73.40         9.79 o                         
  -9  10   8         46.68         52.70         8.49 o                         
  -8  10   8        408.54        461.57        28.89 o                         
  -7  10   8          3.41          2.61         6.84 o                         
  -6  10   8          5.93          2.32         3.11 o                         
  -5  10   8          2.20          0.13         3.31 o                         
  -4  10   8         56.02         50.85         5.46 o                         
  -3  10   8          2.94          2.68         2.98 o                         
  -2  10   8          0.04         -2.23         2.86 o                         
  -1  10   8         81.80         89.16         5.05 o                         
   0  10   8          5.36          7.72         2.94 o                         
   1  10   8        274.40        283.07        11.50 o                         
   2  10   8         61.82         65.35         6.42 o                         
   3  10   8         36.93         43.36        11.18 o                         
   4  10   8        108.93        127.28        12.44 o                         
   5  10   8          2.99          9.98         6.36 o                         
  -3  11   8          8.68         15.81         7.09 o                         
  -2  11   8          6.61          3.44         6.20 o                         
  -1  11   8         48.26         67.03         9.37 o                         
   0  11   8          1.42         -0.85         6.05 o                         
 -18   1   9         10.51         10.42         2.90 o                         
 -17   1   9        153.62        150.93         6.16 o                         
 -16   1   9          0.47          2.80         3.11 o                         
 -15   1   9         58.91         52.88         3.25 o                         
 -14   1   9         58.67         58.90         2.74 o                         
 -13   1   9        267.58        284.61         4.82 o                         
 -12   1   9         67.19         63.95         1.70 o                         
 -11   1   9         11.55         14.61         0.97 o                         
 -10   1   9         23.14         27.32         1.08 o                         
  -9   1   9         68.63         61.34         1.47 o                         
  -8   1   9         13.60          6.13         0.82 o                         
  -7   1   9        959.96        972.93        13.09 o                         
  -6   1   9          0.02          0.67         0.59 o                         
  -5   1   9        797.82        828.22         9.22 o                         
  -4   1   9        375.36        382.01         4.62 o                         
  -3   1   9        106.12        117.76         1.76 o                         
  -2   1   9        224.33        202.89         2.67 o                         
  -1   1   9         16.80         19.20         1.29 o                         
   0   1   9        214.44        204.13         3.13 o                         
   1   1   9        618.88        594.06         7.47 o                         
   2   1   9        211.10        198.61         3.11 o                         
   3   1   9         87.77         86.74         1.77 o                         
   4   1   9        324.72        321.94         6.98 o                         
   5   1   9         98.61        111.77         2.67 o                         
   6   1   9         33.57         36.73         1.41 o                         
   7   1   9         33.94         30.81         1.43 o                         
   8   1   9         36.95         45.91         2.21 o                         
   9   1   9         14.58         14.42         3.09 o                         
  10   1   9         15.07          8.34         3.93 o                         
  11   1   9          0.82         -2.65         2.65 o                         
  12   1   9         16.95         15.46         3.50 o                         
  13   1   9         18.91         27.74         8.45 o                         
 -18   2   9         27.28         35.40         4.45 o                         
 -17   2   9         10.75          7.87         3.12 o                         
 -16   2   9          3.83          0.60         3.27 o                         
 -15   2   9        190.21        188.83         7.44 o                         
 -14   2   9         81.55         81.49         3.01 o                         
 -13   2   9         20.28         21.58         1.47 o                         
 -12   2   9        533.73        532.53         8.12 o                         
 -11   2   9        148.59        160.66         2.88 o                         
 -10   2   9         43.84         43.47         1.51 o                         
  -9   2   9         68.36         80.03         1.96 o                         
  -8   2   9        380.08        360.21         5.22 o                         
  -7   2   9         62.57         66.45         1.39 o                         
  -6   2   9       1880.84       1860.47        21.07 o                         
  -5   2   9        140.99        134.20         2.04 o                         
  -4   2   9        456.26        453.74         5.07 o                         
  -3   2   9        113.38        112.12         1.97 o                         
  -2   2   9        587.66        560.71         6.29 o                         
  -1   2   9         15.67         13.89         0.85 o                         
   0   2   9        619.85        563.75         6.75 o                         
   1   2   9        248.56        239.22         3.49 o                         
   2   2   9         12.33         12.21         0.73 o                         
   3   2   9        770.28        719.81         9.28 o                         
   4   2   9         42.61         40.44         1.34 o                         
   5   2   9         58.07         50.39         2.07 o                         
   6   2   9        544.00        577.17        11.77 o                         
   7   2   9        240.59        238.06         5.61 o                         
   8   2   9         10.50         17.95         3.31 o                         
   9   2   9          2.41          3.59         2.67 o                         
  10   2   9         20.37         25.61         3.71 o                         
  11   2   9         64.30         72.73         5.07 o                         
  12   2   9         15.59         23.04         7.63 o                         
  13   2   9         27.79         32.88         8.61 o                         
 -18   3   9         26.40         38.62         7.91 o                         
 -17   3   9         13.39         11.95         4.38 o                         
 -16   3   9          7.24          3.77         3.17 o                         
 -15   3   9         93.09         84.91         4.90 o                         
 -14   3   9        117.30        103.55         3.17 o                         
 -13   3   9        115.52        109.28         3.66 o                         
 -12   3   9         41.70         42.56         1.63 o                         
 -11   3   9        192.47        186.74         4.27 o                         
 -10   3   9          3.99          7.11         1.24 o                         
  -9   3   9          2.94          3.46         0.89 o                         
  -8   3   9       1180.72       1119.85        14.61 o                         
  -7   3   9        497.31        486.20         6.67 o                         
  -6   3   9         18.03         13.94         0.74 o                         
  -5   3   9         70.35         71.62         1.41 o                         
  -4   3   9        404.53        435.77         5.68 o                         
  -3   3   9         46.99         50.68         0.97 o                         
  -2   3   9        154.74        134.99         3.21 o                         
  -1   3   9          0.65          0.72         0.49 o                         
   0   3   9          9.40          7.76         0.48 o                         
   1   3   9        146.28        156.43         2.71 o                         
   2   3   9        293.60        273.20         4.14 o                         
   3   3   9        553.38        501.54         8.21 o                         
   4   3   9        497.32        497.12         8.33 o                         
   5   3   9        174.22        170.41         4.28 o                         
   6   3   9          2.74          7.51         1.61 o                         
   7   3   9         72.43         75.48         4.46 o                         
   8   3   9         22.67         15.82         2.41 o                         
   9   3   9         13.89         10.41         2.47 o                         
  10   3   9         16.41         25.18         4.00 o                         
  11   3   9          0.94          1.80         3.25 o                         
  12   3   9         13.74         21.81         8.03 o                         
 -18   4   9         30.95         29.50         7.79 o                         
 -17   4   9          4.29          8.81         3.82 o                         
 -16   4   9          0.02          5.35         3.52 o                         
 -15   4   9         12.36         12.73         3.27 o                         
 -14   4   9          6.64          9.57         2.70 o                         
 -13   4   9         17.89         19.32         4.17 o                         
 -12   4   9        273.62        226.87        10.27 o                         
 -11   4   9          2.82          4.17         1.12 o                         
 -10   4   9        338.66        327.99         4.88 o                         
  -9   4   9          3.38          3.36         0.94 o                         
  -8   4   9        410.05        396.50         5.45 o                         
  -7   4   9        544.51        529.54         6.90 o                         
  -6   4   9         13.66          8.08         0.66 o                         
  -5   4   9        253.28        253.18         4.04 o                         
  -4   4   9         19.75         16.96         0.72 o                         
  -3   4   9          9.14         12.50         0.97 o                         
  -2   4   9         38.48         32.62         1.24 o                         
  -1   4   9         28.04         21.65         1.21 o                         
   0   4   9          2.59          2.18         0.93 o                         
   1   4   9          0.10         -0.18         0.83 o                         
   2   4   9        285.94        260.64         4.37 o                         
   3   4   9          0.18          0.71         0.87 o                         
   4   4   9       1165.10       1167.57        17.79 o                         
   5   4   9         15.22         17.36         1.75 o                         
   6   4   9         43.44         40.21         3.52 o                         
   7   4   9         54.26         61.47         4.15 o                         
   8   4   9         10.23         19.07         2.79 o                         
   9   4   9          0.46          2.06         2.67 o                         
  10   4   9         11.00          8.62         2.90 o                         
  11   4   9         23.71         35.78         4.92 o                         
 -18   5   9         70.86         67.33         9.31 o                         
 -17   5   9          6.25          3.92         4.10 o                         
 -16   5   9         14.60         18.13         3.42 o                         
 -15   5   9          9.37          5.22         3.30 o                         
 -14   5   9         40.58         49.72         3.08 o                         
 -13   5   9         74.64         67.19         3.38 o                         
 -12   5   9         18.64         15.35         1.74 o                         
 -11   5   9          0.00          1.29         1.41 o                         
 -10   5   9         89.97         90.25         3.45 o                         
  -9   5   9        870.18        858.98        11.99 o                         
  -8   5   9        929.95        939.97        12.51 o                         
  -7   5   9        970.10        946.31        15.42 o                         
  -6   5   9        577.44        565.81         9.11 o                         
  -5   5   9        550.42        521.44         8.79 o                         
  -4   5   9         10.79          8.82         1.08 o                         
  -3   5   9         27.98         33.03         1.37 o                         
  -2   5   9        104.53        101.65         2.47 o                         
  -1   5   9         18.16         16.39         1.19 o                         
   0   5   9         32.35         38.97         1.56 o                         
   1   5   9        103.52         86.07         2.33 o                         
   2   5   9        119.61        130.90         3.22 o                         
   3   5   9         45.52         42.86         3.00 o                         
   4   5   9        482.96        455.12        10.76 o                         
   5   5   9          5.03          0.52         2.46 o                         
   6   5   9        108.15         98.34         5.07 o                         
   7   5   9          7.55         13.46         2.67 o                         
   8   5   9         18.71         15.72         3.21 o                         
   9   5   9         17.41         22.13         3.75 o                         
  10   5   9          1.43         -0.99         4.84 o                         
 -16   6   9         17.86         27.31         7.48 o                         
 -15   6   9         32.35         32.73         5.63 o                         
 -14   6   9         59.24         58.41         4.63 o                         
 -13   6   9        396.18        410.97        14.61 o                         
 -12   6   9         24.15         22.27         2.72 o                         
 -11   6   9         39.52         45.20         3.41 o                         
 -10   6   9          8.09          6.85         2.18 o                         
  -9   6   9        482.79        469.17         9.72 o                         
  -8   6   9         14.07         19.62         1.25 o                         
  -7   6   9         79.76         66.77         1.82 o                         
  -6   6   9        180.98        178.51         3.87 o                         
  -5   6   9         61.06         57.08         2.70 o                         
  -4   6   9        131.12        123.60         2.74 o                         
  -3   6   9        218.79        230.08         4.43 o                         
  -2   6   9          1.45          4.12         1.11 o                         
  -1   6   9         11.75         12.21         1.13 o                         
   0   6   9         38.85         40.24         1.56 o                         
   1   6   9         37.05         40.69         1.95 o                         
   2   6   9          0.39          0.15         1.53 o                         
   3   6   9          3.09          4.45         1.53 o                         
   4   6   9          8.28          8.51         2.82 o                         
   5   6   9          6.83          5.94         2.66 o                         
   6   6   9          0.09          5.00         3.14 o                         
   7   6   9          3.90         12.48         3.62 o                         
   8   6   9         20.82         28.83         3.81 o                         
   9   6   9         23.02         18.96         5.51 o                         
  10   6   9         46.12         85.64        12.35 o                         
 -14   7   9          5.15          1.82         3.33 o                         
 -13   7   9         98.04         94.89         4.86 o                         
 -12   7   9          3.11          7.07         3.92 o                         
 -11   7   9         14.38         20.34         5.19 o                         
 -10   7   9         32.19         37.10         3.94 o                         
  -9   7   9         10.49          9.47         2.96 o                         
  -8   7   9         13.97          8.36         2.93 o                         
  -7   7   9          6.14          7.14         2.51 o                         
  -6   7   9         21.94         22.04         2.54 o                         
  -5   7   9         42.08         38.17         2.63 o                         
  -4   7   9         52.84         48.08         2.78 o                         
  -3   7   9          0.73          1.76         1.52 o                         
  -2   7   9        101.05         98.48         3.93 o                         
  -1   7   9         55.23         65.17         2.87 o                         
   0   7   9         12.56          9.74         1.54 o                         
   1   7   9        118.94        121.82         3.78 o                         
   2   7   9         64.73         64.68         3.61 o                         
   3   7   9         74.97         74.80         4.20 o                         
   4   7   9         10.67         19.81         4.69 o                         
   5   7   9         22.84         21.87         3.07 o                         
   6   7   9          3.94         -0.24         3.23 o                         
   7   7   9         23.46         37.65         5.03 o                         
   8   7   9          0.15         -5.08         7.24 o                         
 -12   8   9         77.25         95.87         8.22 o                         
 -11   8   9         74.38         83.37         5.06 o                         
 -10   8   9         29.32         41.24         3.87 o                         
  -9   8   9         38.00         38.92         7.91 o                         
  -8   8   9         18.42         23.18         3.18 o                         
  -7   8   9         19.21         22.38         3.02 o                         
  -6   8   9        305.06        296.31        13.00 o                         
  -5   8   9         48.85         49.01         3.72 o                         
  -4   8   9        186.61        193.89         7.25 o                         
  -3   8   9         13.58          9.02         3.21 o                         
  -2   8   9         68.91         65.94         3.89 o                         
  -1   8   9         16.41         16.10         2.54 o                         
   0   8   9        120.35        113.67         5.65 o                         
   1   8   9         18.53         20.87         2.61 o                         
   2   8   9          0.02         -0.24         2.23 o                         
   3   8   9          0.78          5.47         3.02 o                         
   4   8   9         33.76         33.54         3.93 o                         
   5   8   9          3.65          6.73         3.05 o                         
   6   8   9         43.39         36.96         5.68 o                         
   7   8   9          1.85          1.00         6.90 o                         
 -10   9   9         17.69         25.03         5.03 o                         
  -9   9   9         18.76         15.48         3.31 o                         
  -8   9   9         53.05         52.43         4.20 o                         
  -7   9   9          0.84          0.88         2.84 o                         
  -6   9   9         57.45         63.31         6.37 o                         
  -5   9   9        127.07        116.26         6.11 o                         
  -4   9   9          6.16         -0.07         2.78 o                         
  -3   9   9         61.29         56.44         4.57 o                         
  -2   9   9         52.72         54.37         3.97 o                         
  -1   9   9         12.83         17.77         2.86 o                         
   0   9   9          0.22          3.42         2.45 o                         
   1   9   9          3.49          4.07         2.41 o                         
   2   9   9         75.55         84.23         5.39 o                         
   3   9   9         23.69         19.28         4.40 o                         
   4   9   9        135.74        151.24         9.44 o                         
  -7  10   9         23.94         31.08         8.00 o                         
  -6  10   9         16.35         18.92         6.57 o                         
  -5  10   9         82.62        115.32         8.29 o                         
  -4  10   9         42.08         35.72         3.87 o                         
  -3  10   9          0.20          0.76         2.85 o                         
  -2  10   9          8.36         11.05         2.96 o                         
  -1  10   9         12.47         11.72         4.16 o                         
   0  10   9          1.28          6.98         3.31 o                         
   1  10   9          1.93         -0.03         3.39 o                         
   2  10   9         24.30         31.67         8.83 o                         
   3  10   9         12.41         11.95         6.20 o                         
   4  10   9          8.59         10.89         6.36 o                         
  -2  11   9          3.81         15.33         6.54 o                         
 -18   0  10         28.92         41.47         6.76 o                         
 -17   0  10         18.95         24.62         4.16 o                         
 -16   0  10         41.38         48.81         4.77 o                         
 -15   0  10          5.40          3.44         3.93 o                         
 -14   0  10          0.25         -0.88         5.02 o                         
 -13   0  10         75.21         65.50         2.76 o                         
 -12   0  10         47.91         50.86         3.44 o                         
 -11   0  10        122.51        122.31         3.59 o                         
 -10   0  10        856.33        844.33        14.68 o                         
  -9   0  10          5.02          5.59         0.99 o                         
  -8   0  10         39.03         36.59         1.57 o                         
  -7   0  10        634.98        633.35        11.34 o                         
  -6   0  10        450.25        407.75         8.51 o                         
  -5   0  10          7.28          8.75         1.60 o                         
  -4   0  10        112.33        122.60         2.98 o                         
  -3   0  10         67.43         80.45         4.37 o                         
  -2   0  10          2.36          5.40         0.89 o                         
  -1   0  10       1276.38       1224.37        23.73 o                         
   0   0  10          0.00          2.65         1.30 o                         
   1   0  10         11.09         10.01         2.32 o                         
   2   0  10       1347.34       1266.78        32.80 o                         
   3   0  10        120.16        136.94         5.14 o                         
   4   0  10         63.09         70.96         3.03 o                         
   5   0  10         74.17         93.38         3.81 o                         
   6   0  10        400.93        381.57         7.78 o                         
   7   0  10        259.06        274.06         6.13 o                         
   8   0  10         26.17         34.81         4.17 o                         
   9   0  10          7.35         13.98         5.88 o                         
  10   0  10          0.72          0.00         4.91 o                         
  11   0  10          1.15          4.23         3.88 o                         
 -19   1  10          0.08         -2.13         6.78 o                         
 -18   1  10          9.14         11.73         3.00 o                         
 -17   1  10         15.95         18.97         3.49 o                         
 -16   1  10          0.02          2.18         2.33 o                         
 -15   1  10        148.67        140.14         7.03 o                         
 -14   1  10          5.86          5.71         2.24 o                         
 -13   1  10         42.56         37.32         1.66 o                         
 -12   1  10         90.71         84.46         2.05 o                         
 -11   1  10        399.24        376.21         5.30 o                         
 -10   1  10        575.74        540.11         7.14 o                         
  -9   1  10        561.01        534.78         7.22 o                         
  -8   1  10        311.46        315.62         5.21 o                         
  -7   1  10        355.24        355.76         4.90 o                         
  -6   1  10        443.01        453.32         5.34 o                         
  -5   1  10         15.77         18.82         0.71 o                         
  -4   1  10         28.97         33.42         0.88 o                         
  -3   1  10          7.57          9.41         0.61 o                         
  -2   1  10         11.70          7.32         0.60 o                         
  -1   1  10         39.24         31.72         1.11 o                         
   0   1  10        230.54        213.25         3.17 o                         
   1   1  10         36.84         39.92         1.32 o                         
   2   1  10         64.43         66.02         1.72 o                         
   3   1  10       1109.16       1116.74        14.62 o                         
   4   1  10        184.29        173.79         3.04 o                         
   5   1  10          3.40          1.89         1.58 o                         
   6   1  10         16.74         21.83         2.54 o                         
   7   1  10         41.47         44.98         2.11 o                         
   8   1  10         23.70         29.90         3.48 o                         
   9   1  10          0.15          1.93         2.67 o                         
  10   1  10          2.63          3.87         3.02 o                         
  11   1  10         14.80         22.43         3.88 o                         
  12   1  10          1.35         -3.28         7.63 o                         
 -18   2  10         31.66         35.79         5.82 o                         
 -17   2  10          3.88          3.37         3.03 o                         
 -16   2  10          4.40          6.61         2.88 o                         
 -15   2  10        282.21        280.04         8.90 o                         
 -14   2  10         52.07         56.46         3.90 o                         
 -13   2  10         54.77         56.60         2.43 o                         
 -12   2  10        168.07        166.31         3.08 o                         
 -11   2  10       1023.11        977.96        12.64 o                         
 -10   2  10         80.36         79.57         2.05 o                         
  -9   2  10         68.45         61.37         1.91 o                         
  -8   2  10        151.34        147.40         2.56 o                         
  -7   2  10        847.86        878.71        10.62 o                         
  -6   2  10         59.62         66.49         1.38 o                         
  -5   2  10         97.44         84.36         1.55 o                         
  -4   2  10        156.35        143.86         2.22 o                         
  -3   2  10        448.83        448.71         5.28 o                         
  -2   2  10         32.33         34.14         0.92 o                         
  -1   2  10         13.60         15.61         0.79 o                         
   0   2  10        140.70        143.14         2.18 o                         
   1   2  10        377.72        377.83         6.04 o                         
   2   2  10        400.15        418.21         8.26 o                         
   3   2  10        452.60        461.76        10.00 o                         
   4   2  10          1.81          3.55         1.41 o                         
   5   2  10          8.17          9.27         1.62 o                         
   6   2  10         43.33         38.40         2.08 o                         
   7   2  10         39.13         34.95         4.02 o                         
   8   2  10         19.94         28.25         3.90 o                         
   9   2  10         13.12         11.46         2.76 o                         
  10   2  10         76.55         86.06         4.78 o                         
  11   2  10          0.85          5.67         4.99 o                         
  12   2  10          0.00         10.58         7.72 o                         
 -18   3  10         42.04         52.34         8.79 o                         
 -17   3  10          9.99         13.08         3.24 o                         
 -16   3  10        101.74        108.37         5.69 o                         
 -15   3  10         12.29          5.89         2.72 o                         
 -14   3  10         52.86         45.22         2.32 o                         
 -13   3  10         58.84         59.54         2.36 o                         
 -12   3  10         52.42         50.76         3.92 o                         
 -11   3  10        156.64        165.31         3.71 o                         
 -10   3  10        181.73        182.73         3.40 o                         
  -9   3  10        686.67        662.30         8.57 o                         
  -8   3  10        897.67        871.98        10.98 o                         
  -7   3  10         16.50         21.82         0.94 o                         
  -6   3  10        143.73        145.15         2.24 o                         
  -5   3  10         54.75         51.89         1.13 o                         
  -4   3  10         36.15         40.43         0.92 o                         
  -3   3  10          1.97          4.01         0.60 o                         
  -2   3  10        377.93        345.06         4.85 o                         
  -1   3  10         88.29         87.44         2.16 o                         
   0   3  10        153.40        144.74         2.85 o                         
   1   3  10          7.03          8.35         0.86 o                         
   2   3  10         64.20         63.25         2.08 o                         
   3   3  10        261.13        249.24         4.91 o                         
   4   3  10        131.90        115.32         3.07 o                         
   5   3  10        101.23         98.04         3.50 o                         
   6   3  10          1.04          0.64         2.26 o                         
   7   3  10         50.76         46.24         4.45 o                         
   8   3  10         63.79         73.73         4.69 o                         
   9   3  10          3.68          7.38         2.56 o                         
  10   3  10         12.86         13.78         3.56 o                         
  11   3  10          7.60          9.76         7.15 o                         
 -18   4  10         50.80         51.49         8.88 o                         
 -17   4  10         14.93         10.52         4.47 o                         
 -16   4  10          6.41         15.04         3.23 o                         
 -15   4  10          1.78          2.20         2.75 o                         
 -14   4  10         28.89         26.23         3.60 o                         
 -13   4  10         16.34         16.66         3.01 o                         
 -12   4  10          0.28          2.01         1.56 o                         
 -11   4  10        360.37        339.02         7.92 o                         
 -10   4  10        145.75        143.66         3.04 o                         
  -9   4  10         43.86         45.56         1.71 o                         
  -8   4  10        119.67        112.13         2.65 o                         
  -7   4  10        818.84        805.91        12.94 o                         
  -6   4  10         77.51         84.30         2.07 o                         
  -5   4  10         97.11        100.92         2.12 o                         
  -4   4  10          2.07          2.59         0.50 o                         
  -3   4  10         21.83         19.06         1.29 o                         
  -2   4  10         13.54          7.43         0.93 o                         
  -1   4  10         82.43         72.87         1.97 o                         
   0   4  10          0.56          3.08         1.04 o                         
   1   4  10         83.72         75.34         1.90 o                         
   2   4  10         37.57         33.54         1.62 o                         
   3   4  10          1.45          0.94         1.48 o                         
   4   4  10         57.77         63.92         3.32 o                         
   5   4  10        378.84        400.85        20.52 o                         
   6   4  10         47.22         28.86         3.40 o                         
   7   4  10        173.89        163.24         8.25 o                         
   8   4  10          7.20          5.20         2.79 o                         
   9   4  10          1.58          5.28         2.95 o                         
  10   4  10         46.04         60.88        11.09 o                         
 -18   5  10          4.97          1.76         6.02 o                         
 -17   5  10          0.00          4.17         5.87 o                         
 -16   5  10         19.12         16.48         3.81 o                         
 -15   5  10          2.29          3.62         2.80 o                         
 -14   5  10          0.19         -1.45         2.71 o                         
 -13   5  10         48.16         49.16         2.77 o                         
 -12   5  10         15.66         17.28         1.85 o                         
 -11   5  10          1.24          1.17         1.39 o                         
 -10   5  10         41.09         41.41         2.61 o                         
  -9   5  10        229.42        214.13         6.30 o                         
  -8   5  10         56.83         55.91         1.50 o                         
  -7   5  10        270.07        280.00         4.72 o                         
  -6   5  10        160.81        170.08         2.78 o                         
  -5   5  10         28.32         30.41         1.80 o                         
  -4   5  10         70.56         78.77         2.19 o                         
  -3   5  10         24.85         17.65         1.38 o                         
  -2   5  10         41.64         38.90         2.34 o                         
  -1   5  10         62.81         61.65         2.47 o                         
   0   5  10          8.74          7.76         1.24 o                         
   1   5  10          6.47          8.30         1.42 o                         
   2   5  10         12.97          8.13         1.70 o                         
   3   5  10          1.45          4.29         2.39 o                         
   4   5  10        241.93        248.20         9.35 o                         
   5   5  10        112.85        106.78         5.55 o                         
   6   5  10         67.48         73.85         5.31 o                         
   7   5  10         55.48         67.64         5.41 o                         
   8   5  10         14.53         16.61         4.08 o                         
   9   5  10          2.91          2.03         4.80 o                         
 -16   6  10        240.84        245.67        18.76 o                         
 -15   6  10          0.46          2.04         3.74 o                         
 -14   6  10          2.01          0.66         3.68 o                         
 -13   6  10         35.84         47.92         3.90 o                         
 -12   6  10          0.00          0.71         2.48 o                         
 -11   6  10         13.65         12.39         2.33 o                         
 -10   6  10          0.32         -1.35         2.15 o                         
  -9   6  10         61.43         70.75         3.59 o                         
  -8   6  10        246.99        256.40         9.57 o                         
  -7   6  10          0.11          3.01         2.23 o                         
  -6   6  10         58.78         38.48         2.82 o                         
  -5   6  10          3.24          0.73         1.82 o                         
  -4   6  10         14.22         25.43         2.26 o                         
  -3   6  10         99.86         84.28         2.84 o                         
  -2   6  10        495.67        459.93         9.95 o                         
  -1   6  10          0.51          0.56         1.29 o                         
   0   6  10          0.05          1.42         1.43 o                         
   1   6  10          0.09         -0.40         1.75 o                         
   2   6  10        130.76        126.13         5.51 o                         
   3   6  10          0.00          0.40         2.40 o                         
   4   6  10          2.03          1.62         2.48 o                         
   5   6  10          7.15         14.98        10.49 o                         
   6   6  10          7.38          2.65         3.96 o                         
   7   6  10          5.05          7.68         3.78 o                         
   8   6  10          2.52          4.53         4.66 o                         
 -14   7  10         19.26         11.70         5.67 o                         
 -13   7  10        114.76        157.63         8.05 o                         
 -12   7  10         22.04         26.34         4.07 o                         
 -11   7  10          3.86          8.01         4.68 o                         
 -10   7  10        144.64        160.29         7.71 o                         
  -9   7  10         69.92         61.77         4.74 o                         
  -8   7  10         19.71         22.90         3.52 o                         
  -7   7  10          2.95         -0.69         2.56 o                         
  -6   7  10         77.70         81.56         4.81 o                         
  -5   7  10          4.60          6.04         2.27 o                         
  -4   7  10         44.33         53.48         3.41 o                         
  -3   7  10        357.59        341.66         9.52 o                         
  -2   7  10         41.93         40.89         2.98 o                         
  -1   7  10        423.77        397.67         9.75 o                         
   0   7  10         32.68         41.35         2.40 o                         
   1   7  10         21.84         15.34         1.89 o                         
   2   7  10         33.96         43.76         4.06 o                         
   3   7  10         12.20         14.56         3.50 o                         
   4   7  10         28.56         34.06         3.97 o                         
   5   7  10          0.99          4.36         4.29 o                         
   6   7  10          0.41         -1.19         3.55 o                         
   7   7  10          5.48          4.08         6.93 o                         
 -12   8  10          0.76          4.97         4.65 o                         
 -11   8  10         23.91         18.73         3.39 o                         
 -10   8  10         55.88         66.64         4.58 o                         
  -9   8  10          0.41          1.33         3.91 o                         
  -8   8  10         16.93         17.87         3.08 o                         
  -7   8  10         53.70         55.21         4.53 o                         
  -6   8  10        160.89        169.60         6.77 o                         
  -5   8  10         24.04         21.08         3.48 o                         
  -4   8  10          0.34          1.10         3.02 o                         
  -3   8  10          0.02          3.21         2.19 o                         
  -2   8  10         29.85         32.11         3.04 o                         
  -1   8  10        146.23        134.16         5.02 o                         
   0   8  10         17.01         17.76         2.58 o                         
   1   8  10         29.69         30.35         4.37 o                         
   2   8  10         16.43         25.23         5.25 o                         
   3   8  10         24.91         41.26         4.32 o                         
   4   8  10         23.23         20.04         5.48 o                         
   5   8  10          1.41          1.51         4.49 o                         
   6   8  10          1.79          9.94         6.78 o                         
 -10   9  10         21.17         21.80         5.12 o                         
  -9   9  10        103.48        111.50         8.21 o                         
  -8   9  10         11.81         15.34         4.47 o                         
  -7   9  10        231.67        238.97        12.73 o                         
  -6   9  10        157.90        178.63        10.50 o                         
  -5   9  10          2.10          5.22         2.79 o                         
  -4   9  10          1.70          4.74         2.82 o                         
  -3   9  10          0.70          1.73         2.63 o                         
  -2   9  10        136.83        141.96         6.19 o                         
  -1   9  10         35.74         44.34         3.81 o                         
   0   9  10          2.37          0.24         2.83 o                         
   1   9  10          4.69          9.89         3.99 o                         
   2   9  10          3.70          7.59         4.42 o                         
   3   9  10          6.07          9.39         4.28 o                         
  -7  10  10          0.12         -2.68         6.78 o                         
  -6  10  10         66.86         77.31         9.85 o                         
  -5  10  10          3.51         -4.14         6.42 o                         
  -4  10  10         45.34         38.53         7.79 o                         
  -3  10  10         19.86         19.38         4.42 o                         
  -2  10  10          7.36         10.40         3.49 o                         
  -1  10  10         14.31          8.70         6.33 o                         
   0  10  10          5.68          7.76         5.87 o                         
 -19   1  11          3.28          7.72         7.85 o                         
 -18   1  11          1.55          2.71         3.71 o                         
 -17   1  11         64.12         80.83         5.22 o                         
 -16   1  11         29.75         51.63         4.23 o                         
 -15   1  11         74.96         84.25         4.45 o                         
 -14   1  11        274.03        287.54        11.93 o                         
 -13   1  11         26.86         28.81         1.75 o                         
 -12   1  11        971.45        967.50        12.38 o                         
 -11   1  11        741.56        810.91        10.45 o                         
 -10   1  11        184.75        190.67         3.06 o                         
  -9   1  11        964.72        970.99        13.78 o                         
  -8   1  11         86.54         78.56         1.92 o                         
  -7   1  11         11.75          9.26         0.70 o                         
  -6   1  11          1.73          2.38         0.62 o                         
  -5   1  11          0.38          1.21         0.58 o                         
  -4   1  11        112.65        104.68         1.72 o                         
  -3   1  11         32.06         28.46         0.87 o                         
  -2   1  11          2.99          3.83         0.67 o                         
  -1   1  11        104.52         96.85         1.80 o                         
   0   1  11       1292.35       1205.48        16.72 o                         
   1   1  11         30.20         31.89         1.93 o                         
   2   1  11       1247.22       1208.34        20.15 o                         
   3   1  11       1008.19       1000.46        19.03 o                         
   4   1  11          4.25          5.90         1.51 o                         
   5   1  11         31.66         29.45         1.92 o                         
   6   1  11         75.63         75.40         3.28 o                         
   7   1  11        153.67        156.09         6.32 o                         
   8   1  11          5.19          3.92         2.45 o                         
   9   1  11         11.53         15.76         3.23 o                         
  10   1  11         32.21         39.69         5.19 o                         
  11   1  11         46.60         49.33        10.31 o                         
 -18   2  11         38.55         40.64         5.87 o                         
 -17   2  11          0.52          4.07         3.13 o                         
 -16   2  11        124.97        118.75         7.37 o                         
 -15   2  11        156.87        154.33         6.80 o                         
 -14   2  11        105.90        109.88         3.83 o                         
 -13   2  11         69.76         82.97         2.67 o                         
 -12   2  11          0.41          1.80         1.15 o                         
 -11   2  11       1625.67       1622.73        23.38 o                         
 -10   2  11        431.24        436.14         7.26 o                         
  -9   2  11        680.54        683.48         9.09 o                         
  -8   2  11         63.97         70.51         1.67 o                         
  -7   2  11         48.32         48.54         1.32 o                         
  -6   2  11         11.95         10.76         0.76 o                         
  -5   2  11         13.19         13.12         0.76 o                         
  -4   2  11         47.59         35.60         1.05 o                         
  -3   2  11         53.70         59.68         1.64 o                         
  -2   2  11       1073.70       1014.24        12.16 o                         
  -1   2  11        140.52        135.14         4.79 o                         
   0   2  11          3.04          2.71         0.98 o                         
   1   2  11       1293.68       1253.69        22.01 o                         
   2   2  11        122.12        112.63         4.11 o                         
   3   2  11         44.42         38.96         1.91 o                         
   4   2  11          4.97          5.45         1.38 o                         
   5   2  11         31.88         20.56         2.08 o                         
   6   2  11          5.50         11.42         3.27 o                         
   7   2  11         11.51         12.49         3.60 o                         
   8   2  11         28.67         35.12         4.51 o                         
   9   2  11         97.59        143.01         6.91 o                         
  10   2  11         30.06         15.90         5.60 o                         
  11   2  11         21.11         28.37         8.88 o                         
 -18   3  11          0.24          2.01         4.85 o                         
 -17   3  11          0.03         -1.10         3.05 o                         
 -16   3  11         31.58         32.25         4.31 o                         
 -15   3  11         37.26         49.42         4.59 o                         
 -14   3  11         97.78         97.95         6.29 o                         
 -13   3  11        222.13        232.80         7.73 o                         
 -12   3  11        126.88        121.58         5.65 o                         
 -11   3  11        552.84        576.17        10.90 o                         
 -10   3  11        274.64        270.04         6.99 o                         
  -9   3  11          1.83          3.28         1.03 o                         
  -8   3  11         28.56         29.47         1.27 o                         
  -7   3  11        136.30        130.38         2.68 o                         
  -6   3  11         15.45         10.88         1.02 o                         
  -5   3  11         64.55         57.86         1.47 o                         
  -4   3  11          0.45          1.19         0.68 o                         
  -3   3  11         20.90         21.91         0.96 o                         
  -2   3  11        414.36        368.45         5.30 o                         
  -1   3  11        126.89        119.87         3.46 o                         
   0   3  11         51.19         52.98         2.68 o                         
   1   3  11         59.58         61.43         2.36 o                         
   2   3  11        257.02        231.35         4.72 o                         
   3   3  11          9.60         14.10         1.61 o                         
   4   3  11         13.06         11.20         1.98 o                         
   5   3  11        141.66        147.30         7.00 o                         
   6   3  11         28.40         31.67         3.12 o                         
   7   3  11         81.30         93.51         4.83 o                         
   8   3  11          0.79         -2.00         3.23 o                         
   9   3  11          0.06          0.17         3.20 o                         
  10   3  11         80.67         96.95        12.26 o                         
 -18   4  11          1.68          8.21         6.20 o                         
 -17   4  11         66.15         81.54         7.42 o                         
 -16   4  11          7.64          4.75         3.39 o                         
 -15   4  11          1.62          6.79         3.38 o                         
 -14   4  11         18.34         18.49         3.18 o                         
 -13   4  11          3.60          2.81         1.72 o                         
 -12   4  11          1.45          3.00         1.89 o                         
 -11   4  11         22.57         22.73         1.88 o                         
 -10   4  11          5.55          5.12         1.37 o                         
  -9   4  11         23.48         18.24         1.35 o                         
  -8   4  11          9.33         11.38         1.16 o                         
  -7   4  11        122.05        114.33         2.67 o                         
  -6   4  11          2.91          2.81         0.80 o                         
  -5   4  11         14.93         22.84         1.04 o                         
  -4   4  11          7.09          7.33         0.75 o                         
  -3   4  11        211.17        202.43         3.85 o                         
  -2   4  11         64.49         65.79         1.94 o                         
  -1   4  11         49.45         42.48         1.59 o                         
   0   4  11         91.22         82.03         2.62 o                         
   1   4  11        239.06        244.16         5.30 o                         
   2   4  11         33.11         33.21         2.29 o                         
   3   4  11          8.10          7.71         2.29 o                         
   4   4  11          7.04          8.03         3.13 o                         
   5   4  11        156.05        166.99         6.96 o                         
   6   4  11         70.50         68.25         4.70 o                         
   7   4  11        102.31        103.84         8.20 o                         
   8   4  11          5.00          8.42         3.68 o                         
   9   4  11         57.45         84.39        11.71 o                         
 -18   5  11         95.92        106.81        11.53 o                         
 -17   5  11          3.26          4.99         6.20 o                         
 -16   5  11         50.98         56.33         5.05 o                         
 -15   5  11          0.15          0.27         2.96 o                         
 -14   5  11         29.47         29.74         3.94 o                         
 -13   5  11         18.10         16.27         4.23 o                         
 -12   5  11          1.51          6.42         2.49 o                         
 -11   5  11        119.67        120.02         5.90 o                         
 -10   5  11         60.61         68.58         4.48 o                         
  -9   5  11         15.41         17.58         2.33 o                         
  -8   5  11        443.69        452.95        13.38 o                         
  -7   5  11         16.20         17.49         1.98 o                         
  -6   5  11        330.10        350.17         8.15 o                         
  -5   5  11         10.43          8.66         1.69 o                         
  -4   5  11          0.91          2.97         1.38 o                         
  -3   5  11         72.23         70.29         3.38 o                         
  -2   5  11         99.12         89.64         2.93 o                         
  -1   5  11          4.38          4.19         1.19 o                         
   0   5  11         11.02          8.21         1.80 o                         
   1   5  11         29.40         34.76         2.99 o                         
   2   5  11         58.56         62.31         3.85 o                         
   3   5  11          5.95         12.88         2.80 o                         
   4   5  11        105.32        101.31         6.17 o                         
   5   5  11         33.36         43.11         4.44 o                         
   6   5  11         29.59         32.64         5.13 o                         
   7   5  11         10.44          1.58         4.26 o                         
 -15   6  11          2.24          8.00         5.96 o                         
 -14   6  11         93.67         88.57         7.43 o                         
 -13   6  11         11.50         16.67         3.39 o                         
 -12   6  11          0.11          0.03         2.38 o                         
 -11   6  11         20.79         23.57         4.17 o                         
 -10   6  11         60.62         62.46         3.59 o                         
  -9   6  11         49.70         44.18         3.32 o                         
  -8   6  11          0.01          3.66         3.26 o                         
  -7   6  11          0.37         -0.69         1.98 o                         
  -6   6  11         19.96         17.90         2.36 o                         
  -5   6  11          8.57         12.43         2.97 o                         
  -4   6  11         21.96         21.97         2.45 o                         
  -3   6  11         46.04         49.97         2.99 o                         
  -2   6  11          8.46         10.64         1.56 o                         
  -1   6  11         24.06         23.71         1.83 o                         
   0   6  11          3.23          2.86         1.75 o                         
   1   6  11         95.18        106.30         6.59 o                         
   2   6  11          9.51          7.43         2.65 o                         
   3   6  11          0.19          2.27         2.69 o                         
   4   6  11         50.73         56.42         4.98 o                         
   5   6  11         53.86         43.47         4.70 o                         
   6   6  11         15.83         13.03         4.67 o                         
 -14   7  11         28.12          8.49         6.23 o                         
 -13   7  11         45.58         56.50         4.66 o                         
 -12   7  11          4.18          6.89         3.67 o                         
 -11   7  11         10.57          8.49         3.52 o                         
 -10   7  11          1.32          3.89         3.31 o                         
  -9   7  11        111.55        100.93         6.01 o                         
  -8   7  11          7.24          6.03         3.76 o                         
  -7   7  11         10.68          7.76         2.89 o                         
  -6   7  11          1.61          1.68         2.31 o                         
  -5   7  11         38.67         46.56         3.48 o                         
  -4   7  11          1.40          0.95         2.19 o                         
  -3   7  11         36.52         35.90         2.65 o                         
  -2   7  11          9.11          8.62         1.91 o                         
  -1   7  11         26.33         20.59         2.04 o                         
   0   7  11          6.25          5.59         2.59 o                         
   1   7  11          2.05          6.32         2.98 o                         
   2   7  11         16.53         21.73         3.47 o                         
   3   7  11          1.96          1.41         3.18 o                         
   4   7  11          0.83          2.59         4.65 o                         
   5   7  11         20.70         27.77         9.99 o                         
   6   7  11          0.00         -7.24         7.24 o                         
 -11   8  11          0.50          2.81         4.07 o                         
 -10   8  11         13.53         11.63         3.21 o                         
  -9   8  11         13.38         14.88         3.18 o                         
  -8   8  11         16.41         14.57         3.48 o                         
  -7   8  11         22.82         22.87         3.26 o                         
  -6   8  11         14.87          9.00         3.43 o                         
  -5   8  11          4.05          6.96         3.20 o                         
  -4   8  11          2.01         -1.74         2.56 o                         
  -3   8  11          8.38          9.23         2.51 o                         
  -2   8  11         66.59         69.34         4.06 o                         
  -1   8  11          1.79          0.21         3.27 o                         
   0   8  11          7.19          3.17         3.50 o                         
   1   8  11        115.74        119.84        10.32 o                         
   2   8  11         10.65         13.93         4.12 o                         
   3   8  11         15.11         12.87         4.08 o                         
   4   8  11         10.65         12.70         4.63 o                         
 -10   9  11         50.07         40.78         8.00 o                         
  -9   9  11         36.81         38.26         5.65 o                         
  -8   9  11        126.01        128.46        12.65 o                         
  -7   9  11        105.88        141.94         9.33 o                         
  -6   9  11         37.42         35.09         3.88 o                         
  -5   9  11        158.85        163.08         7.75 o                         
  -4   9  11         35.32         38.50         3.66 o                         
  -3   9  11         15.27         13.29         2.87 o                         
  -2   9  11          0.22          1.99         3.23 o                         
  -1   9  11          0.12         -5.96         6.11 o                         
   0   9  11          5.07          3.31         5.93 o                         
   1   9  11         19.68         17.85         6.66 o                         
   2   9  11          2.23         -1.44         4.15 o                         
  -6  10  11         67.63         88.32        10.80 o                         
  -5  10  11         10.84          9.91         6.51 o                         
  -4  10  11        178.51        193.73        15.63 o                         
 -18   0  12         78.29        112.92        13.11 o                         
 -17   0  12          6.47         -0.58         3.66 o                         
 -16   0  12         98.32        125.24         7.60 o                         
 -15   0  12        364.12        366.93        14.19 o                         
 -14   0  12         73.06         65.39         8.35 o                         
 -13   0  12        114.30        115.17         4.40 o                         
 -12   0  12       2189.11       2130.37        36.55 o                         
 -11   0  12         71.77         67.51         2.57 o                         
 -10   0  12        590.27        552.62        10.50 o                         
  -9   0  12         14.16         12.49         1.26 o                         
  -8   0  12         97.71         91.86         2.73 o                         
  -7   0  12        400.24        430.69         9.85 o                         
  -6   0  12        610.49        630.27        13.88 o                         
  -5   0  12       1296.78       1250.23        26.24 o                         
  -4   0  12          0.26          0.25         0.99 o                         
  -3   0  12        662.80        653.09        12.37 o                         
  -2   0  12         29.63         27.01         1.76 o                         
  -1   0  12       1132.85       1115.11        22.05 o                         
   0   0  12       1831.09       1782.83        34.53 o                         
   1   0  12        112.85        102.66         3.33 o                         
   2   0  12        280.77        253.76         6.24 o                         
   3   0  12        103.58         87.20         5.15 o                         
   4   0  12         17.06         19.56         5.99 o                         
   5   0  12         54.80         40.87         4.47 o                         
   6   0  12        101.39        112.20         6.81 o                         
   7   0  12         48.00         36.27         5.05 o                         
   8   0  12          7.54          5.42         3.79 o                         
   9   0  12          3.03         20.22         7.76 o                         
 -18   1  12          0.03         -5.57         7.39 o                         
 -17   1  12         11.42         11.93         3.39 o                         
 -16   1  12         21.31         19.90         3.14 o                         
 -15   1  12          2.76          7.43         2.74 o                         
 -14   1  12        261.18        271.03         9.82 o                         
 -13   1  12        565.54        548.03         9.32 o                         
 -12   1  12         10.29         15.86         1.23 o                         
 -11   1  12        110.05         93.52         2.12 o                         
 -10   1  12         39.15         40.46         1.63 o                         
  -9   1  12         72.63         66.82         1.86 o                         
  -8   1  12         44.65         43.17         1.31 o                         
  -7   1  12          1.81          2.33         0.74 o                         
  -6   1  12         69.92         73.83         1.48 o                         
  -5   1  12        213.15        230.59         3.16 o                         
  -4   1  12        110.83        122.18         2.08 o                         
  -3   1  12         30.06         23.96         1.16 o                         
  -2   1  12        608.64        600.48         8.64 o                         
  -1   1  12        168.44        160.82         4.03 o                         
   0   1  12        100.31        103.13         3.05 o                         
   1   1  12         88.61         84.04         2.77 o                         
   2   1  12         22.05         24.55         1.90 o                         
   3   1  12         31.59         26.27         1.98 o                         
   4   1  12         22.42         21.78         2.00 o                         
   5   1  12          3.62          2.34         3.09 o                         
   6   1  12         35.32         42.42         3.48 o                         
   7   1  12         12.35          8.68         2.63 o                         
   8   1  12          4.92          2.26         2.68 o                         
   9   1  12          0.00         -0.55         4.78 o                         
 -18   2  12          0.84          8.76         7.85 o                         
 -17   2  12         32.49         30.68         4.35 o                         
 -16   2  12         35.82         32.63         3.24 o                         
 -15   2  12        209.47        211.22         7.56 o                         
 -14   2  12         58.86         49.38         4.08 o                         
 -13   2  12        321.78        323.53         9.23 o                         
 -12   2  12         23.13         28.70         2.89 o                         
 -11   2  12         63.77         70.11         3.22 o                         
 -10   2  12          5.60          6.81         1.15 o                         
  -9   2  12        243.85        229.57         4.11 o                         
  -8   2  12        120.64        115.93         2.72 o                         
  -7   2  12         30.32         30.68         1.32 o                         
  -6   2  12          6.86          5.90         0.91 o                         
  -5   2  12         47.90         44.54         1.40 o                         
  -4   2  12         41.17         43.18         1.77 o                         
  -3   2  12        249.39        243.35         3.98 o                         
  -2   2  12        175.80        176.30         3.11 o                         
  -1   2  12        581.10        616.26         8.84 o                         
   0   2  12          0.59          2.25         1.06 o                         
   1   2  12        211.90        219.96         5.05 o                         
   2   2  12         11.92         11.46         1.86 o                         
   3   2  12         10.51         11.68         1.58 o                         
   4   2  12         52.69         43.20         2.87 o                         
   5   2  12         41.47         45.89         3.87 o                         
   6   2  12         16.01         19.36         3.78 o                         
   7   2  12          7.74          8.53         3.82 o                         
   8   2  12          0.84          2.41         4.52 o                         
 -18   3  12          5.22          1.07         5.12 o                         
 -17   3  12         75.76         82.80         7.44 o                         
 -16   3  12          5.52          9.55         3.27 o                         
 -15   3  12         61.15         56.49         4.45 o                         
 -14   3  12        243.32        260.70         9.16 o                         
 -13   3  12        159.54        146.17         4.37 o                         
 -12   3  12        112.28        100.65         3.86 o                         
 -11   3  12         50.51         46.96         2.75 o                         
 -10   3  12         13.93         11.47         1.39 o                         
  -9   3  12         36.82         35.64         1.70 o                         
  -8   3  12          9.35          9.72         1.13 o                         
  -7   3  12        239.55        238.07         4.33 o                         
  -6   3  12          3.40          3.72         0.91 o                         
  -5   3  12        266.35        231.13         4.17 o                         
  -4   3  12         65.80         65.67         1.73 o                         
  -3   3  12        277.38        238.95         3.96 o                         
  -2   3  12        337.81        305.93         4.81 o                         
  -1   3  12          1.12          0.51         1.30 o                         
   0   3  12        156.67        161.17         4.13 o                         
   1   3  12          2.80         -0.06         1.47 o                         
   2   3  12         63.88         56.83         3.58 o                         
   3   3  12          0.50          1.87         3.38 o                         
   4   3  12         45.78         57.60         8.49 o                         
   5   3  12          9.98         10.92         4.33 o                         
   6   3  12         23.86         39.73         3.83 o                         
   7   3  12         76.53         93.43         5.54 o                         
   8   3  12          8.90         19.29         3.76 o                         
 -17   4  12          0.02          3.42         4.73 o                         
 -16   4  12          0.31          2.73         4.09 o                         
 -15   4  12         21.33         25.81         3.65 o                         
 -14   4  12          0.80          2.78         2.95 o                         
 -13   4  12          3.50          5.66         3.01 o                         
 -12   4  12         39.82         40.45         3.98 o                         
 -11   4  12          0.11          1.31         1.38 o                         
 -10   4  12         44.19         45.08         2.17 o                         
  -9   4  12        140.73        139.93         3.83 o                         
  -8   4  12        348.68        355.48         6.21 o                         
  -7   4  12        219.13        204.51         4.59 o                         
  -6   4  12        355.12        347.57         6.66 o                         
  -5   4  12        169.88        163.91         4.19 o                         
  -4   4  12          2.14          1.99         1.16 o                         
  -3   4  12          4.72         11.47         1.21 o                         
  -2   4  12         33.63         24.20         1.42 o                         
  -1   4  12          0.17          0.54         1.11 o                         
   0   4  12         91.03         72.85         3.55 o                         
   1   4  12         39.35         31.95         3.32 o                         
   2   4  12         57.21         50.27         3.46 o                         
   3   4  12         13.41         13.27         3.20 o                         
   4   4  12         49.23         43.89         4.54 o                         
   5   4  12         66.86         85.04         7.77 o                         
   6   4  12        119.14        143.05         6.71 o                         
   7   4  12         67.43         87.29         5.48 o                         
   8   4  12         17.04         26.18         8.70 o                         
 -17   5  12         13.74         28.31         7.12 o                         
 -16   5  12         11.91         19.44         5.02 o                         
 -15   5  12          0.58          2.09         3.27 o                         
 -14   5  12         33.42         29.78         3.85 o                         
 -13   5  12        136.61        141.01         6.65 o                         
 -12   5  12          0.85          0.91         2.59 o                         
 -11   5  12         30.30         29.08         3.59 o                         
 -10   5  12         87.75         89.54         8.85 o                         
  -9   5  12         53.06         51.68         3.74 o                         
  -8   5  12        331.98        353.41         9.95 o                         
  -7   5  12        380.52        345.24        10.74 o                         
  -6   5  12        121.01        117.13         5.06 o                         
  -5   5  12          2.76          5.54         2.66 o                         
  -4   5  12         76.03         73.10         3.83 o                         
  -3   5  12        339.58        316.65         8.70 o                         
  -2   5  12        217.00        209.94         5.86 o                         
  -1   5  12         22.98         11.67         2.06 o                         
   0   5  12          8.17         10.46         2.78 o                         
   1   5  12         38.26         34.58         3.58 o                         
   2   5  12        111.60        105.56         7.09 o                         
   3   5  12         15.64          3.64         3.75 o                         
   4   5  12        115.12        115.20         8.29 o                         
   5   5  12          6.76          4.97         5.14 o                         
   6   5  12          9.38         10.27         4.04 o                         
 -15   6  12         28.72         28.37         7.69 o                         
 -14   6  12        112.00        122.47         7.45 o                         
 -13   6  12          5.32         12.41         3.75 o                         
 -12   6  12         11.99          6.03         3.25 o                         
 -11   6  12         62.17         64.27         9.12 o                         
 -10   6  12          2.62          3.06         2.36 o                         
  -9   6  12         24.01         19.51         3.03 o                         
  -8   6  12          6.80          5.40         2.37 o                         
  -7   6  12          0.52         -0.80         2.20 o                         
  -6   6  12         27.47         28.80         3.77 o                         
  -5   6  12         25.88         16.21         2.47 o                         
  -4   6  12         22.79         19.67         2.82 o                         
  -3   6  12         61.47         65.71         2.98 o                         
  -2   6  12          0.94          3.26         1.89 o                         
  -1   6  12          0.04          1.80         2.07 o                         
   0   6  12         78.70         77.81         4.63 o                         
   1   6  12         52.90         49.08         4.24 o                         
   2   6  12          0.18          2.75         2.59 o                         
   3   6  12         18.36         19.17         3.85 o                         
   4   6  12          0.12          1.75         4.13 o                         
   5   6  12          0.41          6.47         3.74 o                         
 -14   7  12         19.75         34.12         7.91 o                         
 -13   7  12        284.89        336.78        16.41 o                         
 -12   7  12         46.70         52.30         5.24 o                         
 -11   7  12         56.34         51.76         6.07 o                         
 -10   7  12         17.30         20.42         3.99 o                         
  -9   7  12          0.01         -3.10         3.86 o                         
  -8   7  12        147.69        149.69         7.48 o                         
  -7   7  12         35.76         59.19         6.14 o                         
  -6   7  12          4.32          1.41         2.52 o                         
  -5   7  12          0.05          2.04         2.35 o                         
  -4   7  12         70.66         82.31         3.94 o                         
  -3   7  12         33.83         32.57         2.68 o                         
  -2   7  12         33.37         35.57         3.62 o                         
  -1   7  12         71.43         60.58         8.90 o                         
   0   7  12        113.17        132.09         8.05 o                         
   1   7  12        138.72        141.77         7.05 o                         
   2   7  12          9.43         12.90         2.89 o                         
   3   7  12          2.52          1.80         3.35 o                         
   4   7  12         24.13         45.47         5.95 o                         
 -11   8  12          2.20         -1.48         4.52 o                         
 -10   8  12         63.97         64.98         6.56 o                         
  -9   8  12          0.68          2.22         3.48 o                         
  -8   8  12         49.04         40.50         4.66 o                         
  -7   8  12         25.15         30.73         4.09 o                         
  -6   8  12          4.64          1.26         3.47 o                         
  -5   8  12          4.44          8.51         2.94 o                         
  -4   8  12         13.75         13.21         3.11 o                         
  -3   8  12         48.99         58.53         4.57 o                         
  -2   8  12          0.76          8.21         6.75 o                         
  -1   8  12         19.98         34.40         7.63 o                         
   0   8  12          0.49          4.68         5.87 o                         
   1   8  12         13.85         17.03         5.06 o                         
   2   8  12          4.02          2.58         4.08 o                         
   3   8  12         15.92          5.96         6.33 o                         
  -9   9  12         29.27         37.59         8.67 o                         
  -8   9  12          2.36         -2.55         6.84 o                         
  -7   9  12          6.90         13.90         6.81 o                         
  -6   9  12         91.14        107.65         6.51 o                         
  -5   9  12          7.46         12.41         3.64 o                         
  -4   9  12        122.03        118.89         6.88 o                         
  -3   9  12         45.74         48.29         8.76 o                         
  -2   9  12         16.15          6.23         6.87 o                         
  -1   9  12          3.71         -0.88         6.84 o                         
   0   9  12         39.72         63.47         9.64 o                         
   1   9  12          0.08         -5.78         7.03 o                         
 -17   1  13          7.99         16.01         3.48 o                         
 -16   1  13         23.51         26.70         3.49 o                         
 -15   1  13        301.43        328.39        12.59 o                         
 -14   1  13         34.84         25.82         3.22 o                         
 -13   1  13         65.06         63.18         3.00 o                         
 -12   1  13        480.75        471.59         9.86 o                         
 -11   1  13         43.48         45.21         2.63 o                         
 -10   1  13         46.39         43.03         1.85 o                         
  -9   1  13        469.59        468.54         6.62 o                         
  -8   1  13        146.41        133.54         3.26 o                         
  -7   1  13         53.21         58.83         1.41 o                         
  -6   1  13         82.18         78.41         1.79 o                         
  -5   1  13        112.69        103.49         2.08 o                         
  -4   1  13         10.60         12.00         1.07 o                         
  -3   1  13        230.34        229.55         4.43 o                         
  -2   1  13        187.72        156.51         3.32 o                         
  -1   1  13        125.32        127.04         3.51 o                         
   0   1  13          8.12          6.37         1.43 o                         
   1   1  13         18.12         19.25         1.72 o                         
   2   1  13         10.50          9.96         2.18 o                         
   3   1  13          4.03          5.52         3.77 o                         
   4   1  13          5.41          4.22         3.64 o                         
   5   1  13         51.92         49.97         5.70 o                         
   6   1  13          7.65         19.17         4.13 o                         
   7   1  13          2.20          5.71         3.34 o                         
 -17   2  13         55.27         55.48         8.47 o                         
 -16   2  13        256.03        263.55         8.57 o                         
 -15   2  13         25.29         33.08         3.17 o                         
 -14   2  13        147.03        144.60         5.46 o                         
 -13   2  13        168.02        182.34        10.27 o                         
 -12   2  13        304.68        307.22        11.72 o                         
 -11   2  13         15.59         12.36         1.78 o                         
 -10   2  13          2.16          1.99         1.15 o                         
  -9   2  13          1.92          4.17         1.13 o                         
  -8   2  13         19.04         18.90         1.38 o                         
  -7   2  13         28.25         26.19         1.39 o                         
  -6   2  13         67.71         77.53         1.93 o                         
  -5   2  13          0.11          0.48         0.88 o                         
  -4   2  13         87.96         67.96         1.72 o                         
  -3   2  13        298.70        299.45         4.77 o                         
  -2   2  13          0.01          1.77         0.91 o                         
  -1   2  13        405.88        376.14         6.50 o                         
   0   2  13        135.76        114.18         2.78 o                         
   1   2  13         49.81         46.83         2.30 o                         
   2   2  13         53.92         44.52         2.32 o                         
   3   2  13          3.33          4.76         3.94 o                         
   4   2  13         36.76         35.61         6.44 o                         
   5   2  13         38.69         39.65         4.55 o                         
   6   2  13         11.03         12.19         4.60 o                         
   7   2  13         11.15          7.19         3.94 o                         
 -17   3  13         36.44         54.27         6.51 o                         
 -16   3  13         15.16          9.10         4.10 o                         
 -15   3  13        122.96        141.25         6.13 o                         
 -14   3  13        134.09        125.31         5.70 o                         
 -13   3  13        150.91        136.26         6.25 o                         
 -12   3  13         26.53         27.90         2.35 o                         
 -11   3  13        257.63        240.99         6.25 o                         
 -10   3  13        118.69        113.85         3.73 o                         
  -9   3  13         16.21         18.19         2.07 o                         
  -8   3  13         15.20         21.89         1.37 o                         
  -7   3  13         69.26         73.21         2.09 o                         
  -6   3  13          2.30          1.31         0.97 o                         
  -5   3  13        327.45        307.46         5.29 o                         
  -4   3  13          3.82         -0.09         1.17 o                         
  -3   3  13        240.32        211.06         4.76 o                         
  -2   3  13         23.62         29.70         1.74 o                         
  -1   3  13        113.33        108.30         3.13 o                         
   0   3  13          8.67          5.94         1.61 o                         
   1   3  13        265.37        266.04        12.75 o                         
   2   3  13         30.90         35.44         4.67 o                         
   3   3  13         84.97         76.94         6.47 o                         
   4   3  13        102.08        103.69         6.37 o                         
   5   3  13        267.70        301.01        20.32 o                         
   6   3  13         41.97         28.34         4.88 o                         
   7   3  13          8.51          9.82         8.06 o                         
 -17   4  13        129.18        151.67        13.47 o                         
 -16   4  13          0.92         -0.34         4.47 o                         
 -15   4  13         99.31        124.23         8.03 o                         
 -14   4  13          2.19          6.33         3.14 o                         
 -13   4  13          6.12         10.66         3.30 o                         
 -12   4  13          2.00         -1.85         2.73 o                         
 -11   4  13        127.54        122.65         9.58 o                         
 -10   4  13        137.85        124.09         5.72 o                         
  -9   4  13        126.68        121.84         6.37 o                         
  -8   4  13        203.68        197.79         6.55 o                         
  -7   4  13         15.33         16.97         2.32 o                         
  -6   4  13        379.70        394.79        10.73 o                         
  -5   4  13          3.85          6.50         2.13 o                         
  -4   4  13         86.86         75.73         4.35 o                         
  -3   4  13          3.58          3.11         1.66 o                         
  -2   4  13         12.52         15.24         1.93 o                         
  -1   4  13        176.87        178.92         5.41 o                         
   0   4  13        111.83        100.98         8.08 o                         
   1   4  13          3.12          7.43         2.74 o                         
   2   4  13          1.00          7.33         3.72 o                         
   3   4  13         24.29         25.15         3.95 o                         
   4   4  13        141.01        135.66         7.49 o                         
   5   4  13         12.80          8.97         3.94 o                         
   6   4  13         31.37         34.97         4.79 o                         
 -16   5  13          3.01          5.57         5.84 o                         
 -15   5  13          1.58          2.11         3.58 o                         
 -14   5  13         90.98        104.40         6.60 o                         
 -13   5  13         50.24         48.75         5.20 o                         
 -12   5  13          3.59          4.94         2.83 o                         
 -11   5  13         28.46         14.36         3.21 o                         
 -10   5  13         74.31         67.99         4.26 o                         
  -9   5  13         53.01         52.37         3.39 o                         
  -8   5  13        264.50        277.30         9.31 o                         
  -7   5  13         15.00         17.16         2.62 o                         
  -6   5  13         10.67         13.24         2.44 o                         
  -5   5  13         13.52         23.45         2.69 o                         
  -4   5  13          7.16          9.69         2.22 o                         
  -3   5  13         80.87         63.65         4.41 o                         
  -2   5  13         14.29         13.56         2.20 o                         
  -1   5  13         25.43         29.64         2.62 o                         
   0   5  13         40.72         37.69         3.98 o                         
   1   5  13          7.55          4.82         2.80 o                         
   2   5  13         39.11         35.73         5.08 o                         
   3   5  13         55.11         62.35         5.24 o                         
   4   5  13         72.56         86.18         6.11 o                         
   5   5  13          9.16         10.93         4.71 o                         
 -14   6  13         42.22         25.92         5.66 o                         
 -13   6  13          3.09          2.45         3.69 o                         
 -12   6  13         33.33         30.33         4.33 o                         
 -11   6  13         65.69         64.59         4.67 o                         
 -10   6  13          0.07          0.79         3.66 o                         
  -9   6  13          1.38          7.38         3.14 o                         
  -8   6  13          7.75          0.43         2.48 o                         
  -7   6  13         48.84         39.50         3.30 o                         
  -6   6  13         24.27         21.34         2.99 o                         
  -5   6  13         80.23         82.69         4.33 o                         
  -4   6  13          0.45          5.94         2.40 o                         
  -3   6  13        155.78        161.11         9.09 o                         
  -2   6  13          1.89          0.60         2.82 o                         
  -1   6  13          5.38          4.06         2.83 o                         
   0   6  13         42.84         49.22         3.32 o                         
   1   6  13          1.87          5.67         2.71 o                         
   2   6  13          0.47         -0.42         4.09 o                         
   3   6  13         11.70         10.93         3.74 o                         
   4   6  13          0.01          1.96         4.40 o                         
 -13   7  13          3.85          6.08         6.72 o                         
 -12   7  13          0.01          3.11         4.54 o                         
 -11   7  13         71.39         53.49         6.16 o                         
 -10   7  13         27.41         35.77         5.13 o                         
  -9   7  13         37.99         36.73         4.36 o                         
  -8   7  13         45.91         44.19         4.60 o                         
  -7   7  13          1.50          0.78         3.09 o                         
  -6   7  13          7.79         16.33         6.38 o                         
  -5   7  13          9.44          8.68         2.76 o                         
  -4   7  13          3.25          2.10         2.74 o                         
  -3   7  13          7.25          5.42         3.97 o                         
  -2   7  13          0.88          3.75         3.66 o                         
  -1   7  13         10.77         16.69         4.42 o                         
   0   7  13         30.07         40.11         5.18 o                         
   1   7  13         18.21         24.77         3.75 o                         
   2   7  13          1.42          0.04         3.82 o                         
   3   7  13         77.21         80.59         9.78 o                         
 -11   8  13         28.66         17.73         8.21 o                         
 -10   8  13         75.46         65.78        10.07 o                         
  -9   8  13         53.42         42.24         8.33 o                         
  -8   8  13         19.96         35.95         5.56 o                         
  -7   8  13         45.49         40.98         4.68 o                         
  -6   8  13         22.80         29.69         4.15 o                         
  -5   8  13         96.61        105.16         6.17 o                         
  -4   8  13         10.62          7.30         6.02 o                         
  -3   8  13         40.68         28.01         7.85 o                         
  -2   8  13          0.18          0.85         6.66 o                         
  -1   8  13          6.45          0.82         6.23 o                         
   0   8  13         24.78         34.46         8.09 o                         
  -8   9  13         82.26        102.15        11.83 o                         
 -16   0  14         73.12         94.95         9.99 o                         
 -15   0  14        263.13        295.88        12.52 o                         
 -14   0  14        118.33        141.55        10.53 o                         
 -13   0  14         32.99         39.67         4.53 o                         
 -12   0  14          9.53          9.02         2.24 o                         
 -11   0  14         88.10         82.70         3.15 o                         
 -10   0  14         45.02         50.08         2.38 o                         
  -9   0  14        247.12        265.78         7.22 o                         
  -8   0  14         33.18         33.70         2.37 o                         
  -7   0  14         37.90         52.00         2.86 o                         
  -6   0  14          3.97          4.66         1.59 o                         
  -5   0  14        134.19         98.90         3.47 o                         
  -4   0  14        262.24        266.41         6.86 o                         
  -3   0  14         81.25         73.82         2.90 o                         
  -2   0  14          5.78          6.36         1.90 o                         
  -1   0  14         25.73         32.69         2.77 o                         
   0   0  14        114.67        126.37         8.92 o                         
   1   0  14         64.87         58.04         7.05 o                         
   2   0  14          8.74          5.85         2.45 o                         
   3   0  14          6.73         11.71         6.05 o                         
   4   0  14          0.04         -4.14         5.44 o                         
   5   0  14         10.42         27.95         7.24 o                         
   6   0  14         28.49         28.56         7.69 o                         
 -16   1  14        229.63        238.02         8.59 o                         
 -15   1  14        134.92        125.31         6.55 o                         
 -14   1  14          6.41          8.14         2.86 o                         
 -13   1  14         12.30          9.66         2.75 o                         
 -12   1  14         15.07          8.63         2.83 o                         
 -11   1  14         15.29         15.08         2.08 o                         
 -10   1  14         40.87         33.77         1.64 o                         
  -9   1  14          5.08          7.83         1.20 o                         
  -8   1  14          8.12          9.50         1.15 o                         
  -7   1  14        184.66        151.66         3.19 o                         
  -6   1  14         26.09         28.03         1.33 o                         
  -5   1  14          4.47          6.19         1.10 o                         
  -4   1  14        153.34        131.59         3.73 o                         
  -3   1  14         70.46         73.08         2.73 o                         
  -2   1  14        133.76        126.17         3.24 o                         
  -1   1  14         19.45         18.20         2.57 o                         
   0   1  14         10.27          6.07         1.88 o                         
   1   1  14          1.20          3.84         3.60 o                         
   2   1  14         64.78         59.40         5.69 o                         
   3   1  14         10.82         10.23         4.07 o                         
   4   1  14         17.48         17.83         4.58 o                         
   5   1  14         51.66         65.38         6.46 o                         
   6   1  14          0.29          1.91         7.83 o                         
 -16   2  14          2.53          5.92         2.88 o                         
 -15   2  14        327.04        351.26        10.57 o                         
 -14   2  14        138.53        157.28         9.76 o                         
 -13   2  14        458.36        448.19        14.32 o                         
 -12   2  14         21.80         25.30         2.02 o                         
 -11   2  14        191.70        178.96         4.87 o                         
 -10   2  14         46.56         47.92         2.36 o                         
  -9   2  14         20.90         21.04         1.78 o                         
  -8   2  14        197.86        185.31         3.61 o                         
  -7   2  14        136.70        122.04         2.72 o                         
  -6   2  14         15.51         21.36         1.24 o                         
  -5   2  14          2.16          0.80         0.99 o                         
  -4   2  14         49.49         57.43         1.79 o                         
  -3   2  14          6.90          9.02         1.47 o                         
  -2   2  14         88.10         88.24         3.04 o                         
  -1   2  14        104.07         93.30         3.09 o                         
   0   2  14        179.32        179.57         4.59 o                         
   1   2  14        117.98        110.31         4.57 o                         
   2   2  14         16.42         23.97         4.42 o                         
   3   2  14          0.96         -1.58         5.22 o                         
   4   2  14         63.43         59.45         6.12 o                         
   5   2  14          5.13         -0.96         4.27 o                         
   6   2  14         49.83         54.56         8.82 o                         
 -17   3  14         51.40         34.94         8.00 o                         
 -16   3  14        239.51        260.60        28.53 o                         
 -15   3  14        341.08        345.42        10.88 o                         
 -14   3  14        401.87        455.71        17.63 o                         
 -13   3  14          8.23          4.53         2.84 o                         
 -12   3  14        191.91        181.53         8.00 o                         
 -11   3  14         25.17         19.51         3.60 o                         
 -10   3  14          1.06          6.57         2.60 o                         
  -9   3  14         28.35         26.71         3.05 o                         
  -8   3  14          1.65          2.35         2.42 o                         
  -7   3  14         16.13         24.27         3.00 o                         
  -6   3  14          8.30          6.32         1.83 o                         
  -5   3  14         70.32         89.72         3.41 o                         
  -4   3  14        591.03        607.77        13.14 o                         
  -3   3  14         16.22         12.66         1.96 o                         
  -2   3  14        708.69        671.98        13.40 o                         
  -1   3  14         34.33         28.95         2.84 o                         
   0   3  14        236.97        233.00        14.84 o                         
   1   3  14          0.65         -0.33         3.54 o                         
   2   3  14          3.46          0.79         3.98 o                         
   3   3  14         80.04         85.39         7.16 o                         
   4   3  14         23.06         32.05         5.30 o                         
   5   3  14         31.72         39.06         6.76 o                         
 -17   4  14        178.01        174.78        14.87 o                         
 -16   4  14         60.42         48.33         8.24 o                         
 -15   4  14          0.41          2.11         3.64 o                         
 -14   4  14         80.55         68.18         8.47 o                         
 -13   4  14          2.50          4.13         3.10 o                         
 -12   4  14         28.79         27.35         3.54 o                         
 -11   4  14          0.06          4.72         2.69 o                         
 -10   4  14         36.91         38.53         6.99 o                         
  -9   4  14         83.93         90.19         5.00 o                         
  -8   4  14        321.56        343.94        12.81 o                         
  -7   4  14         21.93         15.30         3.18 o                         
  -6   4  14        108.21        118.47         6.26 o                         
  -5   4  14        330.09        335.56        12.52 o                         
  -4   4  14         78.36         62.49         4.73 o                         
  -3   4  14         85.54         97.22         4.81 o                         
  -2   4  14        253.74        241.07         9.18 o                         
  -1   4  14          0.14          0.07         2.72 o                         
   0   4  14         51.61         47.56         5.26 o                         
   1   4  14          7.28          7.66         4.01 o                         
   2   4  14        177.25        206.18        22.28 o                         
   3   4  14         10.20         17.73         6.02 o                         
   4   4  14        129.79        129.76         9.03 o                         
   5   4  14          0.04         -3.53         6.69 o                         
 -15   5  14          7.32         13.17         6.20 o                         
 -14   5  14         28.41         34.41         4.53 o                         
 -13   5  14         47.91         60.62         5.21 o                         
 -12   5  14         30.63         27.66         3.88 o                         
 -11   5  14          2.88          2.90         3.29 o                         
 -10   5  14          0.10         -1.10         2.88 o                         
  -9   5  14        169.99        187.58         7.28 o                         
  -8   5  14         13.95         10.13         2.65 o                         
  -7   5  14         19.98         28.00         3.02 o                         
  -6   5  14          6.10         12.58         2.61 o                         
  -5   5  14        266.61        257.53        10.33 o                         
  -4   5  14          0.88          2.52         2.84 o                         
  -3   5  14        163.02        167.72         7.72 o                         
  -2   5  14          4.67          3.45         2.48 o                         
  -1   5  14         16.45          8.66         2.66 o                         
   0   5  14         38.31         36.17         3.03 o                         
   1   5  14         24.94         25.32         4.80 o                         
   2   5  14         27.20         40.00         5.69 o                         
   3   5  14         12.38         20.68         5.05 o                         
   4   5  14          0.03          1.73         5.87 o                         
 -13   6  14          8.73         -2.64         4.85 o                         
 -12   6  14          2.25          2.71         4.66 o                         
 -11   6  14        199.85        208.15        11.57 o                         
 -10   6  14          0.09          0.93         3.46 o                         
  -9   6  14         11.29         13.14         3.78 o                         
  -8   6  14         32.29         19.10         5.13 o                         
  -7   6  14         11.83         13.96         4.56 o                         
  -6   6  14         46.26         56.47         4.78 o                         
  -5   6  14         33.86         33.85         7.57 o                         
  -4   6  14         12.33         14.51         4.09 o                         
  -3   6  14          0.01         -2.32         4.09 o                         
  -2   6  14          7.91         10.62         4.07 o                         
  -1   6  14          8.82         14.83         4.32 o                         
   0   6  14          5.06          6.41         3.36 o                         
   1   6  14        113.10        126.40         7.07 o                         
   2   6  14          9.13          1.61         5.57 o                         
   3   6  14          0.49         -0.85         5.87 o                         
 -12   7  14         18.08          2.26         4.68 o                         
 -11   7  14         78.73         65.22         6.71 o                         
 -10   7  14         36.55         48.93         6.00 o                         
  -9   7  14         10.35          8.18         6.14 o                         
  -8   7  14         46.28         44.51         7.14 o                         
  -7   7  14         63.17         61.14         6.11 o                         
  -6   7  14         17.38         18.24         3.54 o                         
  -5   7  14          7.96         10.23         3.14 o                         
  -4   7  14          0.07          1.75         3.83 o                         
  -3   7  14         87.74         80.03         6.93 o                         
  -2   7  14          9.48         10.68         4.39 o                         
  -1   7  14         27.05         16.57         4.66 o                         
   0   7  14         75.20         79.41         9.25 o                         
   1   7  14         10.09          7.72         6.26 o                         
 -10   8  14         33.60         27.86         8.45 o                         
  -9   8  14         56.92         90.42        11.13 o                         
  -7   8  14          1.75          8.67         5.96 o                         
  -6   8  14          0.06         -1.67         5.11 o                         
  -5   8  14         37.41         42.40         5.65 o                         
  -4   8  14         47.17         42.15         8.94 o                         
  -3   8  14          4.87         -0.91         6.75 o                         
  -2   8  14         35.87         52.83         9.55 o                         
  -1   8  14          0.68         -0.85         6.63 o                         
 -16   1  15         17.67         29.13         4.65 o                         
 -15   1  15          5.72          3.01         3.48 o                         
 -14   1  15          0.93          1.30         2.94 o                         
 -13   1  15          2.06          3.83         3.04 o                         
 -12   1  15        123.38        139.78         6.80 o                         
 -11   1  15        118.52        134.76         4.43 o                         
 -10   1  15          0.97          2.68         1.74 o                         
  -9   1  15         71.92         67.39         2.14 o                         
  -8   1  15         64.23         60.25         2.03 o                         
  -7   1  15        510.65        469.61         7.63 o                         
  -6   1  15          2.38          3.84         1.40 o                         
  -5   1  15         58.73         52.05         2.45 o                         
  -4   1  15          5.76          4.85         1.70 o                         
  -3   1  15        172.62        165.17         9.55 o                         
  -2   1  15          6.87          7.99         2.95 o                         
  -1   1  15         23.15         17.80         5.76 o                         
   0   1  15          8.04          8.43         3.62 o                         
   1   1  15         34.69         29.96         4.72 o                         
   2   1  15          0.58          7.54         4.23 o                         
   3   1  15         75.20         62.80         6.29 o                         
   4   1  15         22.34         26.22         5.15 o                         
   5   1  15          9.24         11.92         7.24 o                         
 -16   2  15         18.74         23.91         5.37 o                         
 -15   2  15         37.53         46.21         3.74 o                         
 -14   2  15          0.10          3.07         2.87 o                         
 -13   2  15          1.72          2.57         2.62 o                         
 -12   2  15        281.64        277.68        12.54 o                         
 -11   2  15          0.03         -1.55         2.31 o                         
 -10   2  15         24.70         25.89         2.90 o                         
  -9   2  15          1.13         -0.74         2.22 o                         
  -8   2  15          0.30          1.97         2.08 o                         
  -7   2  15          8.16          1.86         1.62 o                         
  -6   2  15         76.04         68.40         2.45 o                         
  -5   2  15         41.08         38.31         2.04 o                         
  -4   2  15          2.88          1.28         1.54 o                         
  -3   2  15          1.73          2.04         1.48 o                         
  -2   2  15         25.02         19.84         2.01 o                         
  -1   2  15         23.91         26.91         2.74 o                         
   0   2  15         22.08         13.09         3.87 o                         
   1   2  15         24.00         18.62         4.55 o                         
   2   2  15         22.77         26.44         5.05 o                         
   3   2  15          1.82         -2.11         4.34 o                         
   4   2  15         49.51         64.01         6.66 o                         
 -16   3  15         12.52         13.66         6.45 o                         
 -15   3  15         77.32         88.15         6.67 o                         
 -14   3  15         16.75         17.99         4.03 o                         
 -13   3  15          0.07         -0.23         2.98 o                         
 -12   3  15         81.14         91.26         5.44 o                         
 -11   3  15         92.60         79.54         4.99 o                         
 -10   3  15          0.22         -1.35         2.64 o                         
  -9   3  15          9.13          4.95         2.85 o                         
  -8   3  15        378.83        368.44        11.92 o                         
  -7   3  15        106.83        108.41         4.54 o                         
  -6   3  15          1.58          0.94         2.89 o                         
  -5   3  15         31.70         32.00         3.12 o                         
  -4   3  15         19.80         24.12         2.98 o                         
  -3   3  15        360.25        344.09        11.31 o                         
  -2   3  15         34.27         31.24         3.29 o                         
  -1   3  15         30.17         37.40         4.65 o                         
   0   3  15         91.41         93.91         6.96 o                         
   1   3  15         21.12         22.14         6.08 o                         
   2   3  15          2.27          2.36         4.15 o                         
   3   3  15          0.00         -2.20         4.36 o                         
   4   3  15         13.97         14.84         6.72 o                         
 -16   4  15          1.55         -0.88         6.11 o                         
 -15   4  15         14.94         12.62         6.48 o                         
 -14   4  15        147.91        145.61        12.10 o                         
 -13   4  15         50.23         55.22         4.57 o                         
 -12   4  15         68.61         76.90         6.07 o                         
 -11   4  15          0.78          1.88         3.06 o                         
 -10   4  15        103.29        113.54         5.81 o                         
  -9   4  15        203.35        196.99         7.77 o                         
  -8   4  15          3.83          9.29         2.73 o                         
  -7   4  15         24.99         33.74         3.87 o                         
  -6   4  15         84.80         79.51         5.22 o                         
  -5   4  15        354.07        339.46        12.82 o                         
  -4   4  15         48.82         47.96         3.67 o                         
  -3   4  15        238.43        223.77         8.20 o                         
  -2   4  15         27.51         24.50         3.63 o                         
  -1   4  15         19.13         22.13         5.61 o                         
   0   4  15          0.06          0.76         2.80 o                         
   1   4  15         43.50         38.94         5.33 o                         
   2   4  15          4.35          0.15         4.47 o                         
   3   4  15         37.78         47.87         8.45 o                         
 -13   5  15         29.29         36.26         5.46 o                         
 -12   5  15         10.07          7.39         3.54 o                         
 -11   5  15          8.98          5.20         3.29 o                         
 -10   5  15         12.33         15.83         4.57 o                         
  -9   5  15         65.84         83.59         6.56 o                         
  -8   5  15        121.77        107.02         7.43 o                         
  -7   5  15         30.80         31.53         4.62 o                         
  -6   5  15        123.47        132.01         8.31 o                         
  -5   5  15        216.64        245.79        12.37 o                         
  -4   5  15          0.91          3.35         3.10 o                         
  -3   5  15        113.16        112.02         6.32 o                         
  -2   5  15         26.56         38.80         4.63 o                         
  -1   5  15         10.32         13.71         3.51 o                         
   0   5  15         11.88         15.44         3.71 o                         
   1   5  15         13.37         11.79         3.74 o                         
   2   5  15         22.00         29.26         7.66 o                         
   3   5  15         86.34         87.13        10.61 o                         
 -12   6  15         70.80         84.27        12.01 o                         
 -11   6  15         49.45         51.60         9.63 o                         
 -10   6  15          0.00          3.46         4.36 o                         
  -9   6  15         42.37         60.90         6.32 o                         
  -8   6  15         20.53         33.45         7.33 o                         
  -7   6  15         13.36         15.48         4.69 o                         
  -6   6  15         94.57        101.44         7.82 o                         
  -5   6  15         38.24         17.52         5.69 o                         
  -4   6  15         31.57         45.58        10.37 o                         
  -3   6  15          4.95          0.66         4.17 o                         
  -2   6  15          1.92          0.14         3.95 o                         
  -1   6  15          0.56          0.82         3.97 o                         
   0   6  15         42.92         60.89         9.12 o                         
   1   6  15          7.83          3.68         5.84 o                         
 -11   7  15         32.67         33.58         8.27 o                         
 -10   7  15         18.56         22.50         5.27 o                         
  -9   7  15         24.91         24.18         6.84 o                         
  -8   7  15        106.78        109.09        11.22 o                         
  -7   7  15          4.90         10.64         5.54 o                         
  -6   7  15          0.70          0.71         3.43 o                         
  -5   7  15          7.74          8.46         4.33 o                         
  -4   7  15          7.90         13.42         5.34 o                         
  -3   7  15          0.58          3.11         4.41 o                         
  -2   7  15         88.30         68.52         6.86 o                         
  -1   7  15          8.39         12.29         6.60 o                         
  -2   8  15         10.51         25.39         8.36 o                         
 -15   0  16         95.72        104.80        12.62 o                         
 -14   0  16         19.83         35.10         4.85 o                         
 -13   0  16          5.94         14.45         4.58 o                         
 -12   0  16         27.53         21.01         6.36 o                         
 -11   0  16         14.69         17.28         5.15 o                         
 -10   0  16        191.86        175.14         8.37 o                         
  -9   0  16         64.14         59.62         3.42 o                         
  -8   0  16        139.07        147.88         4.95 o                         
  -7   0  16          2.40         10.84         1.88 o                         
  -6   0  16         16.10         15.72         2.44 o                         
  -5   0  16          0.01          0.59         2.14 o                         
  -4   0  16         12.18          6.34         2.29 o                         
  -3   0  16         13.96         12.77         3.73 o                         
  -2   0  16         10.97         14.82         3.97 o                         
  -1   0  16          0.01          4.91         3.40 o                         
   0   0  16         15.92         12.01         5.69 o                         
   1   0  16          0.19          6.36         6.30 o                         
   2   0  16          5.38         13.41         6.48 o                         
   3   0  16         15.78         10.61         7.03 o                         
 -15   1  16          4.29          4.74         3.82 o                         
 -14   1  16         29.33         27.46         4.18 o                         
 -13   1  16         65.40         66.55         6.06 o                         
 -12   1  16          5.58          5.72         3.05 o                         
 -11   1  16          1.86          5.20         2.90 o                         
 -10   1  16         81.32         82.79         4.36 o                         
  -9   1  16        101.84        103.02         5.17 o                         
  -8   1  16         12.75         10.72         2.90 o                         
  -7   1  16         27.12         24.32         3.31 o                         
  -6   1  16          1.34          0.48         3.30 o                         
  -5   1  16          2.10         -2.02         3.60 o                         
  -4   1  16          0.88          1.59         3.71 o                         
  -3   1  16         13.40         24.68         3.69 o                         
  -2   1  16          0.00         -0.84         2.01 o                         
  -1   1  16         52.74         52.61         4.50 o                         
   0   1  16          0.00          0.71         3.91 o                         
   1   1  16          0.51         -0.45         4.18 o                         
   2   1  16         33.92         33.39         5.38 o                         
   3   1  16          2.72         -3.06         4.50 o                         
 -15   2  16         14.81         25.68         5.67 o                         
 -14   2  16         28.05         31.17         3.67 o                         
 -13   2  16        109.12        125.37         7.12 o                         
 -12   2  16          2.10          5.09         3.27 o                         
 -11   2  16         44.22         53.25         4.23 o                         
 -10   2  16         40.46         30.14         3.00 o                         
  -9   2  16         54.71         60.74         3.69 o                         
  -8   2  16         11.26         13.67         2.47 o                         
  -7   2  16         29.62         24.22         3.11 o                         
  -6   2  16          6.67         10.05         3.08 o                         
  -5   2  16         77.26         79.82         5.41 o                         
  -4   2  16         75.44         89.45         5.03 o                         
  -3   2  16         26.61         38.29         5.95 o                         
  -2   2  16          7.70          7.37         2.75 o                         
  -1   2  16          0.13         -0.82         2.89 o                         
   0   2  16         12.12          8.44         4.00 o                         
   1   2  16         47.88         57.50        20.01 o                         
   2   2  16          5.19          7.56         4.38 o                         
   3   2  16        138.32        138.65        13.44 o                         
 -15   3  16         43.24         35.94        10.67 o                         
 -14   3  16        159.10        162.99         8.69 o                         
 -13   3  16         81.88         80.88         4.49 o                         
 -12   3  16         80.99         97.45         6.30 o                         
 -11   3  16         70.21         84.02         5.29 o                         
 -10   3  16        123.68        123.11         6.23 o                         
  -9   3  16         55.73         58.80         4.78 o                         
  -8   3  16         70.15         71.53         4.53 o                         
  -7   3  16         19.67         18.97         2.94 o                         
  -6   3  16          3.08          1.45         3.15 o                         
  -5   3  16         47.55         54.29         6.05 o                         
  -4   3  16         48.09         45.21         3.80 o                         
  -3   3  16         14.52         26.86         5.26 o                         
  -2   3  16         51.02         48.01         4.53 o                         
  -1   3  16         41.63         46.56         4.68 o                         
   0   3  16          7.26          3.97         3.38 o                         
   1   3  16          2.13          9.56         4.55 o                         
   2   3  16        213.78        234.93        22.85 o                         
   3   3  16          7.59          3.50         6.36 o                         
 -15   4  16          0.56         -3.50         6.02 o                         
 -14   4  16         33.64         42.92         9.94 o                         
 -13   4  16        114.26        109.46         8.54 o                         
 -12   4  16         21.91         26.15         3.83 o                         
 -11   4  16         38.64         35.29         4.02 o                         
 -10   4  16        283.15        316.13        11.05 o                         
  -9   4  16         37.90         44.72         3.98 o                         
  -8   4  16         32.42         29.42         4.15 o                         
  -7   4  16          2.45          3.39         3.54 o                         
  -6   4  16         35.57         37.07         4.31 o                         
  -5   4  16          4.47         12.74         3.62 o                         
  -4   4  16        155.33        156.85         6.72 o                         
  -3   4  16         22.23         22.87         3.79 o                         
  -2   4  16         49.45         52.06         7.01 o                         
  -1   4  16          5.33          9.53         3.44 o                         
   0   4  16         20.43         27.68         5.04 o                         
   1   4  16          5.02         -1.22         4.85 o                         
   2   4  16        130.86        138.89        13.23 o                         
 -12   5  16         52.55         46.41        10.34 o                         
 -11   5  16          1.11          3.23         3.39 o                         
 -10   5  16         27.75         31.75         7.22 o                         
  -9   5  16         18.90         22.45         5.19 o                         
  -8   5  16         14.39         12.89         4.24 o                         
  -7   5  16         58.51         52.88         6.33 o                         
  -6   5  16         58.64         64.07         5.39 o                         
  -5   5  16         58.15         48.92         7.24 o                         
  -4   5  16         19.73         23.28         4.62 o                         
  -3   5  16        202.49        211.85        11.62 o                         
  -2   5  16          0.01          3.43         3.44 o                         
  -1   5  16         22.42         27.36         4.28 o                         
   0   5  16          0.00          6.51         5.96 o                         
   1   5  16         82.00         83.51         9.88 o                         
  -9   6  16         26.32         31.81         7.82 o                         
  -8   6  16         17.60         29.71         7.69 o                         
  -7   6  16         29.38         29.59         7.33 o                         
  -6   6  16         38.28         48.36         8.64 o                         
  -5   6  16          5.77         10.47         4.94 o                         
  -4   6  16        139.99        165.05        12.68 o                         
  -3   6  16         69.82         82.26         7.35 o                         
  -5   7  16          4.26         -1.95         7.24 o                         
  -4   7  16         69.75         85.88        11.37 o                         
  -3   7  16          0.13         -0.91         6.93 o                         
 -15   1  17         42.60         53.06         7.16 o                         
 -14   1  17          2.24          7.11         4.92 o                         
 -13   1  17          2.99          2.21         3.19 o                         
 -12   1  17          2.26         -1.34         3.16 o                         
 -11   1  17         16.54         20.94         3.16 o                         
 -10   1  17          1.71          4.20         2.68 o                         
  -9   1  17         26.72         22.71         5.31 o                         
  -8   1  17         34.81         19.59         7.09 o                         
  -7   1  17          4.80          2.89         3.84 o                         
  -6   1  17         96.66         88.07         7.33 o                         
  -5   1  17         11.96          6.72         4.23 o                         
  -4   1  17         19.51         16.46         4.80 o                         
  -3   1  17          4.39          1.48         4.36 o                         
  -2   1  17          2.65          2.62         3.52 o                         
  -1   1  17         57.97         56.91         6.04 o                         
   0   1  17         39.63         43.23         5.46 o                         
   1   1  17         20.01         20.11         4.98 o                         
   2   1  17          0.56          1.76         6.51 o                         
 -15   2  17         21.61         21.38         7.66 o                         
 -14   2  17        170.12        163.37         8.76 o                         
 -13   2  17         34.27         39.42         4.82 o                         
 -12   2  17          4.61          8.19         2.87 o                         
 -11   2  17         13.20         15.48         2.93 o                         
 -10   2  17         14.34         14.61         3.23 o                         
  -9   2  17          0.49          3.35         2.97 o                         
  -8   2  17        108.44        120.19         7.10 o                         
  -7   2  17          3.09          2.20         3.36 o                         
  -6   2  17          0.01          3.30         3.21 o                         
  -5   2  17          0.52          4.06         3.52 o                         
  -4   2  17        112.69        104.83         6.46 o                         
  -3   2  17          3.37          6.72         3.24 o                         
  -2   2  17         65.89         57.06         5.63 o                         
  -1   2  17          0.00          0.86         4.32 o                         
   0   2  17         18.83         16.95         4.86 o                         
   1   2  17         44.51         44.46         6.01 o                         
   2   2  17         12.62         21.84         7.54 o                         
 -14   3  17         83.72         84.30         6.53 o                         
 -13   3  17         48.28         53.33         5.34 o                         
 -12   3  17         57.75         58.83         4.77 o                         
 -11   3  17        178.86        203.97         8.46 o                         
 -10   3  17         13.13          9.87         3.71 o                         
  -9   3  17        141.56        130.29         6.28 o                         
  -8   3  17         92.03         96.85         6.31 o                         
  -7   3  17         15.72         15.06         3.85 o                         
  -6   3  17         54.38         57.77         5.10 o                         
  -5   3  17         84.02         83.49         6.46 o                         
  -4   3  17          0.26          1.60         4.61 o                         
  -3   3  17         11.70          6.18         3.69 o                         
  -2   3  17          3.58         -2.33         3.53 o                         
  -1   3  17          3.68          8.53         4.34 o                         
   0   3  17         29.00         18.36         5.23 o                         
 -14   4  17        254.07        284.97        15.02 o                         
 -13   4  17          2.85          0.27         4.21 o                         
 -12   4  17         82.62         93.54         7.88 o                         
 -11   4  17          5.69          5.59         3.87 o                         
 -10   4  17         91.71         96.88         6.50 o                         
  -9   4  17         23.25         23.69         4.08 o                         
  -8   4  17        142.48        172.67         8.62 o                         
  -7   4  17         14.94         13.51         3.56 o                         
  -6   4  17          6.14         11.32         5.08 o                         
  -5   4  17          7.99          3.05         3.91 o                         
  -4   4  17         14.56         10.64         3.60 o                         
  -3   4  17          1.53          0.62         3.58 o                         
  -2   4  17         31.27         27.79         5.50 o                         
  -1   4  17         40.36         50.54         9.21 o                         
   0   4  17          0.10         -0.88         6.36 o                         
   1   4  17         39.10         32.45         8.27 o                         
 -12   5  17         18.23         24.91         8.55 o                         
  -8   5  17         52.14         48.69         9.34 o                         
  -7   5  17         12.61          6.64         4.46 o                         
  -6   5  17        107.58         99.45        10.74 o                         
  -5   5  17         19.26         32.57         7.30 o                         
  -4   5  17          5.70         10.43         6.23 o                         
  -3   5  17         29.57         53.68         8.39 o                         
 -14   0  18         14.95          6.05         6.60 o                         
 -13   0  18          4.41         13.11         6.90 o                         
 -11   0  18         84.13         85.15         7.89 o                         
 -10   0  18         14.87         23.95         5.36 o                         
  -9   0  18         84.94         69.70         7.19 o                         
  -8   0  18          1.05         15.88         5.40 o                         
  -7   0  18          3.72          0.54         4.30 o                         
  -6   0  18          7.54          7.26         7.98 o                         
  -5   0  18          0.82         -0.94         5.60 o                         
  -4   0  18         22.53         18.89         6.54 o                         
  -3   0  18         58.94         75.70         9.82 o                         
  -2   0  18         50.29         52.83         8.70 o                         
   0   0  18        113.97        128.58        12.77 o                         
 -14   1  18          1.07         -2.56         5.06 o                         
 -13   1  18         40.39         52.58         6.69 o                         
 -12   1  18          0.19          5.44         6.48 o                         
 -11   1  18          9.89          8.11         6.68 o                         
 -10   1  18         43.32         36.31         8.09 o                         
  -9   1  18         24.81         32.24         5.65 o                         
  -8   1  18          7.87         12.54         4.76 o                         
  -7   1  18         40.17         50.64         6.34 o                         
  -6   1  18          1.50          8.23         4.70 o                         
  -5   1  18         10.51          5.76         4.39 o                         
  -4   1  18          0.80         -1.59         4.37 o                         
  -3   1  18          0.75         16.15         4.85 o                         
  -2   1  18         47.66         81.84        10.49 o                         
  -1   1  18         30.66         29.20         7.85 o                         
   0   1  18          0.01          6.11         6.66 o                         
 -14   2  18          9.31         12.62         5.43 o                         
 -13   2  18         72.85         61.65        10.25 o                         
 -12   2  18          8.43          3.88         4.74 o                         
 -11   2  18         88.89        106.93         8.78 o                         
 -10   2  18          6.57          1.57         4.32 o                         
  -9   2  18        101.94         86.62         7.80 o                         
  -8   2  18         15.04          8.52         3.94 o                         
  -7   2  18         21.84         18.32         3.95 o                         
  -6   2  18         47.97         48.48         4.91 o                         
  -5   2  18         13.80         12.46         5.13 o                         
  -4   2  18          1.30          9.12         4.40 o                         
  -3   2  18          3.76          4.62         5.93 o                         
  -2   2  18        178.09        158.39        14.54 o                         
  -1   2  18         12.13          7.88         7.15 o                         
 -13   3  18          2.20         18.49         8.33 o                         
 -12   3  18        112.33         93.57         8.24 o                         
 -11   3  18        225.79        227.45        17.88 o                         
 -10   3  18         82.39         81.22         7.63 o                         
  -9   3  18         20.92         19.16         5.92 o                         
  -8   3  18         51.99         55.49         6.83 o                         
  -7   3  18          5.13          9.90         4.55 o                         
  -6   3  18          0.25          4.62         4.46 o                         
  -5   3  18         36.38         24.21         7.09 o                         
  -4   3  18          1.18         12.62         6.72 o                         
  -3   3  18          0.52          1.82         5.44 o                         
  -2   3  18         20.35         12.55         4.92 o                         
 -12   4  18         33.69         26.20         5.67 o                         
 -11   4  18          1.43         -1.79         6.60 o                         
 -10   4  18          1.13          3.46         4.81 o                         
  -9   4  18          9.06          9.69         7.28 o                         
  -8   4  18         87.79         70.74         7.21 o                         
  -7   4  18          0.06         -2.68         5.50 o                         
  -6   4  18          0.01         -4.38         6.42 o                         
  -5   4  18         77.98         86.86        10.61 o                         
  -4   4  18         62.98         82.02        10.28 o                         
  -3   4  18        120.91        123.70         9.09 o                         
  -2   4  18        103.81        100.51        11.53 o                         
  -9   1  19          3.90         -8.94         8.94 o                         
  -8   1  19          0.13          0.01         5.28 o                         
  -7   1  19         19.20         21.11         8.09 o                         
  -6   1  19         29.22         22.78         8.27 o                         
  -5   1  19         56.31         60.37        10.28 o                         
  -9   2  19          6.62         11.56         8.12 o                         
  -8   2  19          9.71          1.13         7.21 o                         
  -7   2  19         13.56         22.84         8.64 o                         
  -6   2  19         11.39         24.27         8.06 o                         
  -9   3  19          0.20         -4.65         7.72 o                         
  -8   3  19         31.76         31.45         9.67 o                         
  -7   3  19          3.08          2.04         4.91 o                         
  -6   3  19         30.02         24.66         7.33 o                         
  -8   4  19         16.46         34.43         8.24 o                         
  -7   4  19          0.35          5.57         6.51 o                         
  -6   4  19         12.73          9.28         6.96 o                         
  -5   0  20         88.73         84.67        12.26 o                         
  -6   1  20         43.16         55.20        11.01 o                         
  -7   2  20         60.89         80.62        12.26 o                         
                                                                                
